# Supplementary material for: An integrated single cell and spatial transcriptomic map of human white adipose tissue
Source: Nat Commun. 2023 Mar 15;14:1438. doi: 10.1038/s41467-023-36983-2 (PMC10017705; doi:10.1038/s41467-023-36983-2)
Supplement: Supplementary file 4 — Supplementary Data 1 [file 41467_2023_36983_MOESM4_ESM.xlsx]

## Sheet: 01_Massier et al. (cohort 1)
gene	p_val	avg_log2FC	pct.1	pct.2	p_val_adj	cluster
F13A1	0	3.14689	0.961	0.217	0	0
RBPJ	0	2.80185	0.979	0.648	0	0
FRMD4B	0	2.63178	0.983	0.342	0	0
PDE4D	0	2.38963	0.963	0.584	0	0
MAMDC2	0	2.34375	0.871	0.301	0	0
MRC1	0	2.34364	0.903	0.162	0	0
COLEC12	0	2.2739	0.863	0.211	0	0
SLC9A9	0	2.25534	0.984	0.476	0	0
SCN9A	0	2.15112	0.85	0.128	0	0
NAV2	0	2.13682	0.878	0.396	0	0
MS4A4A	0	1.96825	0.813	0.137	0	0
IQGAP2	0	1.95704	0.889	0.204	0	0
P2RY14	0	1.93486	0.768	0.11	0	0
MAN1A1	0	1.91923	0.968	0.747	0	0
SELENOP	0	1.84172	0.867	0.318	0	0
LGMN	0	1.80119	0.791	0.177	0	0
CARMIL1	0	1.757	0.919	0.506	0	0
CD163L1	0	1.75285	0.736	0.102	0	0
RGL1	0	1.74664	0.808	0.295	0	0
MED12L	0	1.72145	0.692	0.149	0	0
MTSS1	0	1.68966	0.906	0.466	0	0
MYO5A	0	1.68739	0.92	0.433	0	0
PDGFC	0	1.68663	0.865	0.427	0	0
HRH1	0	1.6287	0.731	0.19	0	0
SLC8A1	0	1.60612	0.809	0.306	0	0
MS4A6A	0	1.56784	0.795	0.121	0	0
RBM47	0	1.56213	0.835	0.22	0	0
FMN1	0	1.54865	0.753	0.142	0	0
TBXAS1	0	1.54264	0.797	0.147	0	0
ADAP2	0	1.54249	0.757	0.119	0	0
TRPS1	0	1.51971	0.955	0.637	0	0
ME1	0	1.51956	0.905	0.48	0	0
C20orf194	0	1.48656	0.952	0.599	0	0
SYK	0	1.47178	0.768	0.126	0	0
WWP1	0	1.46974	0.951	0.651	0	0
ATG7	0	1.46013	0.96	0.626	0	0
SLCO2B1	0	1.45203	0.725	0.109	0	0
ZEB2	0	1.4297	0.991	0.719	0	0
PSD3	0	1.42524	0.782	0.317	0	0
MS4A4E	0	1.42211	0.694	0.095	0	0
EDA	0	1.38669	0.68	0.209	0	0
MAF	0	1.37814	0.763	0.164	0	0
CSGALNACT1	0	1.36836	0.692	0.256	0	0
DOCK2	0	1.36656	0.781	0.175	0	0
KCNMA1	0	1.36402	0.564	0.11	0	0
ARHGAP24	0	1.35305	0.974	0.808	0	0
ARHGAP18	0	1.34451	0.804	0.293	0	0
BCAT1	0	1.33678	0.651	0.109	0	0
SGMS1	0	1.32423	0.84	0.438	0	0
CD163	0	1.32087	0.67	0.079	0	0
TNFAIP2	0	1.31914	0.812	0.302	0	0
MPPED2	0	1.31506	0.612	0.117	0	0
EMB	0	1.29594	0.699	0.113	0	0
TTN	3.8027e-231	1.2913	0.699	0.356	6.83041e-227	0
SPRED1	0	1.27795	0.788	0.354	0	0
MGAT5	0	1.26819	0.777	0.319	0	0
AP2A2	0	1.26386	0.8	0.38	0	0
CTSC	0	1.26317	0.639	0.157	0	0
ATP8B4	0	1.25035	0.735	0.198	0	0
DAPK1	0	1.23545	0.712	0.201	0	0
SNX29	0	1.21087	0.918	0.587	0	0
CSF1R	0	1.20734	0.684	0.103	0	0
HDAC9	4.66004e-303	1.20096	0.93	0.62	8.37036e-299	0
TBC1D14	0	1.19344	0.697	0.199	0	0
WLS	0	1.18995	0.664	0.196	0	0
BMP2K	0	1.17438	0.793	0.348	0	0
STAB1	0	1.1673	0.699	0.135	0	0
SMAP2	0	1.1598	0.679	0.169	0	0
PID1	6.77453e-210	1.14833	0.876	0.61	1.21684e-205	0
MSR1	0	1.14574	0.695	0.21	0	0
ZSWIM6	4.20781e-297	1.11871	0.941	0.685	7.55807e-293	0
AOAH	0	1.11125	0.63	0.138	0	0
FCGR2C	0	1.10139	0.6	0.062	0	0
SIGLEC1	0	1.09606	0.626	0.076	0	0
MARCH1	3.79123e-289	1.09209	0.713	0.308	6.8098e-285	0
DIP2B	1.02351e-267	1.08518	0.76	0.406	1.83843e-263	0
DISC1	0	1.08431	0.696	0.232	0	0
FOXO3	5.79127e-193	1.08175	0.857	0.638	1.04023e-188	0
LDLRAD4	1.19733e-296	1.08107	0.962	0.759	2.15065e-292	0
ABCA6	9.12121e-262	1.06751	0.898	0.548	1.63835e-257	0
CPVL	0	1.0653	0.604	0.148	0	0
MERTK	0	1.05801	0.579	0.12	0	0
DISP1	8.17533e-268	1.0506	0.589	0.198	1.46845e-263	0
PTPRC	0	1.05043	0.74	0.176	0	0
PARP8	0	1.04856	0.738	0.294	0	0
FNBP1	6.48662e-299	1.04455	0.781	0.375	1.16513e-294	0
CPM	6.74651e-213	1.03906	0.873	0.588	1.21181e-208	0
LILRB5	0	1.03644	0.6	0.07	0	0
ARHGAP6	7.11609e-268	1.02537	0.766	0.335	1.27819e-263	0
CCDC141	0	1.01272	0.461	0.069	0	0
MEF2C	2.26698e-256	1.01057	0.925	0.562	4.07194e-252	0
MANBA	0	1.0038	0.702	0.247	0	0
KHDRBS2	0	0.990522	0.444	0.067	0	0
STARD13	3.27991e-194	0.990461	0.904	0.717	5.89138e-190	0
FGF13	9.98537e-103	0.984832	0.643	0.42	1.79357e-98	0
PELI1	4.22022e-269	0.98111	0.633	0.23	7.58035e-265	0
ARHGAP5	5.08095e-215	0.978598	0.707	0.367	9.12639e-211	0
OSBPL3	0	0.954763	0.582	0.136	0	0
PEAK1	4.27914e-222	0.952566	0.932	0.788	7.68619e-218	0
RCSD1	0	0.949844	0.599	0.128	0	0
ITPR2	3.76114e-251	0.947339	0.955	0.737	6.75576e-247	0
FYB1	0	0.942864	0.572	0.137	0	0
PIK3R5	0	0.940836	0.599	0.111	0	0
IL10RA	0	0.92717	0.563	0.077	0	0
FAM20A	4.53328e-286	0.922769	0.574	0.171	8.14268e-282	0
LYVE1	0	0.921047	0.48	0.065	0	0
TENT2	4.91169e-240	0.913899	0.925	0.738	8.82238e-236	0
EPS15	2.11129e-256	0.91007	0.93	0.747	3.79231e-252	0
LYN	3.27139e-294	0.907897	0.582	0.168	5.87607e-290	0
NAIP	5.38401e-224	0.905538	0.855	0.608	9.67076e-220	0
ZFHX3	2.64902e-226	0.902305	0.845	0.545	4.75817e-222	0
DTNA	5.19679e-180	0.901587	0.759	0.447	9.33447e-176	0
GAS7	1.60638e-219	0.899087	0.667	0.281	2.88538e-215	0
CMKLR1	0	0.897007	0.518	0.081	0	0
PLXND1	4.38972e-237	0.896288	0.692	0.312	7.88482e-233	0
SLC40A1	1.59734e-223	0.892928	0.502	0.164	2.86914e-219	0
ANKS1A	5.03718e-207	0.886057	0.792	0.493	9.04778e-203	0
GABRB2	7.10415e-266	0.879142	0.334	0.054	1.27605e-261	0
VOPP1	1.64987e-212	0.879055	0.61	0.255	2.9635e-208	0
NCKAP1L	0	0.87859	0.566	0.093	0	0
AL160272.2	5.61567e-233	0.876097	0.451	0.121	1.00869e-228	0
TET3	0	0.87561	0.578	0.151	0	0
DAB2	0	0.87454	0.528	0.105	0	0
RNF130	5.38428e-192	0.873584	0.756	0.449	9.67125e-188	0
TLE4	4.70913e-290	0.87313	0.582	0.172	8.45853e-286	0
TGFBI	0	0.86494	0.518	0.086	0	0
AKAP13	2.00904e-233	0.860532	0.938	0.71	3.60863e-229	0
WDFY3	3.1748e-217	0.855551	0.892	0.671	5.70257e-213	0
GSAP	1.13636e-246	0.851331	0.639	0.246	2.04112e-242	0
FCGRT	4.03469e-275	0.845814	0.653	0.239	7.24711e-271	0
ST6GAL1	7.91505e-214	0.843155	0.664	0.277	1.4217e-209	0
FPR3	0	0.842432	0.472	0.079	0	0
SNX6	3.39427e-202	0.842404	0.666	0.344	6.09679e-198	0
NPL	0	0.842273	0.549	0.099	0	0
SNX2	5.09642e-233	0.838992	0.635	0.261	9.15419e-229	0
SRGAP2	1.97511e-233	0.838276	0.63	0.251	3.5477e-229	0
FCHSD2	1.26386e-173	0.835673	0.871	0.596	2.27015e-169	0
WDFY2	5.5148e-211	0.834222	0.653	0.29	9.90569e-207	0
GCNT1	7.81403e-271	0.833109	0.528	0.149	1.40356e-266	0
DMXL2	4.88834e-249	0.829026	0.651	0.25	8.78044e-245	0
CCDC152	8.10235e-282	0.827259	0.487	0.122	1.45534e-277	0
ANKRD44	4.38467e-225	0.826817	0.776	0.394	7.87574e-221	0
CYTH4	0	0.823133	0.516	0.073	0	0
VAV3	7.18328e-295	0.820013	0.557	0.15	1.29026e-290	0
PIK3AP1	0	0.813758	0.495	0.073	0	0
AC006978.2	1.02028e-229	0.813017	0.569	0.209	1.83263e-225	0
RNF150	3.90366e-99	0.810441	0.635	0.407	7.01175e-95	0
HCK	0	0.809304	0.47	0.074	0	0
SLC49A4	2.04629e-212	0.809087	0.571	0.22	3.67554e-208	0
RUNX1	6.28346e-149	0.802948	0.77	0.494	1.12864e-144	0
ELMO1	3.18521e-214	0.802381	0.967	0.634	5.72128e-210	0
NDUFB9	5.19106e-130	0.79091	0.521	0.254	9.32417e-126	0
PLCL2	7.22363e-155	0.789949	0.694	0.406	1.29751e-150	0
PDE4B	5.92157e-123	0.789573	0.39	0.151	1.06363e-118	0
BLVRB	5.98222e-253	0.788014	0.581	0.198	1.07453e-248	0
MVB12B	5.03741e-211	0.784009	0.606	0.251	9.0482e-207	0
RIN3	1.68706e-231	0.781424	0.597	0.214	3.0303e-227	0
RAPH1	3.78913e-140	0.78123	0.71	0.444	6.80603e-136	0
CAMK1D	1.07405e-165	0.780134	0.756	0.441	1.92921e-161	0
ZNF577	1.24982e-194	0.779926	0.451	0.143	2.24492e-190	0
DENND1A	5.30007e-166	0.775981	0.789	0.545	9.51999e-162	0
RAB31	9.98344e-220	0.775776	0.548	0.191	1.79323e-215	0
ATM	3.03324e-159	0.771896	0.716	0.44	5.4483e-155	0
TNS3	2.35452e-173	0.768184	0.884	0.582	4.22918e-169	0
TPCN1	8.08751e-191	0.765782	0.609	0.271	1.45268e-186	0
ZNF710	2.10519e-264	0.762871	0.528	0.15	3.78135e-260	0
C2CD5	9.4458e-157	0.757969	0.629	0.328	1.69665e-152	0
EVI5	3.55351e-152	0.752685	0.763	0.511	6.38281e-148	0
HNMT	5.18223e-155	0.751467	0.63	0.333	9.30832e-151	0
MEF2A	1.4565e-210	0.747578	0.978	0.882	2.61616e-206	0
GFRA2	0	0.741738	0.408	0.044	0	0
MYO1F	1.63743e-289	0.73637	0.571	0.155	2.94116e-285	0
GPR137B	6.27038e-252	0.734031	0.521	0.154	1.12629e-247	0
ATRN	3.86533e-127	0.729505	0.613	0.355	6.94291e-123	0
LRMDA	1.18318e-188	0.728586	0.996	0.961	2.12523e-184	0
TCF12	1.50441e-179	0.723269	0.965	0.897	2.70223e-175	0
FGD2	0	0.722659	0.452	0.044	0	0
FPR1	0	0.715613	0.395	0.062	0	0
HCLS1	0	0.712439	0.479	0.103	0	0
SLC2A9	8.91684e-300	0.711094	0.441	0.089	1.60164e-295	0
RYR1	0	0.710507	0.416	0.054	0	0
FCHO2	2.70813e-135	0.709799	0.711	0.442	4.86435e-131	0
RTN1	3.24642e-157	0.707406	0.558	0.241	5.83122e-153	0
RNASE1	1.11906e-144	0.705886	0.572	0.267	2.01005e-140	0
ZNRF2	1.17027e-177	0.704551	0.507	0.195	2.10203e-173	0
NRP1	4.07139e-124	0.703869	0.928	0.817	7.31303e-120	0
DNM1	6.66792e-159	0.703263	0.516	0.216	1.19769e-154	0
STON2	1.55952e-297	0.696015	0.45	0.093	2.80122e-293	0
RNF13	4.74966e-141	0.695855	0.772	0.525	8.53134e-137	0
CD4	0	0.695185	0.431	0.071	0	0
TMCC1	2.40753e-116	0.69443	0.84	0.689	4.32441e-112	0
LCP2	7.8517e-300	0.690253	0.487	0.108	1.41032e-295	0
VAV1	2.12064e-302	0.686174	0.421	0.078	3.80909e-298	0
ITSN1	1.12021e-142	0.682914	0.967	0.828	2.01212e-138	0
INPP5D	3.9366e-196	0.681378	0.561	0.208	7.07092e-192	0
NCOA1	1.19007e-137	0.67473	0.904	0.766	2.1376e-133	0
IQGAP1	8.77361e-150	0.672568	0.806	0.574	1.57592e-145	0
CD74	3.96882e-135	0.66992	0.702	0.396	7.1288e-131	0
GAS2L3	0	0.667773	0.4	0.062	0	0
ABI2	2.803e-88	0.667491	0.568	0.35	5.03474e-84	0
PIGX	5.88572e-212	0.666997	0.452	0.132	1.05719e-207	0
PREX1	3.12253e-218	0.666466	0.523	0.164	5.60869e-214	0
OSBPL11	4.46093e-165	0.665952	0.519	0.211	8.01272e-161	0
BACH1	1.46714e-96	0.661316	0.595	0.36	2.63527e-92	0
AP1B1	1.80779e-240	0.659823	0.494	0.141	3.24716e-236	0
ATXN1	7.24783e-143	0.658792	0.862	0.662	1.30185e-138	0
SLC4A7	1.56797e-141	0.656935	0.586	0.278	2.81638e-137	0
ANKUB1	4.33623e-81	0.655815	0.902	0.78	7.78875e-77	0
SPIDR	1.4682e-124	0.65095	0.928	0.818	2.63719e-120	0
CTSS	4.66576e-251	0.649887	0.513	0.141	8.38063e-247	0
FLI1	1.23447e-162	0.648653	0.839	0.474	2.21736e-158	0
PTPRE	6.90511e-153	0.648567	0.542	0.224	1.2403e-148	0
ZNF609	1.33219e-116	0.645139	0.845	0.687	2.39288e-112	0
TENT5A	1.23847e-78	0.644318	0.538	0.319	2.22453e-74	0
SNCA	1.13334e-234	0.640826	0.325	0.058	2.0357e-230	0
ARSB	4.41948e-192	0.639703	0.425	0.124	7.93827e-188	0
ETV6	3.89277e-121	0.639235	0.768	0.516	6.99219e-117	0
CTSB	1.28877e-183	0.636781	0.59	0.243	2.31488e-179	0
BLNK	0	0.635928	0.4	0.051	0	0
MUC6	1.46486e-277	0.633893	0.349	0.057	2.63119e-273	0
CR1	2.16352e-289	0.632583	0.324	0.044	3.88612e-285	0
TRPM2	4.72062e-286	0.630565	0.396	0.073	8.47918e-282	0
SH3PXD2A	1.71131e-175	0.6284	0.513	0.191	3.07385e-171	0
SH3BGRL	2.2383e-113	0.628176	0.587	0.323	4.02043e-109	0
TPK1	3.11017e-96	0.62771	0.497	0.258	5.58648e-92	0
POU2F2	1.30959e-273	0.627566	0.374	0.066	2.35228e-269	0
ADCY7	1.14514e-224	0.626842	0.475	0.137	2.0569e-220	0
ATF6	1.75168e-128	0.623894	0.635	0.362	3.14636e-124	0
KYNU	3.94424e-268	0.621149	0.425	0.089	7.08464e-264	0
CD200R1	0	0.619143	0.348	0.042	0	0
ARHGAP22	5.36303e-214	0.617303	0.392	0.094	9.63308e-210	0
GRB2	3.75254e-122	0.617018	0.587	0.318	6.7403e-118	0
CD14	8.99909e-253	0.616844	0.413	0.09	1.61642e-248	0
FHIT	3.02835e-70	0.614956	0.846	0.712	5.43952e-66	0
ERO1B	2.44791e-130	0.614666	0.495	0.22	4.39694e-126	0
FAM49B	1.54133e-107	0.613173	0.766	0.523	2.76854e-103	0
GRK3	2.25584e-152	0.611532	0.868	0.554	4.05195e-148	0
ACAP2	1.88377e-117	0.608976	0.753	0.52	3.38362e-113	0
INSYN2B	7.23822e-244	0.608609	0.406	0.088	1.30013e-239	0
PLTP	1.19947e-188	0.607795	0.377	0.1	2.15449e-184	0
HECTD2	7.68731e-119	0.607346	0.531	0.263	1.38079e-114	0
FKBP5	3.0866e-67	0.606984	0.802	0.638	5.54415e-63	0
TLR2	3.44118e-293	0.605279	0.381	0.064	6.18105e-289	0
NPAS3	1.76042e-25	0.603272	0.525	0.44	3.16207e-21	0
SFMBT2	1.78937e-92	0.601791	0.473	0.236	3.21406e-88	0
SYT1	3.04478e-138	0.60141	0.313	0.09	5.46903e-134	0
PTPRJ	9.61976e-97	0.600922	0.531	0.289	1.7279e-92	0
STX7	6.30541e-99	0.598476	0.702	0.503	1.13258e-94	0
GNG2	9.22115e-88	0.597557	0.641	0.413	1.6563e-83	0
CD84	6.31487e-282	0.596517	0.404	0.075	1.13428e-277	0
PIAS1	4.67006e-116	0.595776	0.835	0.679	8.38836e-112	0
FAM49A	1.65312e-173	0.594903	0.453	0.151	2.96934e-169	0
APBA1	1.36639e-128	0.594406	0.38	0.136	2.4543e-124	0
WIPF1	1.14478e-115	0.593025	0.666	0.386	2.05626e-111	0
CHST11	1.54294e-160	0.59297	0.59	0.249	2.77142e-156	0
SRGAP2B	4.57617e-175	0.59288	0.464	0.16	8.21971e-171	0
MFSD1	3.88037e-148	0.592369	0.5	0.206	6.96992e-144	0
PDK4	3.00438e-73	0.591824	0.615	0.421	5.39646e-69	0
CEP170	8.60649e-104	0.591573	0.618	0.372	1.5459e-99	0
SPATS2L	4.44768e-72	0.587078	0.535	0.349	7.98893e-68	0
WASHC4	1.15443e-98	0.585598	0.641	0.423	2.07358e-94	0
MKNK1	4.16458e-147	0.584185	0.497	0.208	7.48042e-143	0
SH2B3	7.94361e-176	0.583039	0.485	0.171	1.42683e-171	0
ABCC5	3.55976e-156	0.582305	0.466	0.172	6.39404e-152	0
TBC1D22A	7.45806e-106	0.578634	0.841	0.696	1.33962e-101	0
CD86	5.11454e-297	0.574847	0.351	0.051	9.18674e-293	0
TFEC	2.62936e-258	0.57389	0.44	0.098	4.72285e-254	0
CYTH1	1.11345e-106	0.573527	0.561	0.296	1.99998e-102	0
ALOX5	3.48739e-243	0.571246	0.371	0.074	6.26406e-239	0
CCDC200	1.70305e-105	0.56782	0.58	0.322	3.05903e-101	0
IL12RB2	2.92116e-146	0.563955	0.327	0.093	5.247e-142	0
DSCAML1	1.98559e-133	0.563661	0.28	0.074	3.56651e-129	0
CIITA	8.04396e-146	0.561785	0.426	0.149	1.44486e-141	0
RNF149	2.32126e-87	0.56095	0.569	0.348	4.16945e-83	0
HSPBAP1	2.10399e-161	0.560129	0.484	0.18	3.77919e-157	0
SHTN1	1.277e-127	0.558566	0.54	0.258	2.29375e-123	0
DOCK8	4.74273e-99	0.55828	0.623	0.373	8.51889e-95	0
RNF135	2.68933e-200	0.558046	0.405	0.11	4.83058e-196	0
PLEK	6.16178e-259	0.553324	0.368	0.066	1.10678e-254	0
EPB41L1	4.2241e-85	0.552292	0.551	0.323	7.58733e-81	0
CCDC88A	3.36205e-119	0.551749	0.659	0.38	6.03891e-115	0
QKI	1.2459e-115	0.55014	0.976	0.912	2.23788e-111	0
ABCA1	1.12406e-75	0.547713	0.821	0.654	2.01904e-71	0
TET2	7.17038e-88	0.545367	0.597	0.371	1.28794e-83	0
GRAMD1B	3.23824e-239	0.542949	0.331	0.059	5.81652e-235	0
SESN3	3.60115e-96	0.542006	0.446	0.207	6.46839e-92	0
SRGAP2C	4.24312e-169	0.539344	0.431	0.141	7.6215e-165	0
SLC18B1	1.52908e-182	0.537621	0.399	0.113	2.74654e-178	0
TEC	3.87878e-219	0.537045	0.375	0.085	6.96706e-215	0
MFHAS1	5.24852e-135	0.534806	0.385	0.132	9.42739e-131	0
GLIS3	1.5889e-60	0.530493	0.441	0.253	2.85399e-56	0
TNRC18	1.00501e-87	0.529564	0.62	0.4	1.8052e-83	0
NT5C2	6.90347e-75	0.529166	0.674	0.5	1.24e-70	0
ARHGAP15	1.84639e-153	0.526279	0.566	0.228	3.31648e-149	0
CMTM7	4.43061e-133	0.525139	0.459	0.181	7.95827e-129	0
DPYD	7.43522e-105	0.523086	0.976	0.9	1.33551e-100	0
ANXA4	5.68239e-80	0.52302	0.596	0.38	1.02067e-75	0
MGAT4A	1.55255e-115	0.520353	0.451	0.191	2.78868e-111	0
NCF4	0	0.518145	0.351	0.041	0	0
MAP3K14	5.12726e-130	0.516131	0.47	0.195	9.20958e-126	0
CLTC	8.31398e-81	0.51579	0.584	0.375	1.49336e-76	0
ABHD12	4.19249e-104	0.515409	0.423	0.186	7.53055e-100	0
GNAQ	1.96323e-113	0.514588	0.938	0.773	3.52635e-109	0
ARRB2	8.46121e-279	0.5135	0.373	0.064	1.5198e-274	0
IFI16	2.23796e-92	0.510468	0.585	0.333	4.01983e-88	0
ATP2B1	1.08361e-93	0.507451	0.526	0.274	1.94638e-89	0
ELF2	1.67117e-65	0.50547	0.831	0.73	3.00176e-61	0
VPS13C	1.36433e-92	0.504899	0.824	0.656	2.45061e-88	0
PRUNE2	2.76469e-146	0.504455	0.348	0.103	4.96593e-142	0
TPM1	1.9441e-89	0.504186	0.573	0.32	3.49199e-85	0
LIMD1	6.51889e-113	0.503828	0.399	0.16	1.17092e-108	0
PHACTR1	6.65013e-76	0.502228	0.468	0.249	1.1945e-71	0
SGK3	1.95154e-70	0.498625	0.698	0.538	3.50535e-66	0
MYO9B	5.79975e-89	0.496191	0.549	0.309	1.04175e-84	0
NCF1	2.41636e-280	0.4954	0.308	0.04	4.34027e-276	0
SLC38A6	4.26616e-70	0.492213	0.541	0.34	7.66287e-66	0
CCDC91	8.84805e-62	0.488243	0.827	0.695	1.58929e-57	0
WASF2	2.2128e-66	0.487541	0.61	0.434	3.97462e-62	0
AGTPBP1	3.24036e-91	0.487107	0.515	0.271	5.82033e-87	0
PIK3CD	5.28728e-193	0.486752	0.362	0.087	9.49701e-189	0
CCDC170	1.88392e-69	0.486137	0.446	0.247	3.38389e-65	0
STK17B	3.00097e-84	0.485808	0.435	0.218	5.39033e-80	0
GOLIM4	2.04019e-99	0.485352	0.421	0.188	3.66459e-95	0
PLEKHA2	2.87148e-96	0.485104	0.485	0.242	5.15774e-92	0
SNX13	1.50517e-69	0.483891	0.577	0.383	2.70358e-65	0
IGF1	2.00135e-71	0.483503	0.544	0.323	3.59482e-67	0
MAP3K1	6.76841e-86	0.483457	0.482	0.25	1.21574e-81	0
VSIG4	1.16128e-261	0.482379	0.328	0.051	2.08588e-257	0
AAK1	7.66753e-73	0.480901	0.723	0.56	1.37724e-68	0
PARP14	1.06965e-95	0.480808	0.578	0.312	1.9213e-91	0
C1QA	1.85909e-171	0.479732	0.37	0.101	3.3393e-167	0
TRIM14	1.25342e-167	0.47963	0.361	0.098	2.25139e-163	0
OGDH	3.52576e-77	0.479072	0.458	0.247	6.33298e-73	0
DEPTOR	3.89922e-103	0.478098	0.44	0.192	7.00377e-99	0
WDR26	5.36939e-72	0.476407	0.59	0.395	9.6445e-68	0
RNF144B	3.89773e-100	0.476264	0.439	0.193	7.00111e-96	0
IPMK	5.08782e-130	0.476081	0.387	0.136	9.13873e-126	0
TBC1D9	3.01239e-60	0.474943	0.597	0.429	5.41085e-56	0
GPR155	2.65322e-90	0.473914	0.406	0.186	4.76572e-86	0
ARID3A	1.91601e-94	0.472272	0.402	0.181	3.44155e-90	0
ZCCHC2	1.99514e-75	0.471169	0.413	0.21	3.58368e-71	0
ZFYVE16	1.33332e-69	0.470906	0.524	0.325	2.39491e-65	0
MPEG1	4.91243e-250	0.465167	0.317	0.05	8.82371e-246	0
AP000311.1	6.36241e-69	0.463443	0.959	0.858	1.14282e-64	0
SNX24	1.55251e-75	0.463314	0.44	0.233	2.78862e-71	0
SAT1	4.31862e-86	0.462161	0.743	0.516	7.75711e-82	0
OTULINL	9.91404e-241	0.459243	0.306	0.048	1.78076e-236	0
VPS8	2.89006e-68	0.458836	0.557	0.358	5.19113e-64	0
RB1	3.07818e-66	0.456016	0.871	0.758	5.52903e-62	0
PDK3	1.00298e-136	0.454262	0.364	0.117	1.80155e-132	0
SPI1	1.014e-212	0.453684	0.322	0.062	1.82135e-208	0
AKAP10	3.15672e-68	0.451906	0.562	0.366	5.67011e-64	0
FOLR2	8.05125e-211	0.451583	0.309	0.058	1.44616e-206	0
SESN1	3.94857e-43	0.450737	0.543	0.408	7.09241e-39	0
RNF213	1.77195e-61	0.449731	0.694	0.541	3.18278e-57	0
DENND4C	6.63067e-54	0.449482	0.786	0.682	1.191e-49	0
TLR1	1.27174e-242	0.444226	0.309	0.049	2.2843e-238	0
ARHGAP25	1.40614e-92	0.441678	0.379	0.156	2.52571e-88	0
ARAP2	4.67782e-103	0.441068	0.341	0.124	8.40231e-99	0
MAFB	2.10558e-161	0.440775	0.311	0.076	3.78205e-157	0
PLXDC1	2.07739e-132	0.440498	0.285	0.077	3.7314e-128	0
SIRPB2	8.46781e-263	0.440316	0.287	0.037	1.52099e-258	0
CDC42SE2	2.27711e-68	0.439903	0.576	0.364	4.09015e-64	0
ARRB1	5.95028e-62	0.43859	0.531	0.341	1.06879e-57	0
EYA2	5.9368e-54	0.438032	0.426	0.25	1.06637e-49	0
PAN3	3.02872e-65	0.437878	0.893	0.823	5.44018e-61	0
CD28	7.24513e-255	0.437339	0.243	0.025	1.30137e-250	0
GPR34	3.10848e-160	0.437119	0.308	0.075	5.58345e-156	0
LPAR6	1.26749e-56	0.435497	0.571	0.385	2.27666e-52	0
NRP2	2.93689e-65	0.434594	0.571	0.354	5.27524e-61	0
GAS6	7.3969e-115	0.430095	0.385	0.144	1.32863e-110	0
CCM2	3.88729e-48	0.429977	0.51	0.35	6.98236e-44	0
IGSF21	4.97434e-250	0.429086	0.226	0.021	8.93491e-246	0
CAPZB	6.55211e-57	0.428872	0.561	0.389	1.17689e-52	0
PAX8	5.24089e-61	0.427842	0.301	0.138	9.41369e-57	0
PAQR3	3.01312e-74	0.424811	0.367	0.172	5.41216e-70	0
WDFY4	8.66546e-208	0.423768	0.347	0.073	1.55649e-203	0
NIPAL1	1.1644e-87	0.423315	0.232	0.07	2.0915e-83	0
ZNF846	1.12514e-81	0.422036	0.37	0.165	2.02098e-77	0
MAML3	8.22248e-48	0.422001	0.737	0.598	1.47692e-43	0
IKZF1	4.84969e-151	0.421741	0.353	0.097	8.71102e-147	0
NT5DC1	1.15294e-39	0.419741	0.463	0.32	2.07091e-35	0
LCORL	2.53531e-56	0.419042	0.482	0.293	4.55393e-52	0
PTBP3	7.57013e-67	0.418712	0.462	0.256	1.35975e-62	0
EPB41L3	7.56476e-57	0.418387	0.665	0.479	1.35878e-52	0
AGO4	3.49343e-53	0.418366	0.564	0.397	6.2749e-49	0
ITGA9	7.70075e-59	0.418342	0.508	0.307	1.38321e-54	0
ARMC2	1.65638e-39	0.417556	0.352	0.217	2.9752e-35	0
CRYL1	5.67825e-110	0.415094	0.382	0.147	1.01993e-105	0
ME2	6.40872e-76	0.414942	0.379	0.179	1.15113e-71	0
PIP4K2A	9.02386e-69	0.413245	0.554	0.329	1.62087e-64	0
MED13L	4.87434e-74	0.41269	0.971	0.945	8.75529e-70	0
SRGAP1	6.76408e-44	0.412362	0.656	0.525	1.21496e-39	0
CREB1	1.93918e-47	0.412166	0.531	0.375	3.48315e-43	0
GREB1	4.10632e-82	0.411783	0.196	0.056	7.37578e-78	0
JAK2	2.80106e-46	0.410733	0.62	0.486	5.03126e-42	0
REPS2	2.84071e-118	0.41033	0.289	0.085	5.10248e-114	0
LY96	5.2192e-122	0.409872	0.285	0.081	9.37473e-118	0
FGD3	4.22584e-178	0.409688	0.316	0.071	7.59046e-174	0
WDR36	2.20924e-83	0.409572	0.357	0.156	3.96824e-79	0
RCN3	4.60968e-153	0.408942	0.31	0.079	8.27991e-149	0
LRRK1	3.97801e-73	0.40847	0.41	0.206	7.1453e-69	0
FAM177B	2.06551e-248	0.407501	0.203	0.015	3.71006e-244	0
EIF4G3	3.66785e-37	0.405683	0.781	0.721	6.58819e-33	0
SLC45A4	5.45368e-141	0.404929	0.303	0.081	9.79589e-137	0
CALCR	9.00449e-210	0.404918	0.198	0.02	1.61739e-205	0
DAAM2	9.62161e-47	0.404684	0.362	0.206	1.72823e-42	0
AP3B1	3.29491e-52	0.404251	0.699	0.559	5.91832e-48	0
SLC43A2	8.66884e-114	0.40403	0.335	0.114	1.5571e-109	0
SLC2A13	1.66476e-54	0.40348	0.428	0.246	2.99024e-50	0
ITGAM	3.32994e-192	0.401475	0.304	0.06	5.98124e-188	0
MAP3K3	4.95429e-52	0.399517	0.484	0.308	8.8989e-48	0
SCTR	1.06269e-58	0.399382	0.354	0.178	1.9088e-54	0
NUBPL	1.07566e-30	0.398435	0.557	0.45	1.93209e-26	0
SLCO3A1	3.6671e-47	0.397654	0.581	0.401	6.58685e-43	0
REL	5.21275e-83	0.39723	0.396	0.181	9.36314e-79	0
SAMHD1	1.46854e-75	0.396925	0.499	0.262	2.63779e-71	0
C11orf65	1.27134e-44	0.396067	0.405	0.248	2.28357e-40	0
PAG1	3.52896e-102	0.395927	0.324	0.112	6.33872e-98	0
NCOA3	2.27805e-52	0.395654	0.59	0.408	4.09183e-48	0
USP15	2.10284e-50	0.394039	0.712	0.585	3.77713e-46	0
SAMSN1	1.55802e-127	0.392781	0.277	0.073	2.79852e-123	0
SRGAP3	7.68844e-55	0.392247	0.357	0.189	1.381e-50	0
KDM2B	7.62633e-70	0.392198	0.395	0.196	1.36984e-65	0
C1QB	2.44496e-114	0.391855	0.303	0.094	4.39164e-110	0
TMEM176B	1.24212e-142	0.39154	0.297	0.076	2.2311e-138	0
CPNE8	1.46564e-56	0.391133	0.559	0.35	2.63259e-52	0
SIPA1L3	9.35656e-50	0.391062	0.434	0.265	1.68063e-45	0
GLIPR1	7.32551e-114	0.390898	0.321	0.105	1.31581e-109	0
FCGR2A	2.21145e-214	0.390444	0.27	0.041	3.97221e-210	0
DPEP2	6.0444e-180	0.390325	0.277	0.053	1.0857e-175	0
COLGALT1	9.15453e-94	0.388196	0.369	0.15	1.64434e-89	0
RELL1	9.34908e-44	0.387895	0.445	0.292	1.67928e-39	0
TMEM65	2.07845e-58	0.387833	0.413	0.225	3.73332e-54	0
HLA-DRA	4.18494e-65	0.387505	0.475	0.26	7.51699e-61	0
PLEKHO1	7.23332e-138	0.384307	0.308	0.084	1.29925e-133	0
ASTN2	4.5511e-33	0.383403	0.348	0.223	8.17469e-29	0
EMILIN2	7.92268e-118	0.382681	0.337	0.11	1.42307e-113	0
NCOA2	6.77855e-40	0.381537	0.74	0.654	1.21756e-35	0
TSHR	2.8407e-26	0.381201	0.245	0.143	5.10247e-22	0
TNFRSF21	1.02711e-45	0.380951	0.368	0.209	1.8449e-41	0
EPSTI1	6.22814e-64	0.378338	0.342	0.16	1.1187e-59	0
ATP6V0A1	5.85265e-62	0.377749	0.437	0.243	1.05125e-57	0
KDM7A	1.36947e-51	0.376986	0.536	0.349	2.45985e-47	0
TMEM106A	3.57103e-169	0.376804	0.277	0.057	6.41429e-165	0
MARCO	1.20581e-132	0.376122	0.186	0.032	2.16587e-128	0
RNASEH2B	1.84496e-54	0.375881	0.385	0.212	3.31392e-50	0
PLEKHG5	1.41773e-49	0.375324	0.398	0.233	2.54652e-45	0
RPH3AL	4.03793e-61	0.375303	0.372	0.19	7.25293e-57	0
FAM91A1	2.21199e-58	0.374922	0.406	0.226	3.97318e-54	0
CTSZ	2.8198e-89	0.37345	0.364	0.15	5.06492e-85	0
DRAM2	3.69904e-52	0.372941	0.424	0.251	6.64421e-48	0
DNAJC5	1.41761e-81	0.372507	0.377	0.169	2.54631e-77	0
PRMT2	2.69273e-39	0.372037	0.551	0.413	4.83668e-35	0
RGS10	9.02804e-206	0.371975	0.257	0.039	1.62162e-201	0
NCF2	1.31834e-144	0.371336	0.272	0.063	2.368e-140	0
DERA	4.65892e-40	0.368635	0.459	0.311	8.36835e-36	0
DIP2A	1.39833e-56	0.367609	0.533	0.339	2.51168e-52	0
PHTF2	9.38388e-57	0.364468	0.469	0.274	1.68553e-52	0
P2RY6	1.07541e-267	0.364424	0.222	0.017	1.93166e-263	0
HLA-DRB1	3.48904e-61	0.364126	0.439	0.237	6.26701e-57	0
PMP22	1.08695e-31	0.36365	0.461	0.331	1.95237e-27	0
FKBP15	1.66907e-59	0.363609	0.396	0.213	2.99798e-55	0
FBXO11	1.8704e-43	0.363537	0.792	0.707	3.35961e-39	0
GALNT7	4.30165e-59	0.363485	0.299	0.138	7.72662e-55	0
ARHGAP30	3.22598e-142	0.362868	0.294	0.074	5.79451e-138	0
USP32	6.66671e-38	0.362812	0.523	0.387	1.19747e-33	0
BAZ2B	2.93265e-51	0.361554	0.871	0.794	5.26762e-47	0
TFRC	4.24655e-86	0.36017	0.27	0.092	7.62764e-82	0
ATG16L2	8.38691e-70	0.359694	0.349	0.16	1.50646e-65	0
ARPC2	4.09147e-45	0.359258	0.49	0.327	7.34911e-41	0
HSPA6	2.00043e-258	0.358697	0.23	0.021	3.59318e-254	0
INPP4A	3.62966e-47	0.358517	0.424	0.26	6.5196e-43	0
GAB2	1.32063e-36	0.358226	0.763	0.666	2.37212e-32	0
CCND3	6.83859e-43	0.357782	0.511	0.337	1.22835e-38	0
FER	1.2502e-49	0.357378	0.871	0.796	2.24561e-45	0
ITSN2	6.38861e-57	0.356437	0.758	0.599	1.14752e-52	0
DTX4	1.93925e-70	0.355642	0.27	0.106	3.48328e-66	0
TAB2	4.05939e-37	0.355351	0.495	0.357	7.29148e-33	0
CNTLN	6.10729e-33	0.354024	0.53	0.392	1.09699e-28	0
SPTLC2	2.99443e-54	0.351412	0.496	0.294	5.3786e-50	0
ENTPD1	1.01343e-47	0.351382	0.329	0.171	1.82032e-43	0
CLEC2D	6.51123e-58	0.351231	0.441	0.245	1.16955e-53	0
HLA-DMB	1.39505e-131	0.351105	0.282	0.073	2.50579e-127	0
RASSF4	7.44156e-46	0.34866	0.447	0.283	1.33665e-41	0
NFATC2	1.54622e-89	0.348305	0.307	0.111	2.77733e-85	0
SLC7A8	1.2416e-120	0.347803	0.254	0.065	2.23016e-116	0
RHBDF2	1.23469e-107	0.347198	0.261	0.075	2.21775e-103	0
ELF1	2.81951e-35	0.34597	0.674	0.547	5.06441e-31	0
THEMIS2	1.48539e-171	0.34481	0.255	0.047	2.66806e-167	0
ZFP36L1	6.35361e-44	0.344565	0.51	0.339	1.14123e-39	0
H2AFY	4.42226e-42	0.344501	0.486	0.329	7.94327e-38	0
CERS6	3.0096e-40	0.342446	0.431	0.274	5.40585e-36	0
TPP2	9.38699e-40	0.341322	0.451	0.302	1.68609e-35	0
COG5	2.5501e-32	0.341164	0.677	0.592	4.58049e-28	0
ROCK1	6.09961e-43	0.34056	0.728	0.603	1.09561e-38	0
CNTRL	7.91892e-42	0.340101	0.418	0.263	1.4224e-37	0
ASAP1	8.5271e-50	0.339968	0.886	0.801	1.53164e-45	0
MTM1	3.10219e-54	0.338748	0.349	0.181	5.57216e-50	0
STK4	1.90972e-55	0.338217	0.41	0.227	3.43023e-51	0
RESF1	6.26888e-46	0.337772	0.448	0.275	1.12602e-41	0
NOTCH2	3.54578e-35	0.33728	0.544	0.407	6.36893e-31	0
TTL	2.19385e-63	0.336715	0.337	0.16	3.94059e-59	0
RCBTB2	1.64119e-57	0.336706	0.37	0.191	2.9479e-53	0
NIPBL	6.64406e-45	0.335808	0.839	0.786	1.19341e-40	0
ENO4	1.63995e-47	0.334139	0.342	0.184	2.94567e-43	0
HPGDS	5.63847e-82	0.333874	0.217	0.066	1.01278e-77	0
TRAF3	8.90369e-30	0.332674	0.357	0.235	1.59928e-25	0
BLVRA	3.46569e-85	0.331403	0.298	0.111	6.22507e-81	0
SIPA1L1	1.27193e-19	0.331187	0.554	0.469	2.28465e-15	0
HGF	1.11774e-103	0.330753	0.237	0.064	2.00769e-99	0
RREB1	1.93668e-28	0.330251	0.679	0.595	3.47867e-24	0
PAK1	1.10784e-50	0.330012	0.316	0.16	1.9899e-46	0
CNGA1	1.06298e-80	0.329435	0.203	0.059	1.90933e-76	0
RIC1	7.08142e-25	0.329065	0.575	0.485	1.27197e-20	0
SLC11A2	2.19318e-59	0.328852	0.318	0.15	3.93939e-55	0
SETX	3.59522e-33	0.328637	0.577	0.457	6.45774e-29	0
TBC1D5	2.62813e-37	0.328115	0.935	0.895	4.72065e-33	0
PHIP	4.31452e-35	0.327992	0.674	0.55	7.74974e-31	0
RCAN1	7.00579e-53	0.327531	0.226	0.094	1.25838e-48	0
ETNK1	2.00181e-27	0.326021	0.5	0.384	3.59565e-23	0
SHMT1	3.11107e-60	0.325965	0.321	0.152	5.5881e-56	0
SLC1A3	3.77345e-18	0.32588	0.405	0.313	6.77788e-14	0
WDR70	6.35438e-24	0.323901	0.724	0.676	1.14137e-19	0
OSTF1	1.05381e-48	0.32335	0.354	0.191	1.89286e-44	0
AFF1	1.49513e-40	0.323244	0.859	0.78	2.68554e-36	0
PUM2	3.42622e-33	0.321797	0.701	0.619	6.15418e-29	0
ADAM28	1.61697e-73	0.321332	0.183	0.052	2.90441e-69	0
COP1	4.68028e-41	0.320816	0.832	0.758	8.40672e-37	0
AUTS2	1.92935e-26	0.320735	0.896	0.865	3.4655e-22	0
GARNL3	1.0063e-47	0.320363	0.336	0.178	1.80752e-43	0
PIAS2	1.2382e-27	0.319602	0.455	0.347	2.22406e-23	0
PSAP	8.44821e-46	0.319068	0.559	0.379	1.51747e-41	0
ARHGEF10L	3.76858e-33	0.317707	0.381	0.249	6.76913e-29	0
ERBIN	2.30791e-29	0.317702	0.671	0.576	4.14547e-25	0
APLP2	9.49046e-43	0.317626	0.428	0.263	1.70468e-38	0
MAP7	9.92692e-41	0.316788	0.256	0.129	1.78307e-36	0
P2RX7	1.47567e-98	0.316298	0.267	0.082	2.65059e-94	0
LTBP2	2.48829e-59	0.315911	0.334	0.159	4.46947e-55	0
NR6A1	3.95186e-27	0.315905	0.244	0.141	7.09834e-23	0
ARHGAP9	8.6501e-138	0.315211	0.2	0.035	1.55373e-133	0
APPL2	2.80397e-29	0.314894	0.546	0.431	5.0365e-25	0
TMEM117	2.79597e-18	0.313254	0.425	0.338	5.02212e-14	0
NFAM1	1.75521e-139	0.313095	0.208	0.038	3.15271e-135	0
IKBKB	2.41863e-41	0.313057	0.474	0.308	4.34435e-37	0
RAP2B	1.01002e-94	0.31299	0.255	0.079	1.8142e-90	0
CACUL1	9.87177e-26	0.311682	0.468	0.357	1.77317e-21	0
GIT2	8.55542e-37	0.311636	0.44	0.291	1.53672e-32	0
LRRFIP1	1.19029e-44	0.311361	0.686	0.498	2.138e-40	0
SPIN1	7.57331e-28	0.311162	0.423	0.304	1.36032e-23	0
TGFB1	2.73621e-42	0.31106	0.434	0.268	4.91479e-38	0
ACTR2	2.72898e-36	0.310621	0.49	0.342	4.9018e-32	0
DTNB	2.98948e-36	0.309459	0.372	0.227	5.36971e-32	0
CELF1	3.02331e-28	0.309432	0.744	0.678	5.43048e-24	0
NLRP1	1.37597e-27	0.308732	0.507	0.375	2.47152e-23	0
MOB1B	3.66504e-43	0.308449	0.296	0.154	6.58315e-39	0
ABR	5.53192e-36	0.30794	0.515	0.356	9.93643e-32	0
MCTP1	6.75655e-113	0.307226	0.897	0.561	1.21361e-108	0
CHID1	3.15133e-106	0.306248	0.244	0.067	5.66041e-102	0
FAR2	7.9106e-25	0.305742	0.512	0.396	1.4209e-20	0
TRAPPC9	9.68233e-22	0.304355	0.572	0.484	1.73914e-17	0
ADGRG6	1.28481e-96	0.304103	0.238	0.067	2.30777e-92	0
PHKB	8.29907e-31	0.303865	0.732	0.654	1.49068e-26	0
MLXIP	3.86233e-37	0.303285	0.385	0.242	6.93752e-33	0
CDK6	7.23008e-15	0.302904	0.444	0.364	1.29867e-10	0
RAP1A	1.89975e-27	0.30251	0.555	0.433	3.41233e-23	0
RERE	8.49691e-32	0.302167	0.935	0.907	1.52621e-27	0
ARHGAP45	5.91888e-147	0.301287	0.221	0.041	1.06315e-142	0
CCDC149	2.84151e-42	0.300168	0.295	0.156	5.10392e-38	0
MAN1C1	1.4871e-45	0.300035	0.266	0.128	2.67114e-41	0
P4HA1	1.37886e-38	0.29983	0.323	0.184	2.47671e-34	0
PKN2	9.16894e-29	0.298716	0.781	0.716	1.64693e-24	0
TYROBP	3.06607e-99	0.297885	0.248	0.072	5.50727e-95	0
ARHGAP4	1.4299e-137	0.297837	0.235	0.049	2.56838e-133	0
GOLGA4	6.76744e-26	0.296701	0.837	0.787	1.21557e-21	0
SUFU	5.77118e-38	0.29624	0.341	0.202	1.03662e-33	0
DENND4B	8.4996e-62	0.295776	0.282	0.122	1.5267e-57	0
C1QC	8.75132e-114	0.295031	0.231	0.057	1.57191e-109	0
CHSY1	3.9185e-38	0.294899	0.296	0.162	7.03841e-34	0
CDK19	4.16696e-23	0.294867	0.421	0.31	7.4847e-19	0
SCML2	1.17427e-108	0.294379	0.185	0.039	2.10922e-104	0
SERINC5	3.64134e-27	0.293652	0.49	0.364	6.54057e-23	0
MBP	9.98705e-35	0.293646	0.416	0.267	1.79387e-30	0
TCHP	4.80502e-21	0.29323	0.508	0.411	8.63077e-17	0
PRDM1	3.67346e-97	0.292028	0.186	0.043	6.59827e-93	0
CREBL2	4.9537e-45	0.291548	0.299	0.155	8.89784e-41	0
TXK	9.01547e-84	0.291175	0.214	0.063	1.61936e-79	0
CYB5R4	6.47434e-49	0.290541	0.332	0.173	1.16292e-44	0
CTTNBP2	2.13946e-42	0.290313	0.339	0.188	3.84289e-38	0
NLN	1.29778e-42	0.288977	0.284	0.146	2.33107e-38	0
RAB39A	8.01225e-153	0.288648	0.184	0.026	1.43916e-148	0
NBPF1	7.72772e-55	0.288033	0.288	0.133	1.38805e-50	0
DOK3	1.25947e-172	0.287943	0.207	0.029	2.26226e-168	0
SUMF1	5.83466e-16	0.287686	0.736	0.69	1.04802e-11	0
SP3	2.79298e-19	0.287641	0.494	0.405	5.01676e-15	0
FARP1	8.35819e-24	0.286958	0.44	0.324	1.5013e-19	0
TAOK3	3.49715e-25	0.286805	0.699	0.608	6.28157e-21	0
MS4A14	3.01312e-203	0.286685	0.179	0.016	5.41216e-199	0
METTL21A	2.30582e-25	0.285815	0.342	0.227	4.14172e-21	0
ACSM4	3.03196e-163	0.285719	0.159	0.016	5.446e-159	0
TPTEP2-CSNK1E	3.23378e-33	0.285618	0.461	0.315	5.80852e-29	0
EFR3A	6.60973e-27	0.284311	0.444	0.321	1.18724e-22	0
RMDN1	3.73912e-22	0.284062	0.409	0.302	6.71621e-18	0
ATG4C	1.0342e-39	0.284016	0.303	0.164	1.85763e-35	0
PLA2G15	1.38941e-72	0.284005	0.247	0.089	2.49566e-68	0
BROX	3.77189e-44	0.28353	0.256	0.123	6.77508e-40	0
NAGK	6.07472e-70	0.282968	0.288	0.116	1.09114e-65	0
JAML	2.06813e-133	0.282933	0.207	0.039	3.71477e-129	0
PPP3CC	1.24829e-10	0.282774	0.531	0.498	2.24217e-06	0
DENND4A	7.37762e-23	0.282303	0.536	0.427	1.32517e-18	0
GDPD1	4.02452e-86	0.281876	0.189	0.049	7.22884e-82	0
PSEN1	3.8049e-23	0.281782	0.47	0.363	6.83435e-19	0
PIK3CG	2.05183e-143	0.281667	0.208	0.037	3.6855e-139	0
TXNDC16	1.23224e-32	0.281296	0.308	0.183	2.21335e-28	0
COMMD10	1.36272e-15	0.281172	0.694	0.668	2.44772e-11	0
PLEKHA1	2.39548e-26	0.280833	0.405	0.286	4.30275e-22	0
GAB3	3.59089e-47	0.280753	0.291	0.143	6.44996e-43	0
SLC22A23	6.40236e-18	0.280701	0.431	0.344	1.14999e-13	0
TNFRSF1A	5.11555e-48	0.280242	0.353	0.19	9.18856e-44	0
CSF3R	2.48713e-131	0.279701	0.225	0.046	4.46739e-127	0
NLK	1.4324e-22	0.279459	0.517	0.408	2.57288e-18	0
CLCN5	5.51833e-43	0.279315	0.254	0.124	9.91203e-39	0
PPP3CA	3.42614e-31	0.279062	0.891	0.834	6.15403e-27	0
STT3B	8.6621e-25	0.278635	0.4	0.285	1.55589e-20	0
IL6R	1.213e-29	0.278604	0.359	0.233	2.1788e-25	0
ATF7IP	1.03127e-20	0.278164	0.682	0.626	1.85236e-16	0
WDR49	1.1782e-66	0.278015	0.154	0.042	2.11628e-62	0
ZNF644	2.05985e-18	0.277652	0.66	0.619	3.69989e-14	0
ARID4A	8.64488e-27	0.276793	0.438	0.316	1.55279e-22	0
CYBA	3.1996e-68	0.27628	0.316	0.134	5.74713e-64	0
OXR1	3.05978e-12	0.274142	0.611	0.572	5.49597e-08	0
LOXL3	4.75738e-71	0.271442	0.247	0.089	8.54521e-67	0
VENTX	1.24481e-158	0.27084	0.17	0.02	2.23592e-154	0
KLF7	1.11298e-20	0.270722	0.49	0.39	1.99914e-16	0
DOCK5	2.59844e-41	0.269512	0.285	0.145	4.66731e-37	0
PER3	3.39596e-20	0.268269	0.68	0.609	6.09982e-16	0
IVNS1ABP	3.5656e-61	0.268	0.284	0.121	6.40453e-57	0
PRKCB	5.98921e-53	0.267101	0.26	0.11	1.07578e-48	0
MBOAT1	3.74466e-35	0.265949	0.328	0.19	6.72616e-31	0
ABCA9	5.76085e-49	0.265568	0.686	0.479	1.03476e-44	0
ITM2B	7.8614e-30	0.265347	0.728	0.617	1.41207e-25	0
C9orf72	1.00831e-36	0.265033	0.283	0.155	1.81112e-32	0
FERMT3	1.34172e-96	0.264555	0.232	0.064	2.41e-92	0
ADGRE5	1.59548e-54	0.26326	0.256	0.109	2.8658e-50	0
PLB1	1.55444e-137	0.263096	0.173	0.026	2.79209e-133	0
TATDN3	4.7256e-45	0.262989	0.277	0.137	8.48813e-41	0
FCGR2B	5.1003e-129	0.262482	0.188	0.033	9.16116e-125	0
ABHD18	9.96483e-21	0.262376	0.411	0.311	1.78988e-16	0
ANKRD12	7.77206e-29	0.261325	0.928	0.907	1.39602e-24	0
MAPK1	2.27127e-20	0.261095	0.447	0.345	4.07966e-16	0
DCP2	1.4045e-34	0.260964	0.397	0.25	2.52277e-30	0
SPPL3	5.29909e-19	0.260651	0.538	0.454	9.51822e-15	0
DNAJC13	1.04872e-21	0.259614	0.378	0.272	1.88372e-17	0
MGAT1	2.43259e-44	0.258962	0.348	0.188	4.36943e-40	0
CLEC12A	8.10894e-44	0.258745	0.151	0.054	1.45653e-39	0
LAIR1	1.93606e-64	0.258572	0.228	0.084	3.47755e-60	0
LRMP	1.64976e-49	0.258405	0.269	0.123	2.9633e-45	0
TGFBR1	9.40527e-25	0.257097	0.311	0.199	1.68937e-20	0
ALPK1	4.19463e-23	0.256549	0.431	0.312	7.53439e-19	0
ARHGEF2	1.38125e-30	0.256409	0.365	0.232	2.48101e-26	0
ARPC3	1.83338e-30	0.255673	0.375	0.24	3.29311e-26	0
SCAMP2	1.94649e-63	0.2549	0.253	0.099	3.49629e-59	0
DLGAP2	3.20649e-17	0.254607	0.132	0.07	5.7595e-13	0
CD53	7.85796e-76	0.254511	0.237	0.078	1.41145e-71	0
PELI2	4.29275e-20	0.254071	0.394	0.283	7.71064e-16	0
PLD3	8.60834e-28	0.253875	0.435	0.304	1.54623e-23	0
TTBK2	9.41466e-21	0.253069	0.389	0.287	1.69106e-16	0
VNN1	1.07818e-156	0.252701	0.155	0.016	1.93663e-152	0
TTYH3	2.85437e-83	0.252625	0.22	0.065	5.12703e-79	0
MIS18BP1	1.33414e-15	0.252143	0.481	0.403	2.39639e-11	0
ABCC1	2.76237e-21	0.251666	0.439	0.334	4.96177e-17	0
SND1	4.03025e-17	0.251659	0.519	0.441	7.23914e-13	0
CABLES1	3.45599e-20	0.251477	0.389	0.285	6.20765e-16	0
RUBCNL	1.16703e-83	0.251208	0.182	0.047	2.09623e-79	0
PRKAR1A	5.49552e-21	0.250407	0.381	0.275	9.87104e-17	0
SPIRE1	2.75893e-13	0.250276	0.417	0.343	4.9556e-09	0
RFX7	7.94847e-16	0.24993	0.45	0.365	1.4277e-11	0
RENBP	2.4257e-114	0.249827	0.19	0.038	4.35704e-110	0
EAF2	1.44371e-71	0.249329	0.18	0.052	2.59319e-67	0
STK10	7.36196e-37	0.248457	0.404	0.245	1.32236e-32	0
DENND1B	3.265e-22	0.248422	0.439	0.326	5.8646e-18	0
NFE2L2	3.10171e-17	0.248253	0.727	0.692	5.57129e-13	0
PILRA	7.22796e-51	0.248061	0.211	0.084	1.29829e-46	0
MILR1	4.89878e-111	0.247125	0.184	0.037	8.79919e-107	0
GPR132	5.65708e-130	0.246777	0.173	0.027	1.01612e-125	0
SLC38A9	5.17077e-18	0.246321	0.412	0.317	9.28774e-14	0
DHRS9	7.22409e-61	0.246294	0.172	0.053	1.29759e-56	0
RASSF2	3.30366e-101	0.245985	0.196	0.045	5.93404e-97	0
CAP1	1.96804e-39	0.245944	0.287	0.151	3.535e-35	0
SNX1	2.25732e-22	0.245454	0.398	0.287	4.05461e-18	0
UNC93B1	3.90624e-80	0.24412	0.21	0.062	7.01639e-76	0
PPM1L	3.41947e-11	0.243895	0.407	0.338	6.14206e-07	0
VPS13B	9.78219e-28	0.243846	0.909	0.892	1.75708e-23	0
AC009690.1	1.42298e-09	0.243628	0.419	0.369	2.55596e-05	0
CPEB4	3.05895e-18	0.242153	0.503	0.399	5.49449e-14	0
CLASP2	9.45918e-18	0.241008	0.664	0.598	1.69906e-13	0
PRKX	5.34376e-41	0.240962	0.298	0.154	9.59847e-37	0
CPQ	3.02787e-19	0.240902	0.751	0.689	5.43866e-15	0
P2RY12	1.63187e-30	0.240899	0.192	0.095	2.93117e-26	0
GPATCH2L	1.91727e-20	0.240608	0.433	0.329	3.4438e-16	0
BTK	5.529e-117	0.24007	0.195	0.039	9.93119e-113	0
CNRIP1	1.24371e-32	0.24001	0.275	0.153	2.23396e-28	0
NHSL1	1.70706e-16	0.239907	0.324	0.232	3.06622e-12	0
GNB1L	1.20262e-96	0.239195	0.177	0.039	2.16015e-92	0
ETV5	9.84663e-65	0.239017	0.161	0.046	1.76865e-60	0
DOCK10	4.6297e-37	0.239013	0.329	0.18	8.31587e-33	0
TNFRSF1B	2.69965e-37	0.238881	0.349	0.199	4.84911e-33	0
TXLNB	5.91813e-94	0.238674	0.15	0.029	1.06301e-89	0
MYO7A	2.57611e-143	0.238443	0.169	0.023	4.62721e-139	0
XPO6	1.81016e-21	0.237602	0.299	0.197	3.25141e-17	0
TBC1D12	2.6084e-21	0.237105	0.339	0.232	4.68521e-17	0
CAPZA2	1.60426e-20	0.236325	0.405	0.3	2.88158e-16	0
FUCA1	2.99457e-84	0.235646	0.184	0.047	5.37884e-80	0
PHF20	1.17588e-15	0.235628	0.416	0.331	2.11211e-11	0
CST3	1.54339e-26	0.235457	0.513	0.374	2.77224e-22	0
SLA	3.2301e-71	0.235234	0.195	0.059	5.8019e-67	0
LTC4S	1.14115e-86	0.235181	0.171	0.04	2.04973e-82	0
ST3GAL1	1.73965e-17	0.23506	0.423	0.326	3.12476e-13	0
NCOA4	8.39081e-36	0.234855	0.262	0.139	1.50716e-31	0
PLEKHM2	8.37118e-24	0.234592	0.347	0.234	1.50363e-19	0
SDCCAG8	1.00878e-14	0.23437	0.684	0.634	1.81197e-10	0
MDM2	2.44536e-14	0.234026	0.413	0.336	4.39236e-10	0
XKR6	3.25071e-12	0.23376	0.287	0.217	5.83892e-08	0
CBL	1.36632e-15	0.233661	0.405	0.317	2.45419e-11	0
CUEDC1	9.62685e-19	0.233564	0.32	0.225	1.72917e-14	0
MCOLN1	2.58528e-69	0.23348	0.198	0.062	4.64369e-65	0
SPOP	2.3436e-19	0.233424	0.41	0.308	4.20957e-15	0
TLR5	1.1808e-98	0.232265	0.167	0.034	2.12096e-94	0
FAM13B	1.1805e-15	0.232143	0.486	0.409	2.12041e-11	0
DNM2	1.36029e-20	0.231995	0.407	0.299	2.44335e-16	0
PARVB	7.01785e-17	0.231305	0.361	0.268	1.26055e-12	0
GPRIN3	4.67275e-57	0.230684	0.228	0.087	8.39319e-53	0
SMCHD1	1.15834e-17	0.230617	0.634	0.556	2.08062e-13	0
SGPP1	2.27189e-18	0.230478	0.267	0.178	4.08078e-14	0
MFSD14C	3.45201e-14	0.230474	0.423	0.345	6.20051e-10	0
WDR91	5.46756e-58	0.23016	0.223	0.085	9.82083e-54	0
SMG7	1.14302e-20	0.230143	0.398	0.287	2.0531e-16	0
PIP5K1B	4.69626e-44	0.230113	0.216	0.093	8.43541e-40	0
SUCLG2	5.37598e-15	0.230025	0.504	0.428	9.65634e-11	0
STIM2	1.77063e-20	0.229914	0.39	0.277	3.1804e-16	0
ZFAND3	1.23393e-21	0.229511	0.91	0.878	2.21639e-17	0
BAZ1A	2.93723e-17	0.229307	0.366	0.269	5.27586e-13	0
ANKH	2.50986e-18	0.229275	0.441	0.336	4.50821e-14	0
CTDSPL	1.27966e-16	0.228919	0.324	0.234	2.29852e-12	0
SLC36A1	6.92098e-50	0.228591	0.212	0.085	1.24315e-45	0
SYNJ1	2.57328e-22	0.228498	0.291	0.187	4.62213e-18	0
ELL	2.85529e-33	0.228312	0.248	0.131	5.12868e-29	0
ZDHHC14	1.15487e-25	0.228122	0.329	0.207	2.07438e-21	0
TPM3	5.08941e-27	0.228097	0.35	0.227	9.1416e-23	0
SLC25A13	1.00306e-14	0.227921	0.507	0.436	1.80169e-10	0
PDE7B	1.02538e-20	0.22768	0.402	0.281	1.84179e-16	0
C3AR1	1.93557e-106	0.226805	0.168	0.032	3.47667e-102	0
SCARB1	3.80039e-21	0.226068	0.406	0.292	6.82625e-17	0
CAB39	5.47835e-15	0.225985	0.443	0.36	9.84021e-11	0
NPC2	2.33693e-44	0.225918	0.265	0.126	4.19759e-40	0
CFAP61	8.40685e-76	0.225725	0.154	0.037	1.51004e-71	0
FUS	2.02967e-17	0.225705	0.467	0.373	3.6457e-13	0
DMXL1	4.85797e-13	0.225695	0.613	0.563	8.72589e-09	0
RUBCN	2.37107e-34	0.225538	0.252	0.132	4.25892e-30	0
SUSD1	8.03799e-32	0.225501	0.209	0.104	1.44378e-27	0
HLA-DPB1	3.70612e-33	0.22535	0.252	0.132	6.65693e-29	0
DYRK1A	1.13987e-13	0.225301	0.612	0.564	2.04743e-09	0
PRKACB	4.56038e-18	0.224974	0.41	0.305	8.19135e-14	0
SLC7A7	1.25347e-75	0.224352	0.182	0.051	2.25148e-71	0
GPCPD1	2.30684e-21	0.224321	0.423	0.31	4.14355e-17	0
CENPP	0.000602687	0.223978	0.515	0.522	1	0
GNAI3	5.76521e-22	0.222365	0.352	0.242	1.03555e-17	0
NBEA	6.41578e-17	0.222341	0.412	0.31	1.1524e-12	0
RAB11FIP1	3.21021e-32	0.222247	0.251	0.134	5.76617e-28	0
PSMD1	9.64962e-06	0.222069	0.386	0.359	0.173326	0
ADAM9	1.22761e-22	0.222031	0.334	0.224	2.20504e-18	0
KCNAB2	3.49926e-57	0.220596	0.225	0.085	6.28537e-53	0
FAM13A	1.88272e-21	0.220596	0.886	0.819	3.38174e-17	0
ADAM10	1.84824e-14	0.219969	0.426	0.338	3.31981e-10	0
PDPK1	5.65203e-15	0.219368	0.381	0.296	1.01522e-10	0
DUSP6	7.6526e-27	0.219219	0.17	0.083	1.37456e-22	0
RELCH	5.15488e-12	0.219101	0.436	0.367	9.25919e-08	0
ATP1B1	5.4093e-63	0.218613	0.179	0.055	9.71618e-59	0
DSC2	3.08604e-59	0.218518	0.185	0.061	5.54314e-55	0
SNX30	1.6324e-40	0.218185	0.263	0.131	2.93212e-36	0
PPFIBP2	6.98453e-24	0.21806	0.265	0.162	1.25456e-19	0
EPC2	3.19107e-13	0.217899	0.418	0.344	5.7318e-09	0
APH1B	1.29161e-31	0.217771	0.249	0.134	2.31998e-27	0
KBTBD12	2.00143e-82	0.216173	0.122	0.022	3.59497e-78	0
TRIM38	3.61853e-23	0.216098	0.301	0.194	6.49959e-19	0
KCNJ5	5.41901e-101	0.215726	0.157	0.029	9.73363e-97	0
CSGALNACT2	2.03813e-28	0.215719	0.306	0.183	3.66089e-24	0
PTPN2	7.65357e-19	0.215626	0.341	0.243	1.37473e-14	0
MCUB	3.20066e-23	0.215191	0.302	0.191	5.74902e-19	0
EIF2AK4	4.23167e-20	0.214962	0.352	0.25	7.60092e-16	0
SIMC1	5.17937e-14	0.214919	0.33	0.25	9.30318e-10	0
GRK2	4.28155e-52	0.213822	0.213	0.083	7.69051e-48	0
TM6SF1	1.80801e-33	0.213685	0.289	0.158	3.24755e-29	0
KRR1	2.63073e-21	0.213659	0.25	0.154	4.72531e-17	0
PRPF38B	2.96228e-13	0.2136	0.433	0.358	5.32085e-09	0
ASXL2	2.10458e-15	0.213002	0.398	0.31	3.78025e-11	0
ZNF518A	2.06655e-12	0.212882	0.411	0.338	3.71193e-08	0
PPP2R5C	2.52319e-12	0.212419	0.456	0.385	4.53215e-08	0
ARPC5	5.84499e-25	0.212273	0.273	0.166	1.04988e-20	0
STAG2	1.76182e-11	0.211988	0.51	0.456	3.16458e-07	0
GDAP2	3.1272e-18	0.211633	0.293	0.201	5.61708e-14	0
IFFO1	1.7733e-44	0.211077	0.224	0.098	3.1852e-40	0
ALG13	4.56367e-11	0.21102	0.448	0.381	8.19727e-07	0
HLA-DPA1	2.18812e-33	0.211012	0.277	0.15	3.9303e-29	0
ZNF627	1.23782e-38	0.210361	0.205	0.092	2.22337e-34	0
ARAP1	5.27383e-34	0.209473	0.253	0.132	9.47285e-30	0
AP1S2	2.48146e-27	0.209293	0.289	0.171	4.45721e-23	0
POU2F1	1.60378e-08	0.209194	0.577	0.552	0.000288071	0
ACTR3	1.17692e-18	0.209162	0.4	0.294	2.11399e-14	0
RAB10	5.41805e-10	0.20903	0.495	0.441	9.73191e-06	0
NSL1	6.56754e-19	0.208581	0.271	0.18	1.17966e-14	0
TNFSF8	8.25196e-97	0.208368	0.149	0.027	1.48222e-92	0
SNX8	2.93204e-26	0.20789	0.287	0.174	5.26653e-22	0
RHOQ	3.58589e-13	0.207773	0.4	0.325	6.44097e-09	0
IL2RA	6.18238e-78	0.207717	0.122	0.023	1.11048e-73	0
WWP2	1.25136e-12	0.207429	0.394	0.318	2.2477e-08	0
NCOR2	2.2197e-16	0.206995	0.434	0.338	3.98702e-12	0
MTMR10	7.86002e-19	0.206817	0.357	0.257	1.41182e-14	0
WAC	1.20217e-15	0.206755	0.689	0.628	2.15934e-11	0
TCP11L1	2.44499e-21	0.20673	0.301	0.198	4.39169e-17	0
PHACTR4	2.69314e-11	0.206671	0.529	0.472	4.83742e-07	0
TUT7	1.16302e-13	0.206521	0.383	0.298	2.08901e-09	0
RSRC1	8.89772e-09	0.206334	0.605	0.585	0.000159821	0
TM9SF2	1.16135e-16	0.205985	0.37	0.276	2.08601e-12	0
AGFG1	8.41697e-14	0.205895	0.671	0.593	1.51186e-09	0
SH3TC1	7.35166e-81	0.205663	0.168	0.041	1.32051e-76	0
SORBS3	2.61463e-29	0.205432	0.249	0.137	4.69639e-25	0
KANSL1	3.08776e-15	0.205236	0.846	0.824	5.54624e-11	0
PARP15	2.36694e-69	0.204548	0.163	0.044	4.2515e-65	0
DRAM1	7.41964e-24	0.204137	0.22	0.124	1.33272e-19	0
ANKRD13D	1.10027e-37	0.203828	0.251	0.125	1.9763e-33	0
GTF2F2	1.03412e-21	0.203626	0.316	0.207	1.85748e-17	0
FNDC3A	6.26674e-11	0.203616	0.565	0.517	1.12563e-06	0
HLA-DQA1	9.05108e-36	0.20353	0.185	0.082	1.62575e-31	0
CEPT1	1.93885e-12	0.203275	0.45	0.379	3.48256e-08	0
CARD8	1.43555e-22	0.203159	0.445	0.318	2.57854e-18	0
NEURL1	1.02552e-28	0.203115	0.18	0.086	1.84203e-24	0
MORC3	4.231e-15	0.20295	0.372	0.284	7.59971e-11	0
SH3BP2	1.61872e-31	0.202367	0.22	0.112	2.90754e-27	0
FTL	4.89152e-21	0.202332	0.864	0.787	8.78615e-17	0
PAPSS2	2.56941e-09	0.202313	0.334	0.272	4.61517e-05	0
TSPAN5	3.03898e-34	0.201986	0.15	0.06	5.45862e-30	0
UBAC2	1.50147e-11	0.201812	0.528	0.471	2.69694e-07	0
FMNL1	1.2621e-37	0.201752	0.212	0.098	2.26698e-33	0
MAP3K8	1.21804e-12	0.201713	0.311	0.233	2.18784e-08	0
ADGRL3	1.10851e-54	0.201608	0.221	0.087	1.99111e-50	0
OAS1	1.42048e-53	0.200858	0.179	0.062	2.55147e-49	0
LILRB4	6.40339e-88	0.200455	0.145	0.028	1.15018e-83	0
PTPN18	1.99513e-36	0.200248	0.229	0.111	3.58365e-32	0
KCNK6	2.85838e-62	0.200017	0.169	0.051	5.13423e-58	0
GCA	1.57242e-31	0.199673	0.224	0.115	2.82438e-27	0
RASSF3	8.26744e-15	0.199046	0.371	0.281	1.485e-10	0
RPA2	3.92029e-34	0.198729	0.196	0.091	7.04163e-30	0
LYPLAL1	1.33728e-06	0.198391	0.467	0.432	0.0240201	0
LILRB2	1.55024e-114	0.198301	0.141	0.02	2.78454e-110	0
SDCBP	3.66094e-16	0.198131	0.381	0.283	6.57578e-12	0
LCP1	3.09852e-57	0.197621	0.231	0.087	5.56557e-53	0
ZFC3H1	6.33579e-14	0.197573	0.464	0.379	1.13803e-09	0
TNFRSF14	1.44971e-26	0.197446	0.29	0.172	2.60397e-22	0
NSUN7	3.63107e-34	0.197288	0.162	0.069	6.52213e-30	0
APC	2.26735e-09	0.197253	0.385	0.328	4.07261e-05	0
SUSD6	1.05777e-20	0.196985	0.35	0.239	1.89997e-16	0
TRIM13	2.20269e-08	0.196979	0.444	0.387	0.000395647	0
CREG1	4.20548e-39	0.196935	0.209	0.094	7.55388e-35	0
VMP1	6.37937e-12	0.196709	0.564	0.504	1.14586e-07	0
RNF145	7.49254e-20	0.196631	0.315	0.211	1.34581e-15	0
PRKCQ	2.05143e-23	0.19659	0.177	0.091	3.68478e-19	0
PPM1D	5.79988e-16	0.196527	0.319	0.229	1.04177e-11	0
GNB1	1.75664e-13	0.196519	0.624	0.555	3.15527e-09	0
ZNF789	7.76004e-15	0.196328	0.333	0.244	1.39386e-10	0
SPATA1	6.87393e-07	0.196313	0.346	0.295	0.012347	0
DEK	6.4324e-24	0.196287	0.322	0.206	1.15539e-19	0
XRCC4	1.51111e-08	0.196252	0.267	0.21	0.000271426	0
WDR44	7.15028e-13	0.195929	0.321	0.245	1.28433e-08	0
MAML2	4.97536e-20	0.195791	0.948	0.911	8.93674e-16	0
CD209	6.02384e-114	0.195545	0.138	0.019	1.082e-109	0
FRS2	3.20054e-10	0.195473	0.451	0.393	5.74881e-06	0
NLRP3	1.42649e-112	0.195149	0.129	0.017	2.56226e-108	0
FIG4	8.30736e-19	0.195005	0.279	0.184	1.49217e-14	0
LGI2	1.7998e-150	0.194995	0.127	0.01	3.2328e-146	0
KDM4C	7.42274e-09	0.194457	0.652	0.624	0.000133327	0
MICOS10	5.18149e-27	0.194337	0.137	0.06	9.307e-23	0
USP9X	2.7989e-07	0.194232	0.492	0.459	0.00502739	0
LPAR1	2.24865e-20	0.194184	0.379	0.261	4.03902e-16	0
MAN2B1	3.78423e-42	0.193982	0.196	0.082	6.79723e-38	0
RASA2	9.06903e-14	0.19386	0.49	0.4	1.62898e-09	0
SLC4A8	5.7585e-55	0.193846	0.145	0.043	1.03434e-50	0
C6orf62	1.3334e-13	0.193732	0.375	0.292	2.39505e-09	0
SPATA7	1.37263e-11	0.193683	0.276	0.208	2.46551e-07	0
PPP1R21	1.84277e-09	0.193148	0.37	0.309	3.30998e-05	0
SKAP2	1.06206e-07	0.193036	0.541	0.503	0.00190768	0
PAK2	1.9738e-11	0.1929	0.452	0.378	3.54535e-07	0
FRMD4A	7.57789e-24	0.192119	0.953	0.858	1.36114e-19	0
ABI1	2.04086e-12	0.192116	0.48	0.401	3.66579e-08	0
SPTLC3	1.84956e-21	0.192036	0.242	0.145	3.32218e-17	0
PARP4	4.45502e-13	0.191969	0.451	0.371	8.00212e-09	0
AKAP6	1.86301e-25	0.19182	0.152	0.072	3.34635e-21	0
TG	1.83241e-55	0.191462	0.171	0.056	3.29138e-51	0
STX8	4.87903e-09	0.191418	0.549	0.517	8.76371e-05	0
PLA2G4C	9.54643e-24	0.190948	0.216	0.121	1.71473e-19	0
GPATCH2	2.21184e-09	0.19081	0.43	0.374	3.97291e-05	0
FCER1G	1.12701e-76	0.190291	0.168	0.043	2.02433e-72	0
GRN	6.60003e-26	0.190239	0.27	0.158	1.1855e-21	0
C4orf19	4.06471e-05	0.190238	0.393	0.359	0.730104	0
SLC12A7	3.77497e-41	0.190136	0.207	0.09	6.78061e-37	0
TXNIP	3.21069e-19	0.190102	0.707	0.602	5.76704e-15	0
ABHD3	1.841e-13	0.189943	0.28	0.203	3.30681e-09	0
PLD1	2.54752e-13	0.189913	0.435	0.346	4.57586e-09	0
MICU2	7.95863e-10	0.189464	0.435	0.374	1.42953e-05	0
ARID1A	1.08812e-08	0.189394	0.435	0.38	0.000195447	0
C9	2.5601e-75	0.189084	0.134	0.028	4.59845e-71	0
SLC24A1	1.3357e-16	0.188953	0.204	0.127	2.39919e-12	0
DOP1B	5.26023e-20	0.188786	0.272	0.174	9.44842e-16	0
RHOBTB1	2.8519e-16	0.188684	0.293	0.204	5.12258e-12	0
YTHDC2	6.83251e-11	0.188383	0.422	0.357	1.22726e-06	0
ATP11A	2.16194e-15	0.188348	0.327	0.236	3.88327e-11	0
DCAF12	3.26455e-32	0.187756	0.201	0.097	5.86378e-28	0
SMS	1.30819e-28	0.187647	0.233	0.125	2.34977e-24	0
MAPRE2	3.44693e-24	0.187582	0.265	0.157	6.19137e-20	0
NANS	1.04402e-58	0.187533	0.162	0.049	1.87527e-54	0
ST8SIA4	3.46558e-14	0.186937	0.41	0.315	6.22487e-10	0
ADA2	2.05362e-33	0.186861	0.199	0.094	3.6887e-29	0
PSTPIP1	1.19198e-82	0.185957	0.145	0.03	2.14104e-78	0
AFTPH	2.24571e-10	0.18567	0.366	0.297	4.03375e-06	0
IL4R	2.34761e-28	0.185434	0.262	0.147	4.21677e-24	0
DNMT3A	2.13077e-12	0.185392	0.277	0.203	3.8273e-08	0
CMIP	1.19102e-16	0.185309	0.522	0.416	2.13932e-12	0
CLIP2	2.92005e-22	0.184168	0.226	0.132	5.24499e-18	0
ARMH3	2.8246e-08	0.18391	0.468	0.42	0.000507354	0
SRBD1	9.44745e-12	0.18364	0.369	0.29	1.69695e-07	0
TNRC6B	1.00463e-14	0.183281	0.853	0.839	1.80452e-10	0
STX2	1.03661e-20	0.182716	0.268	0.169	1.86196e-16	0
ANKRD10	9.66217e-12	0.181956	0.617	0.579	1.73552e-07	0
PI4KA	4.64724e-12	0.181832	0.397	0.322	8.34738e-08	0
ARHGEF11	1.84832e-08	0.181352	0.308	0.253	0.000331996	0
HS1BP3	4.38097e-26	0.181185	0.191	0.099	7.86909e-22	0
TMEM71	1.77391e-77	0.180524	0.13	0.026	3.1863e-73	0
CASP10	5.81546e-24	0.179932	0.263	0.156	1.04457e-19	0
CPEB3	3.28577e-10	0.179907	0.396	0.327	5.9019e-06	0
ZNF516	1.58197e-19	0.179901	0.27	0.173	2.84153e-15	0
PKD1L3	7.88746e-37	0.179845	0.179	0.076	1.41674e-32	0
MOB3A	6.07495e-20	0.179718	0.237	0.145	1.09118e-15	0
MAT2A	2.57272e-32	0.179393	0.205	0.099	4.62111e-28	0
DEXI	7.40866e-35	0.178442	0.167	0.07	1.33074e-30	0
NUMB	1.13994e-15	0.178355	0.735	0.688	2.04756e-11	0
C5AR2	7.33217e-106	0.17816	0.129	0.018	1.317e-101	0
ETS2	4.26879e-35	0.177886	0.196	0.089	7.6676e-31	0
SNX9	7.34054e-13	0.17737	0.647	0.578	1.31851e-08	0
HNRNPA2B1	1.60472e-13	0.177337	0.658	0.604	2.88239e-09	0
NAAA	4.07754e-20	0.176651	0.175	0.097	7.32407e-16	0
WBP2NL	2.64573e-28	0.176502	0.184	0.09	4.75225e-24	0
CMTM6	8.29082e-25	0.17639	0.191	0.1	1.4892e-20	0
DGKD	1.38953e-13	0.176109	0.288	0.209	2.49587e-09	0
NINJ1	8.02313e-85	0.176089	0.143	0.029	1.44111e-80	0
ZMIZ1	6.90259e-09	0.175611	0.503	0.456	0.000123984	0
KIF16B	5.90976e-11	0.175384	0.351	0.279	1.06151e-06	0
RASSF1	1.17635e-24	0.175213	0.209	0.113	2.11296e-20	0
PPCDC	3.93898e-09	0.174982	0.303	0.24	7.0752e-05	0
CREBRF	1.62613e-06	0.174981	0.432	0.393	0.0292086	0
CLEC10A	7.31408e-99	0.17488	0.129	0.019	1.31376e-94	0
RGS18	3.75289e-83	0.174587	0.124	0.022	6.74094e-79	0
CYFIP1	1.07147e-10	0.174408	0.398	0.325	1.92458e-06	0
EP300	2.93849e-07	0.174258	0.421	0.375	0.00527812	0
BIN2	2.63304e-55	0.174173	0.162	0.051	4.72947e-51	0
TIAM1	4.01617e-21	0.173592	0.226	0.133	7.21385e-17	0
TANC2	2.40971e-05	0.172789	0.398	0.362	0.432832	0
BANP	5.46576e-20	0.172269	0.226	0.137	9.8176e-16	0
TUBGCP3	1.12724e-13	0.172072	0.349	0.263	2.02475e-09	0
MDM4	3.28217e-08	0.171921	0.474	0.429	0.000589544	0
PARVG	8.65114e-50	0.171552	0.152	0.049	1.55392e-45	0
CD47	5.82666e-14	0.171513	0.3	0.215	1.04658e-09	0
P2RX4	1.8631e-37	0.171431	0.177	0.074	3.3465e-33	0
ZNF394	3.66335e-19	0.17112	0.272	0.176	6.58011e-15	0
DOK2	1.96556e-85	0.171027	0.137	0.026	3.53055e-81	0
PDS5B	4.37137e-07	0.170389	0.453	0.404	0.00785186	0
MARS	6.99029e-23	0.170296	0.221	0.126	1.2556e-18	0
ARMH4	1.95479e-14	0.170175	0.838	0.828	3.5112e-10	0
ATRNL1	1.5085e-12	0.169957	0.104	0.057	2.70956e-08	0
KMT2E	2.84027e-12	0.169463	0.695	0.657	5.1017e-08	0
RABGAP1L	8.80646e-14	0.169214	0.805	0.764	1.58182e-09	0
TANGO2	1.56556e-20	0.168927	0.247	0.151	2.81207e-16	0
LPIN2	1.29092e-14	0.16888	0.267	0.185	2.31876e-10	0
SOAT1	2.77346e-20	0.168621	0.22	0.13	4.98169e-16	0
NCEH1	1.2375e-27	0.168614	0.241	0.132	2.2228e-23	0
WDR37	4.57002e-10	0.168053	0.355	0.286	8.20867e-06	0
ASB11	1.01704e-73	0.168028	0.129	0.027	1.8268e-69	0
CTSA	9.2205e-25	0.167941	0.183	0.095	1.65619e-20	0
AKR1A1	1.60243e-21	0.167605	0.216	0.125	2.87828e-17	0
PI4K2B	5.33777e-08	0.167004	0.308	0.251	0.000958769	0
MTMR14	7.12661e-16	0.166466	0.28	0.191	1.28008e-11	0
MARK2	5.80427e-16	0.166317	0.285	0.197	1.04256e-11	0
COL10A1	1.63317e-05	0.166244	0.276	0.234	0.29335	0
MNDA	1.04826e-62	0.166166	0.134	0.033	1.88288e-58	0
HELZ	4.6454e-08	0.165959	0.691	0.654	0.000834407	0
CCDC93	7.17763e-12	0.165729	0.301	0.226	1.28925e-07	0
GAA	1.48132e-37	0.165486	0.167	0.068	2.66075e-33	0
ZRSR2	1.61618e-22	0.165413	0.208	0.116	2.90299e-18	0
PBRM1	2.1136e-09	0.165233	0.662	0.615	3.79645e-05	0
KIF1B	8.62374e-05	0.165196	0.632	0.625	1	0
GPNMB	6.86139e-29	0.165009	0.28	0.158	1.23244e-24	0
BABAM2	7.22044e-06	0.164834	0.563	0.549	0.129694	0
DELE1	1.04405e-20	0.164534	0.229	0.136	1.87533e-16	0
N4BP2L1	5.0879e-18	0.164276	0.266	0.172	9.13888e-14	0
RSRP1	1.13616e-09	0.164176	0.611	0.567	2.04077e-05	0
TDRD10	1.49988e-27	0.163819	0.185	0.091	2.69409e-23	0
PEPD	1.54931e-08	0.16364	0.298	0.24	0.000278287	0
LCOR	6.35479e-09	0.163536	0.49	0.426	0.000114145	0
TSHZ3	9.12865e-12	0.163329	0.21	0.142	1.63969e-07	0
FOXN2	1.19058e-06	0.162968	0.42	0.375	0.0213852	0
TMEM51	2.88423e-47	0.162702	0.133	0.041	5.18065e-43	0
XRCC5	9.38002e-09	0.162601	0.459	0.4	0.000168484	0
PAXBP1	3.04054e-07	0.161376	0.409	0.361	0.00546143	0
SLC11A1	1.19256e-50	0.161055	0.114	0.029	2.14208e-46	0
IP6K1	5.68999e-10	0.16078	0.33	0.262	1.02204e-05	0
AC008770.4	1.7216e-08	0.160757	0.277	0.218	0.000309233	0
RAB7A	1.8358e-08	0.160595	0.536	0.49	0.000329746	0
TSPAN4	1.17509e-10	0.160487	0.35	0.28	2.11069e-06	0
STAT6	8.16548e-09	0.160303	0.405	0.347	0.000146668	0
MOB3B	0.000388654	0.160057	0.3	0.267	1	0
PTRH2	1.4313e-09	0.15996	0.35	0.28	2.57091e-05	0
GNA13	3.14873e-15	0.15982	0.26	0.176	5.65576e-11	0
EXOC6B	3.87927e-08	0.159807	0.892	0.894	0.000696794	0
AXL	2.54208e-16	0.159772	0.239	0.154	4.56608e-12	0
NPTN	2.23501e-12	0.159765	0.35	0.266	4.01452e-08	0
CTBP2	5.9095e-11	0.159529	0.49	0.409	1.06146e-06	0
NBPF14	9.48395e-20	0.159232	0.224	0.135	1.70351e-15	0
JARID2	2.42478e-16	0.15916	0.477	0.373	4.35539e-12	0
DAPP1	1.22711e-53	0.159046	0.121	0.031	2.20413e-49	0
GRIK1	9.64743e-07	0.158904	0.199	0.153	0.0173287	0
B3GNT2	1.15266e-32	0.158864	0.155	0.065	2.0704e-28	0
AGPAT4	2.05439e-14	0.158821	0.265	0.18	3.6901e-10	0
SERPINB6	3.13109e-15	0.158744	0.256	0.174	5.62407e-11	0
PACSIN2	2.79261e-10	0.158695	0.347	0.273	5.01608e-06	0
HEATR3	4.04921e-25	0.158675	0.173	0.086	7.27319e-21	0
ZBTB1	7.09894e-07	0.158361	0.348	0.3	0.0127511	0
THRB	5.49648e-10	0.158238	0.757	0.694	9.87277e-06	0
ZNF106	4.96175e-08	0.157552	0.359	0.301	0.000891229	0
SGK1	3.51316e-31	0.157526	0.183	0.084	6.31033e-27	0
DENND11	9.40608e-15	0.157445	0.271	0.187	1.68952e-10	0
SLC15A2	1.30599e-49	0.15735	0.119	0.033	2.34583e-45	0
HRH2	6.40456e-61	0.157073	0.111	0.024	1.15039e-56	0
JMJD1C	5.81556e-12	0.156996	0.959	0.938	1.04459e-07	0
PAPOLA	1.43641e-07	0.156694	0.416	0.364	0.00258007	0
TPP1	2.00838e-26	0.156656	0.168	0.081	3.60746e-22	0
RNF216	4.35983e-08	0.156326	0.446	0.391	0.000783112	0
PARG	1.90125e-05	0.156249	0.54	0.531	0.341502	0
ZNF217	3.48794e-19	0.156049	0.201	0.117	6.26504e-15	0
ITFG1	6.75408e-07	0.155701	0.735	0.726	0.0121317	0
HAVCR2	2.33049e-21	0.155646	0.224	0.13	4.18602e-17	0
SCN1B	9.10179e-75	0.154716	0.119	0.022	1.63486e-70	0
APPL1	1.2071e-09	0.153996	0.295	0.23	2.16819e-05	0
CEP350	7.29457e-05	0.153907	0.512	0.497	1	0
EHBP1L1	6.47436e-17	0.153571	0.206	0.127	1.16293e-12	0
SLF2	1.01384e-06	0.15341	0.364	0.314	0.0182105	0
KMT2C	1.13425e-07	0.15336	0.878	0.876	0.00203735	0
CD68	8.25124e-37	0.153343	0.188	0.081	1.48209e-32	0
SPAST	1.92334e-10	0.153296	0.274	0.206	3.4547e-06	0
CHD1	1.89963e-08	0.153214	0.397	0.333	0.000341212	0
UBE2E1	5.37373e-05	0.153203	0.445	0.419	0.96523	0
ABL1	0.0639088	0.153189	0.463	0.473	1	0
ABAT	1.25458e-19	0.153156	0.166	0.09	2.25348e-15	0
GIMAP8	1.26949e-19	0.153095	0.275	0.172	2.28026e-15	0
SNX27	3.9743e-11	0.151868	0.245	0.176	7.13863e-07	0
SLC24A4	1.57758e-82	0.151705	0.109	0.017	2.83365e-78	0
KLRC4-KLRK1	3.80558e-84	0.151041	0.113	0.018	6.83558e-80	0
BMP1	8.24499e-24	-0.15002	0.058	0.161	1.48097e-19	0
FSTL3	7.44759e-25	-0.150217	0.055	0.161	1.33774e-20	0
PIGZ	2.0087e-25	-0.150342	0.035	0.132	3.60802e-21	0
COL16A1	3.00693e-21	-0.150351	0.035	0.118	5.40105e-17	0
SLC13A4	3.12698e-18	-0.150465	0.101	0.198	5.61668e-14	0
ITGAV	1.11322e-11	-0.150536	0.28	0.378	1.99956e-07	0
ADCY3	4.75861e-20	-0.150654	0.044	0.128	8.54741e-16	0
KTN1	4.02358e-14	-0.151044	0.416	0.546	7.22716e-10	0
ALPK3	6.32654e-22	-0.151077	0.037	0.126	1.13637e-17	0
CALB2	3.44249e-25	-0.151147	0.035	0.132	6.1834e-21	0
C14orf39	3.61735e-21	-0.151301	0.031	0.113	6.49749e-17	0
FRMD3	0.0523306	-0.151491	0.242	0.261	1	0
PRKAR2A	9.56717e-18	-0.151628	0.257	0.389	1.71846e-13	0
SLC39A11	6.86451e-08	-0.151629	0.502	0.576	0.001233	0
CLEC14A	1.8845e-16	-0.151659	0.053	0.13	3.38493e-12	0
CDC37L1	1.48999e-15	-0.151726	0.127	0.221	2.67631e-11	0
SMAD7	1.73368e-27	-0.151939	0.025	0.123	3.11403e-23	0
MXRA7	1.28429e-23	-0.152169	0.054	0.155	2.30683e-19	0
RBM28	1.1556e-16	-0.152401	0.155	0.258	2.07568e-12	0
HEATR4	8.76431e-24	-0.152554	0.065	0.171	1.57424e-19	0
ACVR1	7.92032e-15	-0.152804	0.155	0.252	1.42265e-10	0
CLIC6	1.4152e-26	-0.152841	0.017	0.106	2.54199e-22	0
ARHGAP12	1.56708e-12	-0.152921	0.308	0.416	2.81479e-08	0
DGAT1	2.06435e-18	-0.153112	0.142	0.25	3.70798e-14	0
SH2B1	1.38501e-22	-0.153145	0.093	0.206	2.48775e-18	0
AMMECR1	1.53498e-14	-0.1534	0.129	0.219	2.75712e-10	0
HSD17B4	9.53167e-16	-0.153485	0.264	0.382	1.71208e-11	0
CCDC146	2.81796e-06	-0.153627	0.556	0.601	0.0506163	0
PLD5	1.9028e-16	-0.153733	0.043	0.115	3.41781e-12	0
WBP4	2.53626e-19	-0.153946	0.109	0.213	4.55563e-15	0
FAM222B	1.03966e-14	-0.153961	0.267	0.385	1.86743e-10	0
SLC25A42	5.76403e-24	-0.154095	0.043	0.139	1.03534e-19	0
TBC1D19	8.86909e-16	-0.154137	0.185	0.291	1.59307e-11	0
ALK	2.43892e-18	-0.154263	0.078	0.17	4.38079e-14	0
AL591806.4	4.76833e-27	-0.154976	0.029	0.127	8.56487e-23	0
CD9	9.02878e-15	-0.155233	0.065	0.14	1.62175e-10	0
SMARCA2	8.96483e-11	-0.155292	0.588	0.673	1.61026e-06	0
MPP7	1.01047e-24	-0.155469	0.034	0.129	1.81501e-20	0
CARHSP1	1.34492e-16	-0.155842	0.133	0.233	2.41574e-12	0
CSF1	1.64888e-26	-0.155888	0.034	0.134	2.96173e-22	0
INPP5K	8.23164e-25	-0.156006	0.052	0.155	1.47857e-20	0
IGFBP6	6.22096e-08	-0.15604	0.07	0.118	0.00111741	0
PRDX6	1.27465e-21	-0.156358	0.103	0.215	2.28952e-17	0
TSC22D2	1.25668e-13	-0.156373	0.306	0.417	2.25725e-09	0
PXDC1	1.80758e-18	-0.15649	0.094	0.19	3.24678e-14	0
MBOAT2	2.84194e-19	-0.156504	0.035	0.113	5.10469e-15	0
ITPK1	4.82473e-15	-0.1569	0.169	0.267	8.66619e-11	0
MECR	2.06355e-22	-0.156928	0.083	0.19	3.70655e-18	0
NCOR1	3.57459e-15	-0.157384	0.679	0.791	6.42067e-11	0
HLA-A	0.00690644	-0.157393	0.359	0.381	1	0
ACKR3	1.84456e-25	-0.157406	0.041	0.142	3.31321e-21	0
PNPLA7	1.85e-16	-0.15741	0.16	0.264	3.32297e-12	0
HFM1	2.64252e-15	-0.157576	0.129	0.223	4.74649e-11	0
ZCCHC7	8.20258e-15	-0.157628	0.651	0.755	1.47335e-10	0
CHST3	4.38861e-29	-0.157633	0.022	0.123	7.88282e-25	0
MTHFD1	2.24523e-20	-0.158019	0.102	0.207	4.03289e-16	0
CACNB2	4.78251e-13	-0.158114	0.101	0.178	8.59035e-09	0
ATP8A1	1.3991e-06	-0.158137	0.166	0.219	0.0251306	0
ABHD12B	1.32418e-23	-0.158187	0.06	0.162	2.37849e-19	0
SPART	7.01665e-15	-0.158228	0.197	0.299	1.26033e-10	0
LRP5	7.57212e-17	-0.158284	0.188	0.299	1.3601e-12	0
SLC9A3R2	1.12866e-16	-0.158345	0.047	0.122	2.0273e-12	0
LSS	4.81255e-21	-0.158494	0.093	0.199	8.64431e-17	0
SCPEP1	1.2952e-21	-0.158699	0.083	0.188	2.32644e-17	0
NPR1	5.33008e-26	-0.158716	0.036	0.136	9.57389e-22	0
PTPN11	5.4782e-17	-0.158727	0.191	0.304	9.83995e-13	0
KCND3	3.91677e-25	-0.158825	0.017	0.102	7.0353e-21	0
PPFIA1	2.03731e-13	-0.158899	0.318	0.427	3.65942e-09	0
OSBPL5	5.66201e-16	-0.15908	0.104	0.192	1.01701e-11	0
FAM126B	4.90237e-12	-0.159181	0.349	0.453	8.80563e-08	0
MYL6	1.58549e-11	-0.159334	0.265	0.359	2.84785e-07	0
TAFA1	4.47148e-19	-0.159589	0.027	0.1	8.03167e-15	0
HEPACAM	5.87947e-30	-0.159787	0.023	0.127	1.05607e-25	0
BST2	6.08082e-10	-0.160033	0.125	0.191	1.09224e-05	0
FBXO32	4.29792e-19	-0.160062	0.08	0.174	7.71992e-15	0
C1QTNF1	2.61601e-23	-0.16009	0.041	0.134	4.69887e-19	0
ILRUN	4.03316e-19	-0.160112	0.26	0.393	7.24437e-15	0
SERPINF1	1.7924e-18	-0.16026	0.153	0.265	3.21951e-14	0
SLC1A1	1.71128e-09	-0.160276	0.118	0.182	3.07381e-05	0
MTURN	1.96585e-19	-0.160298	0.161	0.277	3.53105e-15	0
AEBP1	1.02492e-13	-0.160494	0.066	0.137	1.84096e-09	0
CYB5B	6.32814e-22	-0.160663	0.106	0.219	1.13666e-17	0
GABRA3	1.8938e-17	-0.160665	0.042	0.117	3.40164e-13	0
OSGIN2	1.5911e-18	-0.160759	0.118	0.221	2.85793e-14	0
EPDR1	1.88919e-24	-0.160844	0.06	0.165	3.39337e-20	0
DNAJC18	1.72983e-21	-0.160891	0.027	0.107	3.10713e-17	0
BET1L	1.00864e-22	-0.160909	0.088	0.199	1.81173e-18	0
NFIC	2.03043e-13	-0.161045	0.424	0.534	3.64706e-09	0
HLCS	4.48115e-17	-0.161091	0.219	0.34	8.04903e-13	0
SEC23A	3.00015e-18	-0.161098	0.219	0.341	5.38887e-14	0
SPDYE21P	1.1386e-25	-0.161334	0.062	0.173	2.04515e-21	0
FTO	3.28376e-16	-0.161444	0.582	0.707	5.89828e-12	0
MTREX	1.20204e-15	-0.161484	0.286	0.406	2.1591e-11	0
PDIA5	3.35858e-15	-0.16158	0.045	0.113	6.03268e-11	0
ZSWIM5	9.07134e-17	-0.161622	0.057	0.135	1.62939e-12	0
SS18	9.13444e-19	-0.161743	0.233	0.363	1.64073e-14	0
GDAP1L1	1.09265e-23	-0.161993	0.062	0.166	1.96262e-19	0
PLIN2	1.10443e-18	-0.162511	0.138	0.247	1.98378e-14	0
TRAK2	6.59142e-18	-0.162571	0.127	0.229	1.18395e-13	0
SLC37A3	4.72353e-24	-0.162594	0.053	0.154	8.48441e-20	0
FBXL13	1.95252e-14	-0.163156	0.152	0.248	3.50712e-10	0
WASF1	3.81656e-23	-0.163192	0.034	0.123	6.8553e-19	0
NECAB1	9.96277e-16	-0.163225	0.069	0.148	1.78951e-11	0
MID2	2.01665e-30	-0.163253	0.014	0.113	3.62231e-26	0
FABP5	1.24965e-08	-0.163393	0.151	0.214	0.000224461	0
NRN1	2.03167e-26	-0.163398	0.035	0.135	3.64929e-22	0
VEZT	3.37337e-17	-0.16381	0.252	0.374	6.05924e-13	0
RASD1	1.70702e-24	-0.163872	0.054	0.158	3.06616e-20	0
ID3	2.65168e-17	-0.163956	0.05	0.128	4.76295e-13	0
NKTR	5.22467e-08	-0.163999	0.72	0.794	0.000938456	0
HACL1	4.86238e-20	-0.164136	0.126	0.237	8.73381e-16	0
GTF2IRD1	1.50926e-21	-0.16424	0.128	0.245	2.71094e-17	0
CLEC1A	3.34559e-24	-0.164265	0.018	0.102	6.00935e-20	0
SHANK2	3.73504e-16	-0.164339	0.036	0.104	6.70888e-12	0
IFI27	6.47293e-10	-0.164526	0.129	0.198	1.16267e-05	0
CUTC	9.36265e-20	-0.164823	0.162	0.28	1.68172e-15	0
PKN3	7.75454e-27	-0.164844	0.021	0.114	1.39287e-22	0
USP47	3.97392e-18	-0.16492	0.49	0.627	7.13795e-14	0
LIN7A	4.32687e-24	-0.165609	0.017	0.1	7.77193e-20	0
GPC5	5.33514e-11	-0.165766	0.083	0.146	9.58299e-07	0
GALNT17	9.40959e-15	-0.166035	0.041	0.106	1.69015e-10	0
AHCYL1	3.70363e-22	-0.166299	0.147	0.271	6.65245e-18	0
ADGRA2	3.98401e-27	-0.166369	0.034	0.135	7.15607e-23	0
HDDC2	8.48982e-19	-0.16647	0.053	0.138	1.52494e-14	0
DOK6	3.19205e-12	-0.166845	0.071	0.138	5.73356e-08	0
UBE2J1	4.95829e-28	-0.166937	0.042	0.15	8.90609e-24	0
NEURL1B	4.29952e-21	-0.167004	0.023	0.101	7.72279e-17	0
IFI44L	1.43277e-10	-0.167012	0.104	0.172	2.57354e-06	0
EVC2	9.01126e-28	-0.167218	0.025	0.123	1.6186e-23	0
PRKCA	4.29857e-11	-0.167295	0.187	0.271	7.7211e-07	0
ALDH4A1	2.79506e-27	-0.167402	0.035	0.138	5.02048e-23	0
TERF2IP	9.04208e-14	-0.167466	0.236	0.338	1.62414e-09	0
GPD2	4.5566e-17	-0.167502	0.22	0.341	8.18456e-13	0
CXCL14	1.37517e-05	-0.167599	0.1	0.14	0.247008	0
CES1	2.44963e-16	-0.167933	0.124	0.22	4.40002e-12	0
RPGR	5.98545e-10	-0.167988	0.133	0.201	1.07511e-05	0
ADAM33	1.31925e-22	-0.168106	0.034	0.121	2.36964e-18	0
SH3RF1	1.64096e-10	-0.168229	0.279	0.367	2.9475e-06	0
TSC22D1	2.30574e-10	-0.168344	0.193	0.272	4.14158e-06	0
GNG12	5.08605e-20	-0.168348	0.188	0.314	9.13557e-16	0
ICA1L	9.79366e-17	-0.168486	0.155	0.257	1.75914e-12	0
CYB5R3	8.09196e-20	-0.16864	0.119	0.225	1.45348e-15	0
ACAT1	1.99753e-20	-0.168654	0.16	0.28	3.58797e-16	0
NID2	3.09208e-24	-0.168886	0.037	0.13	5.554e-20	0
FAM114A1	4.69801e-19	-0.169016	0.165	0.279	8.43857e-15	0
ASAP3	4.87981e-28	-0.169121	0.035	0.139	8.76512e-24	0
ZNF483	1.69369e-24	-0.169239	0.084	0.198	3.0422e-20	0
ZNF248	6.199e-21	-0.169266	0.202	0.334	1.11346e-16	0
CA4	2.99673e-17	-0.169347	0.034	0.104	5.38272e-13	0
ARHGEF15	1.64552e-26	-0.169545	0.019	0.11	2.95568e-22	0
IGFBP3	5.20852e-16	-0.169576	0.044	0.115	9.35554e-12	0
AMZ1	7.53331e-16	-0.169667	0.185	0.292	1.35313e-11	0
GYS1	2.50261e-23	-0.16997	0.098	0.214	4.49519e-19	0
MMP16	8.30771e-10	-0.16999	0.067	0.122	1.49223e-05	0
TNIK	4.18257e-08	-0.170026	0.06	0.106	0.000751273	0
AUH	7.35408e-17	-0.170046	0.344	0.476	1.32094e-12	0
RAMP3	1.43421e-17	-0.17007	0.035	0.108	2.57613e-13	0
KIAA0825	9.88086e-18	-0.170216	0.219	0.341	1.7748e-13	0
LMTK2	3.06985e-25	-0.170479	0.075	0.19	5.51406e-21	0
REEP3	1.40458e-18	-0.170545	0.201	0.322	2.52291e-14	0
COQ8A	3.93101e-18	-0.170686	0.16	0.269	7.06089e-14	0
JAM3	4.53579e-22	-0.170708	0.05	0.144	8.14719e-18	0
LARP1	2.43605e-18	-0.171031	0.264	0.39	4.37563e-14	0
GPSM2	7.01646e-13	-0.171178	0.24	0.337	1.2603e-08	0
ZNRF3	2.63745e-23	-0.171405	0.102	0.218	4.73739e-19	0
SCGB2B2	3.37869e-21	-0.171851	0.105	0.216	6.0688e-17	0
AC008581.2	1.55932e-18	-0.171859	0.109	0.209	2.80084e-14	0
ETFA	6.10769e-15	-0.172114	0.371	0.489	1.09706e-10	0
INTU	2.11228e-25	-0.172161	0.088	0.209	3.79408e-21	0
FAM160B1	1.96394e-23	-0.172261	0.129	0.252	3.52764e-19	0
SLC16A4	8.98125e-18	-0.17249	0.166	0.276	1.61321e-13	0
GBP2	4.23777e-18	-0.17263	0.091	0.184	7.61188e-14	0
GRIP1	2.02428e-18	-0.172715	0.098	0.195	3.63602e-14	0
SSBP3	6.18027e-16	-0.172798	0.188	0.293	1.1101e-11	0
SH3GLB1	2.15217e-19	-0.172807	0.331	0.477	3.86573e-15	0
NSD3	3.50257e-18	-0.173276	0.409	0.55	6.29132e-14	0
MAP7D1	2.18349e-22	-0.173447	0.132	0.254	3.92198e-18	0
TNIP1	1.53478e-18	-0.173634	0.139	0.246	2.75677e-14	0
CFDP1	2.75114e-18	-0.173686	0.215	0.338	4.9416e-14	0
THBS2	6.58867e-18	-0.173852	0.04	0.116	1.18346e-13	0
PDXDC1	2.9567e-16	-0.17418	0.885	0.924	5.31082e-12	0
PLCXD2	2.01784e-30	-0.17419	0.014	0.113	3.62444e-26	0
SREBF1	3.12408e-21	-0.174207	0.106	0.216	5.61147e-17	0
HLA-B	0.0631853	-0.17465	0.395	0.401	1	0
GIPC2	2.09271e-14	-0.174755	0.094	0.174	3.75893e-10	0
BBOF1	5.50884e-26	-0.174766	0.064	0.176	9.89498e-22	0
TRIP10	2.9262e-22	-0.174836	0.106	0.218	5.25604e-18	0
PGRMC2	7.97686e-22	-0.174987	0.143	0.265	1.4328e-17	0
GIPC1	4.11047e-26	-0.175127	0.119	0.252	7.38323e-22	0
PLAAT5	5.35767e-31	-0.175258	0.025	0.133	9.62345e-27	0
IL16	3.23099e-16	-0.175291	0.147	0.247	5.80351e-12	0
HSPB7	3.24493e-25	-0.175435	0.066	0.177	5.82854e-21	0
RARRES2	1.97619e-21	-0.175438	0.127	0.243	3.54963e-17	0
HADH	1.36081e-22	-0.175438	0.134	0.256	2.44428e-18	0
HSDL2	4.2304e-13	-0.175666	0.375	0.477	7.59865e-09	0
AZI2	3.24635e-20	-0.17598	0.176	0.299	5.8311e-16	0
DGKH	3.21825e-05	-0.17612	0.262	0.31	0.578062	0
TTC38	3.61064e-23	-0.176209	0.089	0.2	6.48543e-19	0
SFXN1	1.41512e-32	-0.176607	0.03	0.146	2.54183e-28	0
RALGPS1	6.37263e-23	-0.176747	0.139	0.266	1.14465e-18	0
LYST	0.0517187	-0.176765	0.566	0.578	1	0
ASS1	5.93278e-32	-0.17682	0.032	0.146	1.06565e-27	0
CDC42EP4	4.73456e-32	-0.176962	0.027	0.139	8.50421e-28	0
GNAL	4.20201e-28	-0.177009	0.045	0.154	7.54765e-24	0
ZNF208	1.40411e-31	-0.177305	0.028	0.139	2.52206e-27	0
MTHFD1L	7.72168e-19	-0.177369	0.101	0.202	1.38697e-14	0
SEMA5A	2.5906e-12	-0.177593	0.053	0.114	4.65324e-08	0
PGM3	2.71386e-26	-0.177719	0.083	0.203	4.87464e-22	0
MKLN1	3.39004e-19	-0.177956	0.774	0.858	6.0892e-15	0
DDHD2	5.93959e-23	-0.178204	0.168	0.298	1.06687e-18	0
TLE2	7.26427e-32	-0.178673	0.044	0.165	1.30481e-27	0
WTIP	2.80174e-31	-0.178808	0.035	0.149	5.03249e-27	0
ZNF717	6.18593e-25	-0.178903	0.116	0.242	1.11112e-20	0
PEX14	2.94544e-21	-0.178921	0.207	0.338	5.29059e-17	0
TGFBR2	1.54396e-05	-0.178986	0.583	0.625	0.277326	0
SLC38A2	2.97217e-18	-0.179203	0.203	0.321	5.33861e-14	0
CLIP4	9.05588e-18	-0.179271	0.211	0.329	1.62662e-13	0
ZNF618	1.01073e-22	-0.179576	0.113	0.229	1.81548e-18	0
KLHL3	1.15009e-25	-0.179902	0.049	0.153	2.06578e-21	0
SCCPDH	1.27551e-26	-0.18005	0.051	0.159	2.29108e-22	0
PDLIM1	2.33795e-26	-0.180197	0.052	0.161	4.19942e-22	0
IRAK2	3.53708e-26	-0.180479	0.048	0.154	6.3533e-22	0
WIPI1	1.29298e-28	-0.180578	0.092	0.224	2.32245e-24	0
CHP1	9.27728e-24	-0.180619	0.107	0.225	1.66638e-19	0
STS	6.86784e-18	-0.180619	0.105	0.202	1.2336e-13	0
ZNF44	1.48597e-20	-0.180777	0.194	0.321	2.6691e-16	0
DSEL	5.17931e-36	-0.180778	0.022	0.142	9.30307e-32	0
HHIP	3.84216e-20	-0.180915	0.037	0.119	6.90128e-16	0
YES1	4.60935e-17	-0.180916	0.166	0.274	8.27932e-13	0
PXN	6.41806e-13	-0.181171	0.168	0.253	1.15281e-08	0
MARC2	4.41922e-33	-0.18127	0.034	0.153	7.9378e-29	0
CNTNAP3	2.04929e-24	-0.181357	0.026	0.115	3.68094e-20	0
LGALS12	5.68837e-32	-0.181954	0.036	0.154	1.02175e-27	0
NINJ2	1.12042e-22	-0.181958	0.072	0.175	2.0125e-18	0
VLDLR	1.78372e-29	-0.182078	0.05	0.166	3.20392e-25	0
SNTB1	1.31878e-14	-0.182122	0.121	0.209	2.3688e-10	0
CORO2B	3.71568e-28	-0.182189	0.035	0.139	6.6741e-24	0
KLRD1	1.81811e-19	-0.182382	0.054	0.139	3.26569e-15	0
CYREN	7.38033e-15	-0.182454	0.265	0.376	1.32565e-10	0
SELENOW	6.22722e-16	-0.182624	0.119	0.209	1.11853e-11	0
TMEM245	1.41483e-17	-0.182769	0.258	0.382	2.54133e-13	0
KIAA0355	1.00622e-10	-0.182786	0.268	0.351	1.80737e-06	0
CNKSR2	5.98511e-25	-0.182822	0.025	0.115	1.07505e-20	0
RGCC	2.20736e-17	-0.183015	0.083	0.172	3.96487e-13	0
METTL2B	8.03e-22	-0.183019	0.109	0.22	1.44235e-17	0
PIEZO1	5.53256e-22	-0.183151	0.177	0.304	9.93758e-18	0
TNFSF10	1.51785e-12	-0.183202	0.149	0.229	2.72637e-08	0
GCLC	1.00412e-15	-0.183265	0.184	0.287	1.80361e-11	0
TTPA	1.77016e-32	-0.183438	0.024	0.136	3.17957e-28	0
BMX	1.19152e-24	-0.183447	0.033	0.126	2.14021e-20	0
CAT	9.12407e-15	-0.183492	0.353	0.458	1.63887e-10	0
SLC22A3	7.91181e-31	-0.183775	0.024	0.131	1.42112e-26	0
TBX18	9.99642e-34	-0.18383	0.024	0.138	1.79556e-29	0
EFCAB2	6.18225e-16	-0.184341	0.239	0.353	1.11046e-11	0
ALDH2	3.48446e-22	-0.184346	0.143	0.265	6.25879e-18	0
ST7	5.58387e-18	-0.184371	0.27	0.401	1.00297e-13	0
NCKAP5L	2.49198e-23	-0.184494	0.111	0.229	4.47609e-19	0
WDR63	3.717e-12	-0.184744	0.096	0.168	6.67648e-08	0
PIM3	1.43948e-27	-0.184834	0.07	0.189	2.58559e-23	0
FBXO17	1.15921e-32	-0.184874	0.03	0.145	2.08218e-28	0
ESAM	2.66081e-26	-0.185088	0.052	0.16	4.77935e-22	0
NDFIP2	1.30646e-31	-0.185108	0.038	0.155	2.34666e-27	0
KLHL31	3.88346e-30	-0.1852	0.035	0.146	6.97547e-26	0
MYEF2	8.10121e-33	-0.185358	0.026	0.139	1.45514e-28	0
HSP90AA1	2.71475e-11	-0.185399	0.276	0.367	4.87623e-07	0
AC008537.1	7.32519e-25	-0.185431	0.106	0.23	1.31575e-20	0
NOTCH3	5.49285e-22	-0.185679	0.037	0.124	9.86626e-18	0
TAF15	1.83518e-16	-0.186391	0.577	0.7	3.29634e-12	0
KITLG	2.63736e-23	-0.186406	0.04	0.132	4.73723e-19	0
SH3RF2	5.28102e-28	-0.186448	0.03	0.132	9.48577e-24	0
DPY19L2	8.89014e-21	-0.186755	0.035	0.118	1.59685e-16	0
EIF4EBP2	8.88053e-26	-0.187094	0.112	0.238	1.59512e-21	0
GCLM	9.49285e-27	-0.187494	0.085	0.207	1.70511e-22	0
RBL2	1.19549e-15	-0.187575	0.286	0.402	2.14734e-11	0
DCC	5.7079e-23	-0.187619	0.06	0.16	1.02525e-18	0
AL139353.1	2.96357e-25	-0.187625	0.079	0.193	5.32317e-21	0
CCDC171	1.17514e-18	-0.187774	0.161	0.274	2.11079e-14	0
ARHGAP10	7.18793e-07	-0.187843	0.654	0.69	0.012911	0
PIGC	1.90664e-15	-0.187953	0.142	0.24	3.4247e-11	0
HDAC4	2.62392e-21	-0.188029	0.219	0.351	4.71308e-17	0
FNIP2	3.58136e-13	-0.188163	0.299	0.405	6.43284e-09	0
PDE1C	8.03445e-22	-0.188439	0.035	0.121	1.44315e-17	0
ZNF565	9.27463e-19	-0.188464	0.282	0.415	1.66591e-14	0
ANOS1	3.37525e-26	-0.18848	0.038	0.139	6.06262e-22	0
INVS	1.04097e-21	-0.189479	0.334	0.494	1.86979e-17	0
FOXJ3	2.89251e-17	-0.189483	0.478	0.602	5.19553e-13	0
C1R	1.74125e-14	-0.189944	0.089	0.168	3.12764e-10	0
DDX24	1.53951e-22	-0.190021	0.236	0.374	2.76527e-18	0
FBXO31	7.47352e-29	-0.190341	0.043	0.154	1.34239e-24	0
SRSF5	4.21036e-20	-0.190639	0.352	0.49	7.56265e-16	0
GSDMB	3.11229e-30	-0.190821	0.05	0.168	5.59029e-26	0
MYO1D	2.65464e-10	-0.190998	0.361	0.457	4.76826e-06	0
CLU	2.90399e-12	-0.191154	0.17	0.254	5.21615e-08	0
RAB2A	5.32173e-15	-0.191969	0.592	0.685	9.55889e-11	0
HERC2	1.19993e-14	-0.192236	0.514	0.627	2.15531e-10	0
GK5	7.13898e-29	-0.192566	0.094	0.226	1.2823e-24	0
HILPDA	5.34747e-32	-0.192939	0.047	0.17	9.60512e-28	0
SYNJ2	7.49422e-24	-0.193073	0.027	0.116	1.34611e-19	0
GFPT2	7.06402e-26	-0.193201	0.017	0.104	1.26884e-21	0
SEC31A	1.9281e-20	-0.193223	0.553	0.679	3.46325e-16	0
TMEM64	1.23785e-28	-0.19324	0.052	0.166	2.22343e-24	0
TP63	3.43568e-27	-0.193306	0.025	0.122	6.17117e-23	0
KIAA1958	1.68681e-24	-0.193442	0.081	0.195	3.02985e-20	0
RAD9A	9.14157e-26	-0.193638	0.137	0.272	1.64201e-21	0
C6	8.93819e-21	-0.193734	0.043	0.129	1.60548e-16	0
LIN52	5.77208e-21	-0.193737	0.14	0.259	1.03678e-16	0
LGALS3	8.86234e-15	-0.194018	0.229	0.333	1.59185e-10	0
TSPAN15	4.65011e-23	-0.194119	0.122	0.241	8.35254e-19	0
PUM3	2.48043e-23	-0.19413	0.238	0.382	4.45534e-19	0
NTRK3	3.22836e-26	-0.194155	0.016	0.104	5.79878e-22	0
SMG6	1.00055e-14	-0.194456	0.465	0.579	1.7972e-10	0
TNPO1	2.85469e-19	-0.194708	0.272	0.402	5.1276e-15	0
MYO1H	7.15287e-28	-0.194751	0.083	0.208	1.2848e-23	0
PAK3	3.31626e-18	-0.194818	0.029	0.101	5.95666e-14	0
RGS5	9.7958e-14	-0.194981	0.128	0.215	1.75952e-09	0
SCP2	1.94847e-24	-0.195028	0.219	0.363	3.49985e-20	0
LONRF1	1.86925e-25	-0.195146	0.09	0.208	3.35755e-21	0
BCL2L13	1.39168e-20	-0.195236	0.249	0.379	2.49974e-16	0
SKIL	6.64306e-22	-0.195506	0.113	0.224	1.19323e-17	0
DKK2	4.28873e-18	-0.195574	0.047	0.126	7.70342e-14	0
MBD2	2.808e-17	-0.195657	0.386	0.505	5.04373e-13	0
RCL1	3.90217e-26	-0.196136	0.142	0.279	7.00908e-22	0
SH3BP5	4.99637e-15	-0.19615	0.441	0.55	8.97447e-11	0
ULK4	3.54182e-14	-0.196194	0.404	0.521	6.36181e-10	0
AC098588.2	8.71565e-21	-0.196195	0.073	0.171	1.56551e-16	0
DSTN	2.78718e-19	-0.19633	0.17	0.287	5.00633e-15	0
ELOVL6	3.87956e-26	-0.196364	0.029	0.124	6.96846e-22	0
CDC37	7.26758e-18	-0.196395	0.209	0.323	1.3054e-13	0
ARHGAP21	1.51697e-16	-0.196518	0.556	0.659	2.72477e-12	0
MYCT1	7.10392e-33	-0.196556	0.014	0.119	1.27601e-28	0
ERRFI1	2.18705e-29	-0.196645	0.042	0.153	3.92838e-25	0
AL136531.2	7.01828e-16	-0.196783	0.23	0.337	1.26062e-11	0
CDR2	8.70377e-10	-0.196964	0.339	0.428	1.56337e-05	0
LUM	8.5683e-08	-0.197136	0.113	0.167	0.00153904	0
AAMDC	2.72356e-22	-0.197461	0.294	0.443	4.89205e-18	0
MAN1A2	3.61213e-17	-0.197642	0.339	0.463	6.48811e-13	0
ALDH3A2	8.76615e-23	-0.19769	0.129	0.248	1.57458e-18	0
MYO9A	2.52649e-17	-0.198072	0.525	0.658	4.53808e-13	0
SH2D3C	2.66585e-20	-0.198152	0.07	0.164	4.7884e-16	0
RGS3	2.30399e-28	-0.198337	0.046	0.157	4.13843e-24	0
ADGRA3	5.86156e-30	-0.198573	0.106	0.246	1.05285e-25	0
ZNF429	3.10483e-29	-0.198999	0.111	0.248	5.5769e-25	0
PITPNM2	2.52408e-32	-0.199233	0.04	0.159	4.53375e-28	0
BBS9	3.97569e-15	-0.199276	0.701	0.785	7.14113e-11	0
SRSF4	6.74472e-22	-0.199283	0.434	0.58	1.21149e-17	0
GFPT1	5.58251e-23	-0.19952	0.201	0.341	1.00273e-18	0
OAF	2.32669e-28	-0.199553	0.057	0.172	4.17919e-24	0
CYSTM1	2.31243e-19	-0.199774	0.453	0.597	4.15358e-15	0
RYK	9.67414e-25	-0.199793	0.249	0.403	1.73767e-20	0
NAP1L1	8.23376e-24	-0.19995	0.178	0.312	1.47895e-19	0
PRELID2	7.06479e-17	-0.200476	0.153	0.257	1.26898e-12	0
ROCK2	4.5752e-13	-0.200519	0.612	0.707	8.21797e-09	0
STRBP	2.61336e-26	-0.200662	0.086	0.205	4.69412e-22	0
ENPP3	2.45845e-26	-0.200744	0.074	0.189	4.41587e-22	0
KANK3	1.8177e-32	-0.201307	0.026	0.138	3.26496e-28	0
SULF2	1.16082e-16	-0.201312	0.111	0.203	2.08506e-12	0
AKAP1	2.29719e-31	-0.201444	0.058	0.182	4.12622e-27	0
ECHDC3	3.82986e-32	-0.201651	0.065	0.196	6.87919e-28	0
STOM	3.82282e-16	-0.201814	0.185	0.287	6.86654e-12	0
CRMP1	1.16822e-32	-0.201841	0.042	0.164	2.09836e-28	0
ERC1	1.20463e-15	-0.201908	0.73	0.832	2.16376e-11	0
AC027644.4	1.50553e-24	-0.20223	0.185	0.328	2.70424e-20	0
NET1	8.73521e-32	-0.202253	0.055	0.181	1.56902e-27	0
NPLOC4	3.9655e-26	-0.202278	0.212	0.361	7.12282e-22	0
HABP4	2.25154e-34	-0.202292	0.047	0.175	4.04421e-30	0
KLHDC10	9.88795e-23	-0.202836	0.297	0.449	1.77607e-18	0
TBCD	2.10242e-18	-0.203026	0.183	0.295	3.77637e-14	0
UAP1	8.35718e-29	-0.203439	0.056	0.173	1.50112e-24	0
HIP1R	7.99759e-34	-0.203498	0.017	0.127	1.43653e-29	0
YWHAG	5.57774e-23	-0.203682	0.21	0.345	1.00187e-18	0
DOCK3	4.14278e-07	-0.203881	0.132	0.189	0.00744127	0
CCDC102B	1.02548e-08	-0.204301	0.119	0.18	0.000184197	0
UBAP2	4.45247e-28	-0.204317	0.191	0.343	7.99752e-24	0
FAM13C	4.49973e-22	-0.204441	0.035	0.121	8.08241e-18	0
NIBAN1	1.34458e-11	-0.204568	0.134	0.209	2.41513e-07	0
TMEM232	7.45132e-28	-0.20486	0.065	0.184	1.33841e-23	0
C3orf62	3.94929e-31	-0.205053	0.073	0.204	7.09372e-27	0
LPIN1	4.13126e-25	-0.205074	0.084	0.198	7.42057e-21	0
SEMA6D	5.53353e-22	-0.205466	0.049	0.141	9.93933e-18	0
AC022414.1	2.22498e-30	-0.205712	0.046	0.163	3.99651e-26	0
ADAMTS10	2.0609e-28	-0.205766	0.109	0.242	3.70179e-24	0
CAPS2	7.59407e-25	-0.205774	0.188	0.333	1.36405e-20	0
NR2F2	8.76237e-31	-0.205869	0.029	0.14	1.5739e-26	0
ARL15	2.95062e-73	-0.20588	0.937	0.72	5.29991e-69	0
GUCY1A1	1.39931e-13	-0.206071	0.042	0.105	2.51343e-09	0
KLHL23	3.61629e-30	-0.206483	0.062	0.185	6.49558e-26	0
HLA-C	8.02889e-06	-0.206972	0.288	0.334	0.144215	0
SNTB2	2.86711e-27	-0.20713	0.136	0.275	5.1499e-23	0
PTPN21	2.54673e-32	-0.207173	0.127	0.281	4.57444e-28	0
RNF152	9.86275e-28	-0.207431	0.017	0.109	1.77155e-23	0
CCDC88C	2.07108e-27	-0.20802	0.05	0.16	3.72008e-23	0
INSR	3.68178e-21	-0.208098	0.386	0.531	6.61322e-17	0
ANK3	1.59931e-13	-0.208239	0.072	0.143	2.87268e-09	0
BAALC	1.07841e-25	-0.20828	0.024	0.116	1.93705e-21	0
GRM7	1.62682e-17	-0.208286	0.056	0.136	2.92209e-13	0
CTNNA1	2.82572e-23	-0.208408	0.539	0.682	5.07555e-19	0
IFT43	1.28223e-30	-0.208603	0.119	0.267	2.30315e-26	0
SLC9C1	2.61923e-23	-0.208641	0.029	0.116	4.70467e-19	0
PILRB	1.18899e-26	-0.208707	0.183	0.324	2.13567e-22	0
ADH4	4.27276e-33	-0.208843	0.02	0.131	7.67473e-29	0
THSD4	9.95785e-19	-0.209334	0.097	0.194	1.78863e-14	0
ANXA11	2.73866e-23	-0.209411	0.242	0.379	4.91918e-19	0
RUNDC3B	9.03903e-24	-0.209454	0.025	0.112	1.62359e-19	0
RANBP3L	1.86333e-29	-0.209463	0.039	0.15	3.34692e-25	0
USP13	7.092e-28	-0.209625	0.066	0.183	1.27387e-23	0
IL6ST	4.92832e-17	-0.209681	0.359	0.491	8.85225e-13	0
NEDD4	2.13899e-16	-0.210239	0.147	0.243	3.84205e-12	0
PLA2G6	1.88505e-35	-0.210371	0.058	0.194	3.38593e-31	0
SLC12A2	2.47742e-19	-0.210405	0.052	0.138	4.44995e-15	0
STAT5B	5.18838e-24	-0.210737	0.324	0.482	9.31936e-20	0
MMRN2	4.41455e-28	-0.210744	0.073	0.194	7.92941e-24	0
TTC3	1.9073e-17	-0.210766	0.462	0.578	3.42589e-13	0
MFGE8	1.0255e-30	-0.210984	0.078	0.209	1.84201e-26	0
CAPN2	4.03598e-20	-0.211108	0.183	0.299	7.24943e-16	0
GPI	4.70367e-29	-0.211116	0.103	0.236	8.44874e-25	0
IL33	4.65792e-28	-0.211173	0.031	0.133	8.36655e-24	0
TSPAN18	1.45839e-24	-0.211399	0.047	0.146	2.61955e-20	0
SCARA5	1.66773e-21	-0.211401	0.041	0.128	2.99558e-17	0
ATG10	1.15607e-23	-0.211536	0.29	0.447	2.07653e-19	0
CFAP70	1.69141e-31	-0.211925	0.066	0.194	3.03811e-27	0
TDRD3	6.13065e-23	-0.212178	0.345	0.502	1.10119e-18	0
DNASE1	1.03264e-27	-0.212644	0.148	0.289	1.85483e-23	0
WDR93	3.66243e-35	-0.212663	0.037	0.164	6.57845e-31	0
B4GALT6	8.24397e-29	-0.212697	0.029	0.133	1.48078e-24	0
SLC16A2	1.39865e-37	-0.213183	0.026	0.152	2.51226e-33	0
DENND5B	1.66564e-23	-0.213358	0.299	0.451	2.99182e-19	0
ZRANB3	7.48713e-24	-0.213521	0.276	0.425	1.34484e-19	0
COL18A1	1.33976e-24	-0.213548	0.068	0.175	2.40647e-20	0
CTNNAL1	9.70791e-35	-0.213598	0.043	0.172	1.74373e-30	0
RASA3	4.43244e-22	-0.213807	0.175	0.297	7.96155e-18	0
ABCC3	1.6422e-20	-0.213949	0.08	0.177	2.94972e-16	0
CLVS1	4.77047e-19	-0.214236	0.037	0.114	8.56873e-15	0
MRPS6	3.83405e-16	-0.214302	0.101	0.189	6.88672e-12	0
ACER2	3.2484e-29	-0.214504	0.066	0.188	5.83478e-25	0
TMEM184B	3.94044e-32	-0.215006	0.086	0.224	7.07782e-28	0
ZNF507	1.20101e-42	-0.215047	0.029	0.171	2.15725e-38	0
IL1RAPL1	8.04024e-09	-0.215867	0.077	0.13	0.000144419	0
SMURF1	1.4308e-22	-0.216175	0.341	0.491	2.57e-18	0
ORC2	8.36232e-22	-0.216257	0.246	0.382	1.50204e-17	0
TSGA10	1.79522e-24	-0.216499	0.117	0.239	3.22458e-20	0
BMERB1	5.27231e-23	-0.216523	0.219	0.356	9.47012e-19	0
CCDC196	1.9447e-31	-0.216699	0.049	0.171	3.49308e-27	0
SMAD9	2.17078e-34	-0.216785	0.017	0.128	3.89915e-30	0
RBMX	8.23035e-27	-0.216851	0.293	0.454	1.47834e-22	0
FAM107B	2.79861e-15	-0.216894	0.247	0.355	5.02686e-11	0
WARS	2.22199e-26	-0.216971	0.057	0.166	3.99114e-22	0
CCDC122	1.56548e-36	-0.217078	0.059	0.2	2.81192e-32	0
RECK	3.5536e-22	-0.217239	0.121	0.235	6.38298e-18	0
AKT2	3.17487e-30	-0.217405	0.123	0.265	5.7027e-26	0
AC072022.2	5.32369e-39	-0.217588	0.03	0.162	9.56241e-35	0
EPN2	2.45077e-18	-0.217611	0.265	0.385	4.40206e-14	0
PGM1	1.39871e-32	-0.217639	0.06	0.188	2.51236e-28	0
SUCLA2	1.83878e-20	-0.217684	0.295	0.426	3.30282e-16	0
KHDRBS3	5.67794e-36	-0.217716	0.037	0.165	1.01987e-31	0
CRYBG1	7.76763e-23	-0.217774	0.182	0.309	1.39522e-18	0
ALDH1A2	1.27819e-18	-0.21807	0.04	0.118	2.29588e-14	0
RIMKLB	1.46234e-13	-0.218204	0.269	0.368	2.62665e-09	0
CRPPA	1.07349e-31	-0.218526	0.064	0.193	1.9282e-27	0
ETFDH	1.78972e-30	-0.218668	0.192	0.352	3.21469e-26	0
AC026316.4	1.77954e-21	-0.21868	0.034	0.118	3.19641e-17	0
TOM1L1	1.06919e-23	-0.218762	0.166	0.292	1.92048e-19	0
ACKR4	7.90957e-28	-0.218764	0.106	0.237	1.42072e-23	0
DDX58	1.05085e-19	-0.218768	0.239	0.362	1.88753e-15	0
NHS	2.01182e-18	-0.218891	0.204	0.323	3.61364e-14	0
DZIP1L	1.20795e-35	-0.218937	0.065	0.204	2.16972e-31	0
ZNF117	1.36797e-12	-0.219005	0.321	0.405	2.45715e-08	0
CPXM2	3.29141e-25	-0.219085	0.027	0.118	5.91202e-21	0
PDXK	3.65027e-10	-0.21909	0.332	0.4	6.55661e-06	0
ADAM22	1.18905e-31	-0.219187	0.072	0.203	2.13577e-27	0
TSEN2	4.61103e-33	-0.219452	0.106	0.254	8.28234e-29	0
FGGY	7.60244e-28	-0.219496	0.176	0.325	1.36555e-23	0
TNKS1BP1	1.24388e-41	-0.219523	0.047	0.197	2.23426e-37	0
STEAP1B	8.35242e-17	-0.219674	0.125	0.221	1.50026e-12	0
SLC7A10	1.05611e-37	-0.220286	0.034	0.165	1.89698e-33	0
GNG11	1.21706e-14	-0.220429	0.147	0.237	2.18609e-10	0
JCAD	1.89871e-32	-0.220806	0.025	0.136	3.41046e-28	0
RASSF8	1.038e-22	-0.221091	0.145	0.271	1.86445e-18	0
PTGR1	7.8612e-29	-0.221162	0.147	0.292	1.41203e-24	0
PKDCC	2.74589e-39	-0.221511	0.047	0.188	4.93217e-35	0
MICU3	2.75479e-26	-0.221568	0.201	0.348	4.94816e-22	0
CD300LG	5.85123e-25	-0.221656	0.042	0.141	1.051e-20	0
SPRY1	6.28231e-35	-0.221873	0.044	0.173	1.12843e-30	0
UBR1	3.97779e-24	-0.221914	0.331	0.484	7.14491e-20	0
IQCJ-SCHIP1	6.76039e-31	-0.221931	0.063	0.19	1.2143e-26	0
CTNNA3	1.29498e-14	-0.221934	0.106	0.188	2.32605e-10	0
PGR	8.5163e-39	-0.221994	0.022	0.149	1.5297e-34	0
CARD18	4.22514e-28	-0.221999	0.035	0.139	7.5892e-24	0
STK38L	8.66079e-20	-0.222297	0.298	0.425	1.55565e-15	0
AGL	8.97087e-27	-0.222668	0.144	0.279	1.61135e-22	0
TAF1	2.10614e-26	-0.222779	0.285	0.446	3.78304e-22	0
PWWP3A	1.31826e-35	-0.223048	0.086	0.233	2.36786e-31	0
RBP7	1.10144e-07	-0.223277	0.145	0.2	0.00197841	0
DOCK6	2.16752e-25	-0.223611	0.173	0.309	3.8933e-21	0
PNPLA3	1.21264e-31	-0.223803	0.029	0.141	2.17814e-27	0
XG	9.81509e-33	-0.223983	0.032	0.148	1.76299e-28	0
LATS2	1.29002e-31	-0.224078	0.21	0.38	2.31713e-27	0
F8	3.98711e-21	-0.224593	0.083	0.184	7.16166e-17	0
SCUBE2	1.90691e-35	-0.224661	0.027	0.148	3.42519e-31	0
CNN3	1.40747e-37	-0.225447	0.058	0.2	2.52809e-33	0
MEGF9	7.51303e-09	-0.226334	0.211	0.28	0.000134949	0
USP40	9.50006e-26	-0.226439	0.255	0.405	1.7064e-21	0
TLK1	5.79844e-15	-0.226605	0.354	0.463	1.04152e-10	0
IFRD1	1.18002e-32	-0.226855	0.111	0.257	2.11955e-28	0
FKBP9	8.55497e-31	-0.22688	0.115	0.256	1.53664e-26	0
ADK	1.22899e-18	-0.22705	0.671	0.763	2.20751e-14	0
DPH6	2.81768e-19	-0.227209	0.391	0.519	5.06112e-15	0
PDE4DIP	3.33871e-07	-0.22724	0.84	0.793	0.00599698	0
ERAP1	2.3216e-20	-0.227254	0.429	0.563	4.17006e-16	0
IL1R1	1.8613e-28	-0.227684	0.052	0.164	3.34326e-24	0
MORC4	6.44697e-30	-0.227938	0.08	0.208	1.15801e-25	0
CPE	5.82938e-30	-0.227943	0.05	0.166	1.04707e-25	0
AHCTF1	9.77604e-26	-0.228425	0.241	0.388	1.75597e-21	0
SLC29A1	4.96954e-38	-0.229493	0.094	0.252	8.92628e-34	0
SLC25A37	9.12147e-33	-0.229557	0.101	0.242	1.6384e-28	0
MPRIP	1.49975e-30	-0.229613	0.196	0.355	2.69385e-26	0
MSH3	1.07229e-24	-0.229713	0.341	0.497	1.92604e-20	0
ADAMTS3	7.73004e-22	-0.229954	0.028	0.11	1.38847e-17	0
RPAP2	4.24339e-29	-0.230478	0.267	0.435	7.62197e-25	0
C14orf180	5.01582e-38	-0.230527	0.051	0.192	9.00941e-34	0
MAK	1.37103e-22	-0.231115	0.24	0.382	2.46264e-18	0
MYCBP2	9.5124e-20	-0.231353	0.82	0.883	1.70862e-15	0
SIL1	1.11396e-26	-0.231613	0.314	0.476	2.00089e-22	0
AKT3	0.00105229	-0.231737	0.781	0.749	1	0
LRRC1	7.16087e-23	-0.231992	0.029	0.114	1.28623e-18	0
SNX21	1.35485e-40	-0.232136	0.061	0.212	2.43359e-36	0
SMIM36	3.75465e-42	-0.232167	0.015	0.146	6.7441e-38	0
ST5	7.64306e-23	-0.232303	0.084	0.19	1.37285e-18	0
GLIPR1L1	5.48492e-24	-0.232614	0.151	0.281	9.85202e-20	0
AZIN1	3.02215e-27	-0.232808	0.171	0.314	5.42838e-23	0
CLTCL1	1.70515e-40	-0.232818	0.043	0.187	3.06279e-36	0
IGF2R	4.16322e-26	-0.233153	0.207	0.351	7.47797e-22	0
AMOTL1	2.1295e-32	-0.233847	0.091	0.23	3.825e-28	0
APOD	3.27274e-10	-0.234179	0.196	0.271	5.8785e-06	0
NDST1	1.17992e-41	-0.23423	0.063	0.22	2.11937e-37	0
CAB39L	1.17839e-17	-0.234235	0.155	0.259	2.11663e-13	0
RALGAPA1	7.55896e-24	-0.234244	0.475	0.625	1.35774e-19	0
NLRC5	2.53979e-23	-0.23446	0.098	0.209	4.56197e-19	0
MYL9	9.60657e-30	-0.234621	0.145	0.291	1.72553e-25	0
CCNYL1	8.93976e-25	-0.23499	0.163	0.295	1.60576e-20	0
TINAGL1	1.24048e-35	-0.235287	0.049	0.181	2.22814e-31	0
PODXL	3.82844e-23	-0.23532	0.069	0.171	6.87665e-19	0
LRP1B	1.15567e-15	-0.235505	0.097	0.182	2.07581e-11	0
TRIM2	3.96798e-34	-0.236027	0.055	0.186	7.12728e-30	0
ADGRD1	2.41428e-28	-0.236122	0.022	0.121	4.33653e-24	0
GTF2I	1.26324e-26	-0.236206	0.612	0.734	2.26903e-22	0
VPS13A	1.61216e-28	-0.236293	0.214	0.375	2.89577e-24	0
ANXA3	3.91783e-30	-0.236373	0.021	0.123	7.03721e-26	0
ACKR1	6.38657e-16	-0.23639	0.045	0.115	1.14716e-11	0
ABCB1	2.76638e-21	-0.236625	0.024	0.102	4.96897e-17	0
CD81	4.80888e-21	-0.236683	0.216	0.345	8.63772e-17	0
ALDH1L1	5.01108e-41	-0.236753	0.039	0.181	9.0009e-37	0
AQP1	1.41915e-18	-0.237103	0.106	0.204	2.54907e-14	0
DCUN1D4	4.54701e-32	-0.237196	0.16	0.317	8.16734e-28	0
CREB3L2	7.0676e-24	-0.237333	0.263	0.405	1.26948e-19	0
TXNRD1	5.40188e-22	-0.237401	0.288	0.431	9.70285e-18	0
KDR	3.37525e-33	-0.237761	0.022	0.133	6.06262e-29	0
SGIP1	1.0846e-29	-0.238012	0.022	0.124	1.94817e-25	0
SLTM	1.25504e-22	-0.238021	0.482	0.606	2.2543e-18	0
PRAG1	0.000197522	-0.238232	0.162	0.195	1	0
SCN3A	1.07731e-24	-0.238248	0.019	0.105	1.93506e-20	0
RAD23B	1.06704e-31	-0.238633	0.254	0.431	1.91662e-27	0
FASN	2.69088e-32	-0.238802	0.106	0.251	4.83336e-28	0
SLC25A33	1.11216e-41	-0.238833	0.048	0.197	1.99766e-37	0
UVRAG	6.29765e-13	-0.238917	0.814	0.852	1.13118e-08	0
SYNPO	5.1474e-42	-0.239108	0.036	0.18	9.24575e-38	0
SEMA6A	1.03547e-17	-0.2392	0.183	0.293	1.85992e-13	0
C1RL	2.09122e-40	-0.239568	0.05	0.196	3.75625e-36	0
CBLB	0.00502613	-0.239656	0.661	0.671	1	0
TRARG1	2.96692e-36	-0.239834	0.075	0.22	5.32918e-32	0
RTN3	7.78579e-15	-0.239881	0.444	0.531	1.39848e-10	0
ARHGEF26	2.37188e-38	-0.240324	0.038	0.174	4.26037e-34	0
CFD	0.928926	-0.240368	0.772	0.756	1	0
MBD5	1.94183e-31	-0.240895	0.725	0.863	3.48791e-27	0
KAT6B	1.02612e-29	-0.241055	0.281	0.457	1.84311e-25	0
MYH9	5.38266e-13	-0.241305	0.266	0.354	9.66834e-09	0
LTBP4	2.86687e-29	-0.241518	0.07	0.192	5.14947e-25	0
CCDC69	4.96078e-42	-0.241824	0.059	0.214	8.91055e-38	0
LEP	2.78337e-25	-0.242064	0.14	0.27	4.99949e-21	0
MYO1E	0.000181228	-0.242118	0.362	0.398	1	0
MXRA8	3.73868e-33	-0.242335	0.124	0.275	6.71542e-29	0
SMARCA1	3.0096e-42	-0.242679	0.043	0.19	5.40585e-38	0
SYNE3	5.55505e-27	-0.24321	0.208	0.35	9.97799e-23	0
DYNC2LI1	2.14909e-38	-0.243215	0.106	0.269	3.86019e-34	0
GPLD1	1.06512e-39	-0.24329	0.044	0.184	1.91317e-35	0
ROBO4	2.31667e-21	-0.243656	0.094	0.197	4.16119e-17	0
FAM185A	1.37158e-25	-0.244223	0.295	0.446	2.46363e-21	0
ARAP3	4.33533e-39	-0.244576	0.021	0.147	7.78713e-35	0
MSI2	3.19955e-34	-0.244928	0.126	0.283	5.74703e-30	0
ADGRG2	1.47745e-24	-0.244935	0.202	0.344	2.65379e-20	0
DYSF	1.03282e-25	-0.245029	0.037	0.135	1.85516e-21	0
ACER3	1.41338e-24	-0.245041	0.428	0.577	2.53872e-20	0
EPB41L5	3.01875e-35	-0.245471	0.105	0.259	5.42229e-31	0
MTERF1	7.09891e-29	-0.245487	0.181	0.332	1.27511e-24	0
MGST3	1.3614e-27	-0.245848	0.27	0.426	2.44534e-23	0
TASP1	1.69243e-20	-0.2466	0.217	0.338	3.03994e-16	0
HOXB3	1.29492e-35	-0.247307	0.111	0.265	2.32593e-31	0
SYNPO2	9.40595e-29	-0.247389	0.042	0.152	1.6895e-24	0
MTERF4	1.50244e-26	-0.247844	0.175	0.313	2.69868e-22	0
MPZL1	2.38017e-35	-0.247897	0.161	0.331	4.27525e-31	0
EFCAB13	1.51484e-21	-0.248025	0.259	0.391	2.72095e-17	0
TC2N	2.35413e-29	-0.248159	0.024	0.127	4.2285e-25	0
WDR12	1.60541e-29	-0.248472	0.166	0.316	2.88364e-25	0
DNHD1	6.42558e-29	-0.248896	0.193	0.345	1.15416e-24	0
CLDN18	1.12463e-40	-0.249037	0.042	0.185	2.02006e-36	0
MRC2	2.98737e-30	-0.249066	0.056	0.176	5.36591e-26	0
ADIRF	6.05974e-23	-0.24921	0.318	0.462	1.08845e-18	0
RAPGEF3	3.30284e-31	-0.249667	0.052	0.171	5.93256e-27	0
VSTM4	1.60192e-46	-0.249746	0.02	0.166	2.87736e-42	0
AC073082.1	1.41273e-42	-0.250206	0.026	0.166	2.53754e-38	0
PEMT	4.7825e-26	-0.250861	0.083	0.199	8.59032e-22	0
CYB5A	4.01294e-39	-0.251186	0.077	0.231	7.20803e-35	0
TSTD3	4.22474e-34	-0.251433	0.252	0.433	7.58847e-30	0
ACSM6	8.78457e-35	-0.251521	0.038	0.163	1.57788e-30	0
IGF2BP2	2.14145e-36	-0.252044	0.063	0.204	3.84648e-32	0
FMNL2	1.49281e-15	-0.25224	0.666	0.724	2.68139e-11	0
AP001528.2	1.28741e-50	-0.252357	0.04	0.208	2.31244e-46	0
CMSS1	1.10921e-23	-0.252506	0.408	0.554	1.99237e-19	0
AMOTL2	1.52549e-45	-0.253556	0.065	0.232	2.74009e-41	0
WDR60	1.57415e-32	-0.253691	0.285	0.463	2.82749e-28	0
CCDC7	3.53736e-26	-0.253874	0.289	0.446	6.3538e-22	0
ASPA	5.52634e-48	-0.254009	0.035	0.192	9.92642e-44	0
HSD11B1	1.41594e-32	-0.254042	0.045	0.167	2.54332e-28	0
RFTN2	1.3953e-37	-0.254077	0.055	0.194	2.50624e-33	0
BTNL8	1.63761e-23	-0.254145	0.02	0.103	2.94148e-19	0
MPP6	9.64398e-43	-0.254228	0.04	0.187	1.73225e-38	0
AL138752.2	4.5078e-31	-0.254873	0.249	0.418	8.0969e-27	0
ANGPT2	3.48167e-23	-0.254927	0.202	0.341	6.25378e-19	0
STK17A	7.75732e-28	-0.254982	0.224	0.373	1.39337e-23	0
CCNC	2.45238e-27	-0.255314	0.272	0.422	4.40497e-23	0
RETREG1	1.03934e-42	-0.255355	0.043	0.193	1.86687e-38	0
PTPRD	2.55446e-24	-0.255707	0.121	0.243	4.58831e-20	0
VIM	2.13297e-13	-0.255788	0.479	0.577	3.83124e-09	0
MKRN2OS	1.15494e-34	-0.256354	0.109	0.258	2.07451e-30	0
BEND7	1.11948e-46	-0.256627	0.035	0.189	2.01081e-42	0
SLC22A5	2.71959e-43	-0.256885	0.037	0.185	4.88493e-39	0
PLAGL1	1.432e-15	-0.256955	0.314	0.428	2.57215e-11	0
PLVAP	1.92235e-21	-0.257078	0.065	0.16	3.45292e-17	0
DYNC1I1	1.16463e-35	-0.257278	0.04	0.168	2.09191e-31	0
TMEFF2	7.32258e-28	-0.257352	0.027	0.126	1.31528e-23	0
HOXD3	9.69497e-44	-0.257461	0.034	0.18	1.74141e-39	0
PPFIA2	2.78053e-35	-0.2575	0.045	0.174	4.99439e-31	0
ANKRD33B	4.50555e-42	-0.257621	0.03	0.171	8.09287e-38	0
SLC25A27	4.27964e-50	-0.257687	0.04	0.205	7.68708e-46	0
DNAH14	9.65253e-35	-0.257776	0.076	0.218	1.73379e-30	0
RIPOR2	1.66204e-19	-0.257952	0.056	0.143	2.98536e-15	0
MCU	8.55222e-17	-0.258047	0.257	0.37	1.53615e-12	0
RAPGEF2	2.55363e-10	-0.258437	0.53	0.602	4.58683e-06	0
SYBU	5.25763e-39	-0.258609	0.042	0.181	9.44375e-35	0
TES	1.74163e-35	-0.258737	0.077	0.22	3.12831e-31	0
PDLIM5	6.79485e-14	-0.258946	0.518	0.614	1.22049e-09	0
FRMD6	2.78156e-32	-0.259423	0.062	0.189	4.99624e-28	0
YWHAZ	9.62482e-32	-0.259659	0.308	0.479	1.72881e-27	0
APP	6.61731e-13	-0.259921	0.333	0.425	1.1886e-08	0
EHHADH	1.09291e-37	-0.260579	0.084	0.236	1.96308e-33	0
RNF220	2.6758e-19	-0.261105	0.091	0.184	4.80626e-15	0
WNK1	2.36354e-17	-0.261722	0.581	0.697	4.24538e-13	0
CLIC5	2.24453e-25	-0.261925	0.035	0.131	4.03162e-21	0
MYOM1	1.15805e-34	-0.262187	0.089	0.235	2.08008e-30	0
MAP2	9.32232e-24	-0.262345	0.062	0.164	1.67447e-19	0
MAP7D3	2.67933e-44	-0.262346	0.068	0.234	4.81262e-40	0
OLFM2	1.87305e-37	-0.262495	0.067	0.212	3.36437e-33	0
ADAMTS15	1.40277e-38	-0.262632	0.065	0.212	2.51965e-34	0
ZNF366	4.25472e-34	-0.262904	0.029	0.147	7.64232e-30	0
EMP1	3.2451e-24	-0.263009	0.427	0.569	5.82885e-20	0
ODF2L	4.35456e-34	-0.263594	0.207	0.379	7.82166e-30	0
MAP4K5	1.95434e-36	-0.263772	0.244	0.435	3.51038e-32	0
TSPAN14	4.71567e-32	-0.263784	0.215	0.38	8.47028e-28	0
SLFN5	1.54378e-33	-0.263902	0.124	0.274	2.77294e-29	0
PRSS48	7.88585e-47	-0.263957	0.019	0.166	1.41646e-42	0
IFT140	1.70753e-32	-0.264349	0.083	0.218	3.06706e-28	0
EEA1	4.87348e-22	-0.264517	0.572	0.682	8.75374e-18	0
SEMA3G	9.88886e-38	-0.264544	0.037	0.17	1.77624e-33	0
UBE2H	2.23801e-30	-0.264662	0.467	0.627	4.01992e-26	0
FGD4	9.1163e-10	-0.264686	0.61	0.666	1.63747e-05	0
LARP1B	2.50231e-31	-0.264725	0.16	0.313	4.49465e-27	0
APOL6	7.82409e-35	-0.264859	0.152	0.314	1.40536e-30	0
NOS1AP	7.25698e-38	-0.265393	0.039	0.172	1.3035e-33	0
CNTN4	7.17843e-20	-0.265989	0.045	0.128	1.28939e-15	0
ADGRB3	6.4745e-15	-0.266187	0.047	0.114	1.16295e-10	0
CDKL1	2.19086e-43	-0.266334	0.072	0.235	3.93523e-39	0
GLDN	3.5966e-37	-0.267072	0.035	0.164	6.46021e-33	0
HDAC7	2.81421e-25	-0.267382	0.193	0.324	5.05489e-21	0
SRPX	9.5176e-35	-0.267972	0.044	0.17	1.70955e-30	0
MAPT	6.78019e-47	-0.268278	0.045	0.206	1.21786e-42	0
CAVIN1	1.59178e-28	-0.268468	0.142	0.28	2.85915e-24	0
MGLL	8.55956e-18	-0.268844	0.478	0.597	1.53747e-13	0
ADCY4	5.56929e-38	-0.269442	0.033	0.164	1.00036e-33	0
PODN	2.15256e-31	-0.269462	0.047	0.166	3.86644e-27	0
PPL	1.05167e-30	-0.269862	0.076	0.205	1.889e-26	0
SIM1	6.49895e-41	-0.269924	0.024	0.157	1.16734e-36	0
FGF12	1.60524e-21	-0.27003	0.061	0.155	2.88334e-17	0
ADAMTSL3	6.8457e-30	-0.270717	0.05	0.167	1.22962e-25	0
MAMLD1	4.51689e-42	-0.270847	0.055	0.208	8.11324e-38	0
PDE8A	2.66672e-33	-0.270984	0.458	0.637	4.78997e-29	0
C1S	8.06602e-27	-0.271215	0.155	0.291	1.44882e-22	0
JADE1	4.03509e-41	-0.27164	0.114	0.284	7.24784e-37	0
RHBDL2	1.1522e-26	-0.271813	0.147	0.279	2.06958e-22	0
AFAP1	3.04736e-44	-0.272127	0.064	0.227	5.47367e-40	0
NDRG1	2.74081e-43	-0.27214	0.097	0.267	4.92305e-39	0
WARS2	1.73717e-32	-0.272262	0.098	0.243	3.1203e-28	0
FANCC	9.35926e-35	-0.272521	0.156	0.324	1.68111e-30	0
BANK1	2.51706e-32	-0.27333	0.106	0.251	4.52115e-28	0
TTC19	1.75891e-33	-0.274134	0.514	0.68	3.15935e-29	0
APOL3	1.56731e-30	-0.274591	0.098	0.229	2.81519e-26	0
IRS2	2.13362e-29	-0.27537	0.175	0.321	3.83242e-25	0
ECHDC1	4.1042e-30	-0.275714	0.263	0.425	7.37197e-26	0
PRB2	1.54226e-34	-0.276431	0.064	0.201	2.77021e-30	0
MMD	2.21613e-25	-0.27709	0.201	0.336	3.9806e-21	0
MBNL2	2.16882e-31	-0.277408	0.625	0.753	3.89563e-27	0
HIBCH	5.6048e-33	-0.277625	0.405	0.575	1.00673e-28	0
GCFC2	5.00921e-34	-0.278018	0.225	0.401	8.99754e-30	0
C2CD6	7.9868e-42	-0.278059	0.056	0.207	1.43459e-37	0
NEDD9	1.12482e-33	-0.27899	0.128	0.281	2.0204e-29	0
CRTC3	8.84553e-34	-0.279057	0.297	0.471	1.58883e-29	0
LRRIQ3	7.38924e-49	-0.279396	0.03	0.188	1.32726e-44	0
EML1	2.27891e-42	-0.279589	0.037	0.182	4.09337e-38	0
PTEN	0.00044767	-0.280089	0.726	0.751	1	0
SLFN12L	2.89216e-32	-0.280219	0.029	0.143	5.19489e-28	0
RBMS2	9.97787e-28	-0.280366	0.231	0.38	1.79222e-23	0
NFIA	2.55342e-27	-0.280584	0.905	0.945	4.58645e-23	0
C2orf88	4.57245e-29	-0.280642	0.158	0.301	8.21303e-25	0
MLLT3	7.16558e-20	-0.280928	0.168	0.278	1.28708e-15	0
SUN1	6.55538e-40	-0.28132	0.198	0.383	1.17748e-35	0
KIF21A	2.62231e-46	-0.281566	0.05	0.211	4.71019e-42	0
GDPD5	2.37149e-53	-0.281571	0.039	0.213	4.25968e-49	0
SLC44A2	6.97541e-45	-0.281628	0.05	0.207	1.25292e-40	0
GRIK2	4.09016e-37	-0.281702	0.061	0.203	7.34675e-33	0
PCCA	3.53828e-39	-0.281781	0.638	0.79	6.35546e-35	0
STEAP2	1.24632e-49	-0.28241	0.058	0.232	2.23864e-45	0
NHSL2	1.74977e-31	-0.282498	0.096	0.232	3.14294e-27	0
AGTR1	4.69774e-33	-0.282614	0.024	0.137	8.43808e-29	0
PTBP2	1.9867e-33	-0.282744	0.533	0.7	3.56851e-29	0
SESTD1	7.15534e-26	-0.282914	0.581	0.695	1.28524e-21	0
AASS	8.69921e-49	-0.283424	0.064	0.238	1.56255e-44	0
PSMA1	1.41595e-24	-0.283535	0.19	0.324	2.54333e-20	0
PECAM1	0.00708932	-0.284316	0.59	0.468	1	0
DAB1	7.7642e-30	-0.284487	0.146	0.291	1.39461e-25	0
LRIG3	7.41572e-48	-0.284716	0.057	0.224	1.33201e-43	0
TPD52L1	4.67786e-35	-0.284727	0.035	0.158	8.40238e-31	0
STXBP6	8.44441e-29	-0.284957	0.038	0.145	1.51678e-24	0
CDK17	2.17406e-18	-0.284967	0.256	0.367	3.90505e-14	0
ZBTB46	3.4163e-18	-0.28497	0.147	0.246	6.13636e-14	0
PTGFR	4.9448e-35	-0.285351	0.027	0.145	8.88185e-31	0
SMOC2	1.13492e-31	-0.285649	0.025	0.134	2.03854e-27	0
UGGT2	5.67839e-37	-0.28571	0.405	0.599	1.01995e-32	0
SYN2	5.01657e-33	-0.28577	0.036	0.155	9.01076e-29	0
MATN2	2.95812e-42	-0.286223	0.11	0.285	5.31337e-38	0
PLCXD3	9.06752e-19	-0.286262	0.028	0.1	1.62871e-14	0
C3	2.28247e-17	-0.286293	0.121	0.216	4.09977e-13	0
NECTIN3	1.18548e-47	-0.28648	0.06	0.231	2.12936e-43	0
GNA14	3.68695e-38	-0.286526	0.062	0.206	6.62251e-34	0
TRERF1	2.41109e-27	-0.286539	0.09	0.212	4.33081e-23	0
TTLL7	3.38516e-49	-0.286939	0.035	0.196	6.08043e-45	0
MAP3K13	4.93671e-36	-0.287309	0.132	0.293	8.86732e-32	0
CDH12	2.37719e-22	-0.287552	0.283	0.42	4.26991e-18	0
GOLGA8A	8.97509e-49	-0.287966	0.098	0.283	1.6121e-44	0
CLDN5	1.20346e-20	-0.288486	0.128	0.235	2.16165e-16	0
CD200	7.7007e-34	-0.288631	0.039	0.163	1.3832e-29	0
KLF8	7.54745e-56	-0.288938	0.04	0.219	1.35567e-51	0
MDFIC	3.96787e-18	-0.289106	0.728	0.776	7.1271e-14	0
PMM2	1.17009e-39	-0.289571	0.167	0.343	2.10172e-35	0
ARHGEF12	2.6966e-28	-0.290387	0.34	0.508	4.84364e-24	0
ITGA11	4.76058e-37	-0.290476	0.04	0.171	8.55096e-33	0
SPATA9	1.33654e-33	-0.291004	0.069	0.204	2.40069e-29	0
ATP2C1	9.80675e-37	-0.291021	0.295	0.484	1.76149e-32	0
PIK3C2B	1.01622e-28	-0.291737	0.11	0.24	1.82534e-24	0
SDC2	3.57307e-24	-0.292644	0.17	0.302	6.41794e-20	0
PLIN5	4.86899e-46	-0.292743	0.055	0.217	8.74567e-42	0
PLCG1	6.08286e-46	-0.292809	0.064	0.229	1.0926e-41	0
PRDM5	4.73271e-44	-0.294083	0.045	0.198	8.5009e-40	0
PKIG	3.49641e-46	-0.294638	0.05	0.21	6.28025e-42	0
UBR3	1.77495e-40	-0.295072	0.682	0.808	3.18817e-36	0
TTC39C	1.01083e-35	-0.295105	0.165	0.332	1.81565e-31	0
RCAN2	1.12073e-22	-0.295258	0.037	0.125	2.01306e-18	0
USP45	1.84424e-35	-0.295771	0.224	0.399	3.31263e-31	0
IRS1	1.23926e-47	-0.296287	0.038	0.196	2.22596e-43	0
KATNAL1	2.65284e-42	-0.296723	0.158	0.341	4.76503e-38	0
LTBP1	1.12343e-34	-0.296873	0.042	0.168	2.0179e-30	0
BCR	4.27439e-51	-0.29704	0.066	0.245	7.67765e-47	0
STXBP1	3.49675e-55	-0.297042	0.06	0.247	6.28086e-51	0
DHDDS	9.78905e-26	-0.29708	0.247	0.379	1.75831e-21	0
AGPAT2	2.50572e-36	-0.297173	0.183	0.352	4.50078e-32	0
CRY2	3.43558e-42	-0.297395	0.165	0.349	6.17099e-38	0
GRIN2B	8.95251e-43	-0.297898	0.035	0.18	1.60805e-38	0
BLCAP	1.19494e-32	-0.298687	0.216	0.374	2.14636e-28	0
HMGB1	7.51598e-36	-0.29884	0.474	0.658	1.35002e-31	0
KLF12	4.58792e-24	-0.299121	0.16	0.287	8.24083e-20	0
BACH2	1.84891e-29	-0.299274	0.099	0.232	3.32102e-25	0
RGS22	6.36739e-46	-0.299674	0.101	0.278	1.14371e-41	0
SH3BGRL2	2.16014e-42	-0.299913	0.027	0.166	3.88003e-38	0
ARGLU1	1.24971e-29	-0.300126	0.667	0.802	2.24474e-25	0
CPD	2.30419e-31	-0.300469	0.123	0.266	4.13878e-27	0
ANGPTL2	1.21571e-49	-0.300501	0.084	0.268	2.18367e-45	0
TM4SF1	7.40874e-20	-0.300604	0.12	0.223	1.33076e-15	0
SNRK	2.72961e-34	-0.300609	0.341	0.525	4.90292e-30	0
B4GALT5	1.48924e-42	-0.300794	0.144	0.328	2.67498e-38	0
DIP2C	3.61516e-35	-0.301058	0.613	0.741	6.49354e-31	0
F3	2.08455e-40	-0.30107	0.069	0.222	3.74427e-36	0
AC119674.2	2.75704e-27	-0.301762	0.158	0.299	4.95219e-23	0
LSP1	2.51388e-38	-0.302069	0.073	0.221	4.51543e-34	0
APCDD1	2.4444e-47	-0.302251	0.049	0.212	4.39064e-43	0
CYTH3	5.71702e-37	-0.302365	0.15	0.318	1.02689e-32	0
LRRN3	2.13056e-42	-0.302768	0.119	0.292	3.82691e-38	0
FSIP2	7.4096e-44	-0.304171	0.075	0.242	1.33091e-39	0
CRADD	2.38454e-36	-0.304673	0.237	0.427	4.28311e-32	0
LNPEP	9.53037e-31	-0.304674	0.39	0.547	1.71185e-26	0
PTPN4	5.31637e-47	-0.305108	0.18	0.386	9.54927e-43	0
ENOX1	2.99051e-29	-0.305473	0.044	0.155	5.37156e-25	0
DECR1	9.09141e-37	-0.305736	0.295	0.476	1.633e-32	0
VEGFA	4.11409e-52	-0.305747	0.056	0.234	7.38972e-48	0
HIVEP2	1.46093e-33	-0.305948	0.233	0.405	2.62413e-29	0
DCLK2	1.85844e-48	-0.306022	0.044	0.207	3.33814e-44	0
JAG1	5.53732e-35	-0.308267	0.083	0.225	9.94614e-31	0
RNF180	8.25492e-53	-0.309036	0.055	0.235	1.48275e-48	0
DCAF10	3.01009e-38	-0.309044	0.352	0.543	5.40673e-34	0
MCAM	7.57256e-43	-0.309123	0.17	0.358	1.36018e-38	0
ARHGEF7	6.49629e-39	-0.310224	0.357	0.552	1.16686e-34	0
UBA2	1.07254e-40	-0.310447	0.214	0.401	1.9265e-36	0
AHI1	8.64804e-37	-0.311033	0.332	0.52	1.55336e-32	0
SLC25A16	5.28869e-37	-0.311568	0.194	0.364	9.49954e-33	0
SYTL4	2.17691e-59	-0.311665	0.042	0.233	3.91017e-55	0
EIF2B3	1.31617e-41	-0.312192	0.212	0.402	2.3641e-37	0
GPT2	1.48859e-51	-0.312479	0.047	0.221	2.67381e-47	0
ATF7IP2	5.85483e-37	-0.313574	0.145	0.313	1.05164e-32	0
COPG2	3.6315e-39	-0.313585	0.141	0.311	6.52289e-35	0
SOX13	2.2012e-53	-0.314054	0.032	0.202	3.95379e-49	0
SPATA22	1.24904e-51	-0.314184	0.063	0.243	2.24352e-47	0
ADAMTS6	4.13965e-16	-0.314486	0.093	0.179	7.43565e-12	0
FOCAD	1.77387e-38	-0.314774	0.265	0.452	3.18623e-34	0
TRPA1	3.02647e-48	-0.314919	0.032	0.189	5.43614e-44	0
VIT	4.62051e-33	-0.315019	0.058	0.185	8.29937e-29	0
MGP	0.00211687	-0.316557	0.35	0.384	1	0
ADARB1	2.14786e-42	-0.316624	0.093	0.259	3.85798e-38	0
DLG1	2.78942e-35	-0.31692	0.583	0.721	5.01036e-31	0
PTGIS	1.5444e-31	-0.317064	0.033	0.145	2.77405e-27	0
CCN5	2.40829e-31	-0.317625	0.107	0.245	4.32577e-27	0
SGCG	1.42659e-46	-0.317666	0.06	0.225	2.56243e-42	0
TET1	4.41754e-52	-0.317797	0.063	0.243	7.93478e-48	0
ARHGEF6	3.58763e-19	-0.31851	0.441	0.543	6.44411e-15	0
EFNB2	4.20312e-32	-0.319012	0.037	0.154	7.54964e-28	0
SLC16A7	7.36813e-26	-0.319551	0.347	0.488	1.32346e-21	0
RHOJ	2.25189e-47	-0.319934	0.042	0.201	4.04484e-43	0
ZBTB7C	1.71137e-42	-0.320356	0.076	0.237	3.07396e-38	0
ELOVL7	1.28153e-29	-0.320805	0.027	0.131	2.30188e-25	0
TIE1	5.01958e-45	-0.32085	0.046	0.202	9.01617e-41	0
SPAG1	5.48554e-44	-0.320852	0.149	0.334	9.85313e-40	0
NXN	8.73822e-30	-0.320915	0.096	0.225	1.56956e-25	0
KIF13A	3.61815e-41	-0.321213	0.548	0.725	6.49892e-37	0
ME3	1.78125e-46	-0.322283	0.152	0.346	3.19948e-42	0
SPAAR	4.55491e-49	-0.32265	0.036	0.197	8.18154e-45	0
CHRDL1	2.12954e-48	-0.322709	0.089	0.27	3.82508e-44	0
FAM184A	2.65745e-50	-0.323128	0.046	0.215	4.77331e-46	0
CD46	3.16339e-46	-0.323621	0.477	0.66	5.68209e-42	0
ANXA6	4.59597e-56	-0.323791	0.091	0.291	8.25529e-52	0
TRIO	4.92781e-30	-0.32385	0.776	0.88	8.85133e-26	0
SOBP	1.78254e-45	-0.324971	0.044	0.2	3.2018e-41	0
AIFM2	2.52228e-58	-0.325001	0.08	0.284	4.53052e-54	0
BACE2	7.90274e-45	-0.325138	0.052	0.211	1.41949e-40	0
MYO10	7.21286e-30	-0.325149	0.098	0.227	1.29557e-25	0
SH3PXD2B	5.37609e-28	-0.325235	0.112	0.24	9.65653e-24	0
ARHGAP31	3.99648e-17	-0.325835	0.404	0.507	7.17847e-13	0
SPOCK1	1.35753e-31	-0.326142	0.065	0.19	2.43839e-27	0
G0S2	6.88052e-23	-0.326195	0.514	0.631	1.23588e-18	0
ABHD5	6.71941e-46	-0.326988	0.093	0.269	1.20694e-41	0
HOXA3	8.71935e-66	-0.327523	0.042	0.246	1.56617e-61	0
PAWR	2.2355e-51	-0.328085	0.045	0.216	4.01541e-47	0
MYO16	5.54782e-50	-0.328174	0.054	0.224	9.965e-46	0
STRADB	1.76959e-41	-0.328335	0.195	0.379	3.17855e-37	0
CC2D2A	3.32768e-33	-0.328363	0.211	0.38	5.97718e-29	0
CADM1	1.55769e-42	-0.328403	0.04	0.185	2.79792e-38	0
SPDYE3	1.52415e-51	-0.328882	0.113	0.312	2.73767e-47	0
SPON2	3.33231e-48	-0.329109	0.073	0.249	5.98549e-44	0
CLIC4	2.8136e-36	-0.32958	0.163	0.329	5.05378e-32	0
CELF2	4.7649e-17	-0.32968	0.893	0.872	8.55872e-13	0
MYEOV	7.12499e-45	-0.329807	0.027	0.172	1.27979e-40	0
NRXN3	1.90009e-30	-0.329972	0.078	0.203	3.41295e-26	0
WWC2	1.01895e-36	-0.330768	0.426	0.593	1.83024e-32	0
ID1	2.0163e-30	-0.330878	0.101	0.235	3.62167e-26	0
ADRA1A	2.21755e-41	-0.331547	0.045	0.19	3.98316e-37	0
HACD2	1.16411e-24	-0.331668	0.197	0.327	2.09097e-20	0
NEDD4L	1.72449e-33	-0.331793	0.173	0.331	3.09752e-29	0
CHD9	1.88057e-51	-0.331807	0.853	0.932	3.37787e-47	0
SUGCT	5.09048e-47	-0.33185	0.093	0.272	9.14352e-43	0
PPA1	2.3465e-51	-0.332775	0.094	0.285	4.21479e-47	0
KLHL5	3.4964e-35	-0.333038	0.267	0.444	6.28023e-31	0
MCF2L	1.13059e-47	-0.333068	0.029	0.183	2.03077e-43	0
HECW2	6.40673e-32	-0.333179	0.075	0.205	1.15078e-27	0
NFIX	2.47304e-54	-0.334213	0.124	0.328	4.44208e-50	0
PHLPP1	5.25694e-39	-0.334575	0.192	0.374	9.44251e-35	0
EHD2	3.29047e-52	-0.334778	0.116	0.314	5.91034e-48	0
DPT	2.14443e-43	-0.334942	0.098	0.269	3.85182e-39	0
CD109	1.42886e-43	-0.334979	0.068	0.227	2.56652e-39	0
MTA3	1.95225e-57	-0.335209	0.164	0.389	3.50663e-53	0
SLC4A4	4.22435e-47	-0.335516	0.073	0.244	7.58777e-43	0
LMOD1	7.96649e-46	-0.336202	0.048	0.207	1.43094e-41	0
PALM	1.36626e-62	-0.336413	0.067	0.274	2.45408e-58	0
MMP28	1.31344e-57	-0.336461	0.059	0.253	2.35919e-53	0
BHMT2	1.74819e-62	-0.337578	0.063	0.269	3.1401e-58	0
PDE10A	1.65013e-37	-0.337821	0.053	0.19	2.96397e-33	0
MNAT1	3.56528e-43	-0.338074	0.47	0.652	6.40396e-39	0
FAM171A1	1.24883e-60	-0.338473	0.04	0.231	2.24315e-56	0
COX14	7.78484e-51	-0.33854	0.093	0.283	1.39831e-46	0
EXOC6	1.2563e-15	-0.339008	0.277	0.376	2.25656e-11	0
PARM1	1.7981e-36	-0.339787	0.03	0.156	3.22975e-32	0
FILIP1L	4.71366e-26	-0.339945	0.572	0.683	8.46668e-22	0
DPYSL3	2.57161e-34	-0.339948	0.102	0.248	4.61913e-30	0
FGD5	4.67153e-26	-0.339964	0.174	0.303	8.39101e-22	0
CIDEA	6.68942e-45	-0.341809	0.093	0.265	1.20155e-40	0
TBC1D16	1.06497e-50	-0.342053	0.161	0.364	1.91289e-46	0
VWA8	5.62429e-46	-0.342096	0.399	0.6	1.01023e-41	0
MEOX1	1.16407e-40	-0.342192	0.039	0.18	2.09091e-36	0
SHISA6	1.04627e-39	-0.342861	0.036	0.172	1.87931e-35	0
GOLGA8B	1.09217e-70	-0.34333	0.058	0.283	1.96175e-66	0
MDH1	8.01377e-40	-0.344283	0.173	0.348	1.43943e-35	0
DAAM1	2.05017e-30	-0.345099	0.526	0.654	3.68251e-26	0
ABCC6	4.61475e-55	-0.345748	0.06	0.248	8.28901e-51	0
CBR4	1.49791e-40	-0.345999	0.439	0.624	2.69054e-36	0
LIMS2	2.89108e-55	-0.346078	0.036	0.211	5.19296e-51	0
ATP1A2	3.65163e-39	-0.347161	0.067	0.214	6.55905e-35	0
FBLN5	2.93987e-53	-0.347373	0.049	0.227	5.2806e-49	0
AOPEP	8.15772e-44	-0.34748	0.457	0.648	1.46529e-39	0
PPP2R3A	1.89183e-49	-0.347814	0.211	0.432	3.3981e-45	0
FZD6	2.61203e-63	-0.347844	0.037	0.233	4.69173e-59	0
IGFBP5	4.57041e-20	-0.348168	0.132	0.237	8.20936e-16	0
ADAMTS5	9.02044e-47	-0.34829	0.053	0.217	1.62025e-42	0
C19orf12	6.54447e-48	-0.348493	0.144	0.336	1.17552e-43	0
SLC22A4	3.46229e-54	-0.348695	0.058	0.242	6.21896e-50	0
CDH11	5.83007e-35	-0.349325	0.052	0.182	1.0472e-30	0
GMDS	3.90803e-35	-0.34936	0.275	0.456	7.0196e-31	0
BCKDHB	1.04566e-47	-0.349525	0.173	0.371	1.87821e-43	0
OXCT1	1.85939e-56	-0.349626	0.073	0.269	3.33983e-52	0
KCNIP2	2.64872e-56	-0.34965	0.06	0.25	4.75763e-52	0
PLPP3	4.71578e-38	-0.350064	0.143	0.309	8.47049e-34	0
MAGI3	2.88143e-44	-0.35039	0.202	0.4	5.17562e-40	0
[truncated: 56,574 more rows]

## Sheet: 02_Massier et al. (cohort 2)
gene	p_val	avg_log2FC	pct.1	pct.2	p_val_adj	cluster
SCN9A	0	1.55314	0.862	0.213	0	0
F13A1	0	2.04665	0.96	0.359	0	0
MRC1	0	1.73038	0.963	0.315	0	0
MS4A6A	0	1.385	0.874	0.214	0	0
CD163L1	0	1.46009	0.819	0.187	0	0
LGMN	0	1.73546	0.9	0.249	0	0
MAMDC2	1.15087e-305	2.31276	0.915	0.354	2.80456e-301	0
FRMD4B	2.08697e-304	1.87431	0.987	0.493	5.08574e-300	0
STAB1	4.97844e-304	1.17943	0.87	0.222	1.2132e-299	0
COLEC12	1.09932e-301	2.09399	0.913	0.331	2.67892e-297	0
LILRB5	6.83923e-300	1.09315	0.82	0.191	1.66665e-295	0
CSF1R	3.23076e-296	1.12394	0.827	0.201	7.87303e-292	0
CD163	2.13393e-288	1.20751	0.843	0.209	5.20016e-284	0
LINC01374	1.70443e-279	1.47853	0.743	0.167	4.15352e-275	0
SELENOP	4.26134e-274	1.57943	0.92	0.352	1.03845e-269	0
P2RY14	5.23512e-271	1.39926	0.844	0.224	1.27575e-266	0
ADAP2	2.76066e-270	1.09648	0.812	0.208	6.72745e-266	0
BCAT1	3.2196e-270	1.19181	0.808	0.206	7.84584e-266	0
MS4A7	3.32987e-269	1.00943	0.771	0.179	8.11457e-265	0
RBM47	1.11762e-257	1.47445	0.953	0.389	2.72352e-253	0
RGL1	1.63352e-257	1.57482	0.952	0.41	3.98073e-253	0
MAF	6.67101e-257	1.2367	0.889	0.29	1.62566e-252	0
AL035446.2	7.26652e-257	1.3244	0.764	0.188	1.77078e-252	0
RBPJ	2.71813e-253	1.86328	0.987	0.645	6.62382e-249	0
MS4A4A	4.43512e-251	1.06529	0.798	0.21	1.0808e-246	0
GFRA2	5.00277e-251	0.902581	0.587	0.106	1.21913e-246	0
DAB2	6.74346e-249	1.15572	0.867	0.28	1.64331e-244	0
SYK	6.06856e-243	1.11027	0.892	0.29	1.47885e-238	0
SLC9A9	7.80839e-242	1.51349	0.984	0.636	1.90283e-237	0
NPL	7.05752e-239	0.981625	0.76	0.198	1.71985e-234	0
TBXAS1	2.19256e-227	1.05774	0.893	0.31	5.34304e-223	0
IQGAP2	1.21454e-226	1.459	0.953	0.517	2.9597e-222	0
LYVE1	3.39729e-225	1.07322	0.752	0.198	8.27885e-221	0
C20orf194	1.07116e-223	1.31039	0.971	0.6	2.61031e-219	0
PDE4D	1.94289e-218	1.80968	0.908	0.461	4.73463e-214	0
SIGLEC1	1.21985e-215	0.796794	0.648	0.149	2.97266e-211	0
WWP1	3.36647e-215	1.39009	0.936	0.535	8.20374e-211	0
DAPK1	3.73171e-215	1.08439	0.868	0.297	9.09381e-211	0
ATP8B4	1.53143e-213	1.13173	0.862	0.312	3.73194e-209	0
HRH1	5.95918e-213	1.33754	0.779	0.249	1.45219e-208	0
TGFBI	4.2081e-212	0.84527	0.687	0.178	1.02547e-207	0
MSR1	2.86548e-211	1.29953	0.827	0.271	6.98288e-207	0
FCGR2B	6.46437e-211	0.735467	0.625	0.143	1.5753e-206	0
MERTK	6.74617e-211	1.00062	0.73	0.203	1.64398e-206	0
FPR3	2.2612e-210	0.932506	0.66	0.162	5.51033e-206	0
AL592429.2	4.72896e-210	1.33448	0.529	0.105	1.1524e-205	0
TRPS1	1.52015e-203	1.43071	0.959	0.613	3.70446e-199	0
MARCH1	1.9315e-202	0.996071	0.786	0.24	4.70688e-198	0
TFEC	3.03958e-200	0.795067	0.605	0.139	7.40714e-196	0
ME1	7.24848e-198	1.25714	0.905	0.441	1.76638e-193	0
SLC8A1	1.45644e-197	1.40683	0.86	0.367	3.54919e-193	0
CTSB	5.97123e-197	1.06325	0.824	0.293	1.45513e-192	0
ATG7	2.04609e-195	1.25142	0.947	0.673	4.98611e-191	0
MTSS1	1.66524e-193	1.30147	0.956	0.543	4.05801e-189	0
MEF2C	5.09957e-193	1.22693	0.935	0.467	1.24272e-188	0
HDAC9	6.97919e-193	1.41944	0.935	0.498	1.70076e-188	0
DMXL2	2.07839e-192	1.07356	0.791	0.299	5.06482e-188	0
FCGRT	2.12122e-192	0.808847	0.742	0.227	5.1692e-188	0
MAN1A1	1.24436e-191	1.4526	0.964	0.702	3.03239e-187	0
ARHGAP24	1.32061e-191	1.35863	0.955	0.678	3.21821e-187	0
PDGFC	1.44469e-191	1.40754	0.915	0.511	3.52056e-187	0
FCGR2A	1.08656e-190	0.746281	0.664	0.176	2.64784e-186	0
FGD2	1.97761e-190	0.687691	0.59	0.139	4.81924e-186	0
WLS	3.68516e-190	0.960736	0.751	0.248	8.98038e-186	0
MS4A4E	5.88548e-190	1.02884	0.816	0.277	1.43423e-185	0
MYO5A	3.0961e-189	1.14699	0.955	0.618	7.54488e-185	0
NAV2	1.51916e-188	1.40222	0.905	0.467	3.70203e-184	0
RNASE1	5.23789e-188	0.968777	0.663	0.188	1.27642e-183	0
AP2A2	2.04737e-187	1.08987	0.842	0.373	4.98923e-183	0
SLC2A9	1.74761e-185	0.813047	0.611	0.156	4.25875e-181	0
CMKLR1	3.88394e-185	0.817333	0.632	0.169	9.46476e-181	0
RYR1	1.47629e-184	0.74027	0.577	0.137	3.59757e-180	0
SLCO2B1	8.23555e-184	0.996726	0.806	0.269	2.00692e-179	0
IL10RA	2.07947e-183	0.757551	0.707	0.207	5.06745e-179	0
LDLRAD4	2.49245e-182	1.39604	0.941	0.608	6.07386e-178	0
GCNT1	1.48217e-181	0.992725	0.7	0.225	3.61189e-177	0
SPRED1	1.54317e-178	1.16562	0.928	0.518	3.76054e-174	0
GAS2L3	1.1141e-176	0.793082	0.534	0.122	2.71494e-172	0
RAPH1	7.98037e-175	1.06006	0.84	0.354	1.94474e-170	0
SNCA	1.26216e-174	0.875328	0.521	0.119	3.07575e-170	0
CTSC	8.03824e-174	1.02166	0.772	0.273	1.95884e-169	0
BLNK	4.05353e-173	0.717867	0.561	0.135	9.87805e-169	0
EBF1	1.63403e-172	-3.29019	0.101	0.663	3.98197e-168	0
ARHGAP18	3.01418e-171	1.05249	0.895	0.407	7.34526e-167	0
C1QA	9.52611e-171	0.781301	0.553	0.137	2.32142e-166	0
ADAM28	1.02569e-170	0.802625	0.441	0.084	2.4995e-166	0
TBC1D14	9.24687e-170	0.94677	0.812	0.322	2.25337e-165	0
ARHGAP5	1.19928e-167	1.09012	0.832	0.388	2.92253e-163	0
CR1	1.40427e-167	0.813199	0.539	0.132	3.42207e-163	0
FMN1	7.1908e-167	1.04356	0.848	0.341	1.75233e-162	0
TLR4	6.30351e-166	0.7353	0.635	0.186	1.5361e-161	0
AL162414.1	2.25972e-165	1.03899	0.55	0.137	5.5067e-161	0
EMB	8.25399e-165	0.912205	0.787	0.29	2.01142e-160	0
RBMS3	6.18553e-164	-2.40828	0.076	0.628	1.50735e-159	0
SGMS1	1.33691e-163	1.05032	0.929	0.59	3.25791e-159	0
MAMDC2-AS1	4.30664e-163	0.667304	0.438	0.089	1.04948e-158	0
CYBB	6.45868e-163	0.819379	0.617	0.17	1.57391e-158	0
DISC1	1.36268e-162	1.01191	0.913	0.48	3.32072e-158	0
SHTN1	4.18102e-162	0.779294	0.707	0.241	1.01887e-157	0
SIRPB2	1.36661e-161	0.564631	0.469	0.098	3.33029e-157	0
ARHGAP6	3.39769e-160	1.23481	0.86	0.424	8.27984e-156	0
ARHGAP22	5.40066e-160	0.742262	0.483	0.11	1.31609e-155	0
DTNA	5.44581e-160	1.14684	0.842	0.394	1.32709e-155	0
SRGAP2	4.12122e-159	0.908906	0.851	0.38	1.0043e-154	0
MGAT5	3.22994e-158	0.993052	0.921	0.505	7.87105e-154	0
DLC1	4.62969e-158	-2.21023	0.076	0.619	1.12821e-153	0
FAM20A	3.30993e-157	0.883735	0.711	0.242	8.06597e-153	0
NCF4	4.73416e-156	0.5234	0.459	0.099	1.15367e-151	0
MANBA	2.82492e-153	0.881175	0.835	0.357	6.88404e-149	0
MAFB	8.06876e-153	0.615417	0.515	0.13	1.96628e-148	0
SNX2	1.59591e-151	0.778305	0.759	0.296	3.88908e-147	0
RNF144B	6.8865e-150	0.770133	0.636	0.203	1.67817e-145	0
SLC49A4	8.77324e-150	0.852392	0.694	0.249	2.13795e-145	0
SNX29	1.87213e-149	0.924764	0.957	0.7	4.56219e-145	0
PSD3	2.33221e-149	0.968266	0.848	0.392	5.68337e-145	0
GSAP	3.81405e-149	0.838545	0.79	0.321	9.29447e-145	0
WDFY3	4.05984e-149	0.941495	0.935	0.632	9.89342e-145	0
RAB31	4.48967e-149	0.922237	0.735	0.281	1.09409e-144	0
CYTH4	2.1707e-148	0.687322	0.618	0.192	5.28979e-144	0
RNF150	7.38591e-148	1.0975	0.889	0.486	1.79987e-143	0
HCK	1.22109e-147	0.585334	0.587	0.159	2.97568e-143	0
SMAP2	5.19941e-147	0.852927	0.799	0.324	1.26704e-142	0
C1QB	9.55275e-147	0.529985	0.473	0.11	2.32791e-142	0
KYNU	1.29192e-146	0.657387	0.581	0.162	3.14829e-142	0
C2CD5	1.89119e-146	0.940963	0.823	0.402	4.60863e-142	0
TET3	3.06717e-146	0.75524	0.727	0.262	7.4744e-142	0
TLR2	3.1131e-146	0.682283	0.541	0.146	7.58631e-142	0
NCF2	1.27717e-145	0.564253	0.493	0.121	3.11233e-141	0
ITPR2	1.33813e-145	0.970798	0.952	0.727	3.26088e-141	0
SPTBN1	3.48947e-145	-1.65834	0.024	0.551	8.50348e-141	0
RTN1	8.18464e-144	0.933431	0.696	0.262	1.99451e-139	0
PIK3AP1	1.01638e-143	0.740853	0.651	0.214	2.47682e-139	0
EDA	1.18758e-143	1.03257	0.73	0.278	2.89402e-139	0
STON2	1.47377e-143	0.704972	0.648	0.207	3.59144e-139	0
RNF130	2.07711e-143	0.923716	0.875	0.475	5.06171e-139	0
PLXND1	6.30993e-143	0.747402	0.742	0.287	1.53767e-138	0
PIK3R5	8.67564e-143	0.809292	0.792	0.311	2.11417e-138	0
CPVL	3.43078e-142	0.656071	0.545	0.151	8.36046e-138	0
MPEG1	1.80697e-141	0.569031	0.481	0.119	4.40341e-137	0
TLR1	2.6075e-141	0.561498	0.503	0.129	6.35421e-137	0
FOLR2	3.42613e-141	0.462455	0.369	0.069	8.34913e-137	0
CD74	4.98066e-141	0.950235	0.742	0.287	1.21374e-136	0
CD14	7.80715e-141	0.627154	0.463	0.112	1.90252e-136	0
AP1B1	8.33238e-141	0.669005	0.605	0.194	2.03052e-136	0
MFSD1	1.05888e-140	0.708866	0.614	0.204	2.5804e-136	0
CD86	2.35696e-138	0.566247	0.482	0.119	5.74367e-134	0
PELI1	4.64303e-138	0.794637	0.708	0.267	1.13146e-133	0
PBX1	1.35822e-137	-1.8292	0.024	0.532	3.30985e-133	0
SH2B3	2.95744e-137	0.71146	0.735	0.28	7.20698e-133	0
PLTP	5.17147e-137	0.733575	0.507	0.14	1.26023e-132	0
SRGAP2C	1.65998e-136	0.715241	0.69	0.263	4.0452e-132	0
SPI1	9.18322e-136	0.525057	0.511	0.135	2.23786e-131	0
EPS15	3.96612e-134	0.859847	0.953	0.775	9.66505e-130	0
CIITA	5.17297e-134	0.638671	0.53	0.151	1.2606e-129	0
SRGAP2B	5.42258e-134	0.694742	0.678	0.253	1.32143e-129	0
SLC18B1	7.2532e-134	0.619288	0.513	0.141	1.76753e-129	0
SLC40A1	1.51245e-133	0.822876	0.534	0.161	3.6857e-129	0
ANKS1A	7.87522e-133	0.900473	0.88	0.525	1.91911e-128	0
BMP2K	4.11338e-132	0.715347	0.912	0.505	1.00239e-127	0
DIP2B	5.07413e-132	0.954386	0.893	0.571	1.23652e-127	0
GAS7	5.883e-132	1.10173	0.904	0.513	1.43363e-127	0
PLEKHG5	3.23872e-131	0.696555	0.535	0.163	7.89244e-127	0
ARRB2	2.48457e-129	0.585931	0.566	0.176	6.05464e-125	0
COLGALT1	1.45776e-128	0.557452	0.553	0.169	3.55241e-124	0
ZEB1	2.31368e-128	-1.59254	0.048	0.535	5.63821e-124	0
STARD13	2.63104e-128	1.01346	0.919	0.645	6.41158e-124	0
WDFY4	3.69365e-128	0.481671	0.503	0.137	9.00106e-124	0
CCDC170	9.07394e-128	0.740942	0.585	0.198	2.21123e-123	0
NFIB	1.18361e-127	-1.6334	0.033	0.517	2.88434e-123	0
MKNK1	2.2859e-127	0.733597	0.732	0.315	5.5705e-123	0
APBA1	8.88579e-127	0.754232	0.553	0.175	2.16538e-122	0
BLVRB	2.13914e-126	0.614538	0.55	0.175	5.21286e-122	0
ABCA6	4.55276e-126	0.978264	0.863	0.464	1.10946e-121	0
DOCK2	6.62811e-126	0.804774	0.939	0.507	1.6152e-121	0
VOPP1	9.43343e-126	0.891797	0.784	0.374	2.29883e-121	0
RORA	2.6918e-125	-1.75493	0.213	0.663	6.55965e-121	0
AC090559.1	4.12957e-125	0.479762	0.43	0.105	1.00633e-120	0
PTPRE	1.30402e-124	0.745115	0.782	0.335	3.17777e-120	0
VSIG4	1.41949e-124	0.517412	0.458	0.117	3.45915e-120	0
PTPRG	3.16412e-124	-1.66622	0.101	0.577	7.71064e-120	0
PALM2-AKAP2	3.21216e-124	-1.63802	0.051	0.523	7.82772e-120	0
HECTD2	4.80606e-124	0.757361	0.64	0.246	1.17119e-119	0
OTULINL	5.96891e-124	0.484726	0.429	0.106	1.45456e-119	0
OSBPL3	8.49252e-124	0.728985	0.696	0.271	2.06954e-119	0
ZSWIM6	1.3432e-123	0.936999	0.933	0.65	3.27324e-119	0
ABHD12	1.69756e-123	0.791896	0.597	0.215	4.1368e-119	0
FCHO2	4.58727e-123	0.777283	0.782	0.368	1.11787e-118	0
MCTP1	5.54223e-123	0.782905	0.889	0.453	1.35059e-118	0
STX7	2.50552e-122	0.771448	0.82	0.427	6.1057e-118	0
LRMDA	1.03612e-121	0.855727	0.991	0.842	2.52492e-117	0
SLC38A6	5.95407e-121	0.772418	0.73	0.331	1.45095e-116	0
TLE4	3.06625e-120	0.73605	0.694	0.283	7.47214e-116	0
PEAK1	5.10281e-120	0.943094	0.947	0.731	1.2435e-115	0
FOXO3	7.04244e-120	1.0785	0.881	0.613	1.71617e-115	0
LY96	2.22258e-119	0.502472	0.445	0.117	5.41621e-115	0
GNAQ	1.41043e-118	0.779554	0.96	0.73	3.43708e-114	0
DISP1	1.82127e-118	0.833841	0.663	0.267	4.43825e-114	0
PDGFB	1.6465e-117	0.53101	0.449	0.12	4.01235e-113	0
AL356124.1	8.48134e-117	0.917875	0.639	0.25	2.06682e-112	0
TRPM2	1.18431e-116	0.523872	0.482	0.14	2.88604e-112	0
SCN1A-AS1	1.27278e-115	0.511524	0.381	0.09	3.10163e-111	0
AC009226.1	1.74298e-115	0.765828	0.473	0.141	4.24746e-111	0
PIGX	2.26382e-115	0.715891	0.593	0.213	5.5167e-111	0
SNX6	2.73759e-115	0.814896	0.8	0.447	6.67124e-111	0
LINC02798	3.30402e-115	0.6269	0.478	0.137	8.05158e-111	0
CCDC141	8.54281e-115	0.844507	0.599	0.212	2.0818e-110	0
CD4	4.00838e-114	0.538635	0.515	0.16	9.76803e-110	0
TBC1D9	4.637e-114	0.731232	0.715	0.313	1.12999e-109	0
GPR137B	1.17865e-113	0.639457	0.569	0.199	2.87225e-109	0
ZEB2	3.78122e-113	0.870879	0.987	0.829	9.21445e-109	0
CLN8	9.37204e-112	0.493487	0.455	0.131	2.28387e-107	0
TNFAIP2	3.5051e-111	0.582125	0.7	0.28	8.54157e-107	0
PLEK	6.64361e-111	0.556683	0.509	0.158	1.61898e-106	0
RCN3	1.56003e-110	0.479851	0.437	0.121	3.80164e-106	0
RBPMS	1.92296e-110	-1.73618	0.028	0.467	4.68606e-106	0
MPPED2	2.60677e-110	0.670897	0.473	0.141	6.35244e-106	0
AC087627.1	3.34495e-110	0.578244	0.328	0.07	8.15132e-106	0
PLEKHO1	9.91032e-109	0.49071	0.477	0.143	2.41504e-104	0
SH3D19	1.3362e-108	-1.55072	0.035	0.47	3.25618e-104	0
TPCN1	1.34308e-108	0.739296	0.726	0.335	3.27296e-104	0
ZFPM2	2.07836e-108	-1.48333	0.008	0.441	5.06477e-104	0
HLA-DMB	5.38924e-108	0.457357	0.399	0.104	1.3133e-103	0
NRP1	6.63843e-108	0.903603	0.941	0.67	1.61772e-103	0
NCKAP1L	7.11866e-108	0.55758	0.626	0.234	1.73475e-103	0
SLIT3	9.92328e-108	-1.91519	0.021	0.455	2.4182e-103	0
FYN	1.43445e-107	-1.35176	0.056	0.487	3.49561e-103	0
C3AR1	2.09861e-107	0.411305	0.357	0.083	5.11411e-103	0
TTN	2.85115e-107	0.996421	0.746	0.353	6.94796e-103	0
PHACTR1	1.38865e-106	0.65199	0.519	0.173	3.38401e-102	0
CEP170	1.41491e-105	0.758917	0.796	0.434	3.448e-101	0
ATP6V0A1	1.52382e-105	0.630923	0.643	0.267	3.71341e-101	0
ZNF710	1.61535e-105	0.640385	0.614	0.237	3.93645e-101	0
FNBP1	1.96364e-105	0.750722	0.917	0.61	4.78519e-101	0
CTSS	2.35711e-105	0.540145	0.622	0.233	5.74404e-101	0
KCNMA1	2.54386e-105	0.844973	0.671	0.27	6.19913e-101	0
COL4A2	2.9887e-105	-1.78624	0.031	0.455	7.28316e-101	0
DPEP2	6.25724e-105	0.434912	0.362	0.088	1.52483e-100	0
CACNA2D1	1.3905e-104	-1.58205	0.041	0.465	3.38851e-100	0
DEPTOR	1.40199e-104	0.658817	0.569	0.208	3.4165e-100	0
RNASET2	2.24711e-104	0.490774	0.502	0.161	5.47598e-100	0
LAMA4	4.39146e-104	-1.97337	0.049	0.471	1.07015e-99	0
FCHSD2	8.55972e-104	0.841155	0.917	0.621	2.08592e-99	0
AC110995.1	1.42049e-103	0.547615	0.407	0.11	3.46158e-99	0
ABLIM1	1.73996e-103	-1.46587	0.011	0.431	4.24012e-99	0
MAGI2	2.65367e-103	-1.60645	0.025	0.444	6.46672e-99	0
PARD3B	2.98412e-103	-1.48991	0.24	0.64	7.27199e-99	0
C1QC	3.11156e-103	0.389045	0.329	0.074	7.58256e-99	0
TTYH3	4.11042e-103	0.482905	0.422	0.121	1.00167e-98	0
GAS6	6.91086e-103	0.490613	0.505	0.166	1.68411e-98	0
DNM1	7.23456e-103	0.687725	0.663	0.271	1.76299e-98	0
FBXL7	8.62461e-103	-1.63037	0.017	0.437	2.10173e-98	0
TNFRSF11A	3.36407e-101	0.439139	0.338	0.08	8.1979e-97	0
NAV3	4.24296e-101	-2.05286	0.055	0.467	1.03397e-96	0
DENND1A	1.52354e-100	0.757231	0.899	0.622	3.71271e-96	0
CTSZ	3.90434e-100	0.525639	0.478	0.154	9.51449e-96	0
ETV5	1.31801e-99	0.552381	0.382	0.103	3.21185e-95	0
TEC	3.60193e-99	0.534099	0.494	0.163	8.77753e-95	0
CRYL1	3.65044e-99	0.557148	0.549	0.204	8.89577e-95	0
CCDC88A	8.41646e-99	0.687294	0.763	0.377	2.05101e-94	0
ATRN	1.05837e-98	0.737641	0.723	0.365	2.57914e-94	0
PARD3	2.99951e-98	-1.26292	0.004	0.408	7.30951e-94	0
HNMT	4.12762e-98	0.686085	0.674	0.302	1.00586e-93	0
APBB2	4.69501e-98	-1.39978	0.161	0.558	1.14413e-93	0
TMEM106A	6.26195e-98	0.45253	0.443	0.135	1.52597e-93	0
PID1	1.44434e-97	0.986261	0.85	0.55	3.5197e-93	0
NLN	1.50295e-97	0.504205	0.431	0.131	3.66254e-93	0
KHDRBS2	2.92762e-97	0.620262	0.373	0.098	7.13432e-93	0
RCBTB2	3.84061e-97	0.574886	0.573	0.223	9.35919e-93	0
P2RX7	3.84304e-97	0.487684	0.443	0.135	9.36511e-93	0
THEMIS2	7.52106e-97	0.401853	0.381	0.101	1.83281e-92	0
MFHAS1	7.59997e-97	0.643221	0.605	0.244	1.85204e-92	0
CPM	1.63875e-96	0.938807	0.848	0.516	3.99348e-92	0
HSPBAP1	2.08754e-96	0.598844	0.559	0.218	5.08712e-92	0
ASAP1	2.6038e-96	0.753243	0.936	0.725	6.34521e-92	0
SCARB1	9.60476e-96	0.557218	0.565	0.216	2.34058e-91	0
MS4A14	2.01834e-95	0.382518	0.349	0.088	4.91849e-91	0
AC087672.2	2.20602e-95	0.468963	0.364	0.096	5.37585e-91	0
RNF13	3.89422e-95	0.76203	0.792	0.469	9.48984e-91	0
PAX8-AS1	5.93121e-95	0.523446	0.471	0.157	1.44538e-90	0
ZNRF2	6.50333e-95	0.623947	0.66	0.296	1.5848e-90	0
ARSB	3.69072e-94	0.624364	0.529	0.195	8.99391e-90	0
COL4A1	5.15297e-94	-1.62705	0.031	0.424	1.25573e-89	0
DLEU2	6.17596e-94	0.719906	0.935	0.715	1.50502e-89	0
ITSN1	8.47644e-94	0.765153	0.953	0.678	2.06562e-89	0
ENTPD1	9.9182e-94	0.708863	0.51	0.182	2.41697e-89	0
GHR	1.43353e-93	-2.18861	0.035	0.429	3.49337e-89	0
BNC2	1.63061e-93	-1.23426	0.119	0.522	3.97364e-89	0
SYNE2	2.63648e-93	-1.35303	0.02	0.411	6.42484e-89	0
CMTM7	4.42396e-93	0.552743	0.595	0.238	1.07807e-88	0
HLA-DRB1	6.7139e-93	0.579033	0.527	0.192	1.63611e-88	0
NRP2	7.37182e-93	0.590253	0.663	0.285	1.79644e-88	0
GDPD1	7.55099e-93	0.48408	0.348	0.091	1.8401e-88	0
TIMP3	8.71406e-93	-1.44624	0.076	0.466	2.12353e-88	0
C5AR2	1.38504e-92	0.352073	0.288	0.062	3.3752e-88	0
AC100849.1	1.4681e-92	0.521911	0.445	0.136	3.57762e-88	0
ZFHX3	1.74294e-92	0.669475	0.889	0.592	4.24736e-88	0
RUBCNL	4.01492e-92	0.416344	0.348	0.089	9.78395e-88	0
DHRS9	1.36901e-91	0.592378	0.305	0.072	3.33615e-87	0
SLC43A2	2.44396e-91	0.477483	0.466	0.155	5.95569e-87	0
SORBS1	4.26463e-91	-2.05862	0.044	0.43	1.03925e-86	0
TSHZ2	7.0576e-91	-1.8092	0.015	0.398	1.71987e-86	0
SLC7A8	7.98262e-91	0.470415	0.313	0.076	1.94528e-86	0
HLA-DRA	1.00003e-90	0.679785	0.542	0.209	2.43696e-86	0
LIMA1	1.21226e-90	-1.25464	0.087	0.473	2.95416e-86	0
OSBPL11	2.4862e-90	0.539623	0.589	0.241	6.05863e-86	0
EPB41L3	9.13353e-90	0.713227	0.802	0.443	2.22575e-85	0
P2RY12	1.23567e-89	0.608261	0.41	0.127	3.0112e-85	0
TNS3	4.33956e-89	0.708834	0.86	0.524	1.05751e-84	0
MEF2A	1.22633e-88	0.670802	0.951	0.773	2.98844e-84	0
LIMD1	3.42574e-88	0.625376	0.662	0.3	8.34819e-84	0
MAST4	5.98561e-88	-1.44909	0.017	0.393	1.45863e-83	0
LRRK1	6.98512e-88	0.567545	0.545	0.217	1.7022e-83	0
CD84	1.25395e-87	0.504142	0.502	0.183	3.05575e-83	0
TCF12	1.64945e-87	0.647687	0.959	0.891	4.01955e-83	0
PHLDB2	2.12681e-87	-1.29723	0.028	0.402	5.18283e-83	0
FLI1	3.27588e-86	0.593053	0.903	0.55	7.98298e-82	0
KCNJ5	3.74969e-86	0.327398	0.301	0.072	9.13761e-82	0
GPR155	3.9817e-86	0.538019	0.471	0.169	9.703e-82	0
ABCC5	4.41559e-86	0.532192	0.535	0.205	1.07603e-81	0
WASHC4	6.63418e-86	0.621555	0.77	0.446	1.61668e-81	0
ADGRG6	7.04021e-86	0.49683	0.381	0.113	1.71563e-81	0
TEAD1	8.50859e-86	-1.25767	0.012	0.379	2.07346e-81	0
AC087854.1	1.14775e-85	0.69368	0.533	0.215	2.79696e-81	0
CHID1	1.57783e-85	0.3864	0.357	0.101	3.84501e-81	0
ARHGAP8	1.86127e-85	0.539384	0.426	0.139	4.53573e-81	0
PLB1	2.15334e-85	0.321344	0.276	0.062	5.24747e-81	0
MGAT1	2.88125e-85	0.567716	0.533	0.208	7.02132e-81	0
HSPG2	3.13067e-85	-0.939829	0.024	0.391	7.62913e-81	0
NAGK	5.59729e-85	0.435234	0.433	0.145	1.364e-80	0
MVB12B	5.6447e-85	0.607976	0.605	0.273	1.37556e-80	0
NAIP	5.97699e-85	0.507131	0.555	0.228	1.45653e-80	0
PARP8	7.10572e-85	0.506923	0.834	0.445	1.73159e-80	0
RNF135	1.3191e-84	0.439872	0.418	0.137	3.21451e-80	0
ELMO1	3.79305e-84	0.530732	0.972	0.699	9.24328e-80	0
PECAM1	8.93407e-84	0.212476	0.666	0.265	2.17714e-79	0
QKI	1.20858e-83	0.650962	0.94	0.79	2.9452e-79	0
LYN	1.67739e-83	0.460152	0.711	0.327	4.08763e-79	0
ZBTB16	3.26961e-83	-1.39615	0.19	0.545	7.9677e-79	0
P2RY6	3.97324e-83	0.34835	0.266	0.059	9.68239e-79	0
GRAMD1B	7.05123e-83	0.451558	0.365	0.108	1.71831e-78	0
WDFY2	7.92993e-83	0.623566	0.803	0.456	1.93245e-78	0
CSGALNACT1	2.3916e-82	0.673021	0.625	0.274	5.8281e-78	0
SH3PXD2A	5.62072e-82	0.497844	0.591	0.254	1.36971e-77	0
TCF7L2	1.27927e-81	-1.16413	0.149	0.513	3.11746e-77	0
CSF3R	2.69796e-81	0.319265	0.328	0.087	6.57467e-77	0
ATP2B1	3.4764e-81	0.600272	0.695	0.342	8.47163e-77	0
ZCCHC2	3.71973e-81	0.604034	0.583	0.26	9.06462e-77	0
VENTX	5.86885e-81	0.289133	0.249	0.053	1.43018e-76	0
IGSF21	1.00274e-80	0.39576	0.24	0.049	2.44358e-76	0
RAP2B	1.59691e-80	0.386208	0.378	0.117	3.89151e-76	0
NR6A1	3.55401e-80	0.65938	0.394	0.129	8.66076e-76	0
AOAH	3.80968e-80	0.406422	0.635	0.264	9.28381e-76	0
EGFR	3.91082e-80	-1.1745	0.013	0.363	9.53027e-76	0
SH3BGRL	5.20384e-80	0.635595	0.675	0.339	1.26812e-75	0
LINC02785	9.87141e-80	0.363737	0.281	0.068	2.40556e-75	0
AL392172.1	2.58309e-79	0.430961	0.417	0.141	6.29473e-75	0
SNX13	9.4383e-79	0.630546	0.759	0.452	2.30002e-74	0
EVI5	3.78224e-78	0.686595	0.823	0.555	9.21694e-74	0
FXYD6	5.83729e-78	0.408689	0.272	0.066	1.42249e-73	0
HCLS1	7.3681e-78	0.476896	0.553	0.224	1.79553e-73	0
KDM2B	8.20937e-78	0.507443	0.555	0.231	2.00054e-73	0
RIN3	1.55637e-77	0.511195	0.778	0.404	3.79271e-73	0
VNN1	2.94176e-77	0.351392	0.294	0.075	7.16878e-73	0
ABCA1	3.46933e-77	0.778878	0.846	0.57	8.45441e-73	0
ADAM9	3.52202e-77	0.51699	0.57	0.248	8.58281e-73	0
ATP1B1	4.14749e-77	0.33552	0.289	0.073	1.0107e-72	0
MAP3K14	4.3851e-77	0.500912	0.623	0.287	1.06861e-72	0
LAMC1	9.60363e-77	-1.04972	0.036	0.381	2.34031e-72	0
RELL1	1.92669e-76	0.563597	0.549	0.238	4.69516e-72	0
PMP22	6.17736e-76	0.661132	0.68	0.352	1.50536e-71	0
YAP1	8.20715e-76	-1.09016	0.015	0.35	2e-71	0
RUNX1	8.87903e-76	0.807187	0.897	0.643	2.16373e-71	0
MYO7A	1.51777e-75	0.269037	0.236	0.051	3.69865e-71	0
VAV1	1.56027e-75	0.472946	0.59	0.25	3.80223e-71	0
GSE1	2.70549e-75	-0.975074	0.268	0.587	6.593e-71	0
WDR49	4.41911e-75	0.38972	0.194	0.035	1.07689e-70	0
GRN	6.34487e-75	0.358994	0.345	0.105	1.54618e-70	0
LPAR6	7.13522e-75	0.560454	0.497	0.204	1.73878e-70	0
AKAP13	1.05947e-74	0.623952	0.964	0.805	2.58182e-70	0
FRMD4A	1.79293e-74	0.745954	0.931	0.681	4.3692e-70	0
SYT1	1.95312e-74	0.564178	0.269	0.067	4.75957e-70	0
SRGAP3	2.12035e-74	0.510353	0.434	0.16	5.16707e-70	0
ACACB	3.41911e-74	-2.10774	0.123	0.46	8.33203e-70	0
SH3TC1	5.04835e-74	0.301839	0.292	0.077	1.23023e-69	0
PARP14	5.75357e-74	0.516095	0.698	0.36	1.40209e-69	0
EMILIN2	6.0342e-74	0.447818	0.519	0.208	1.47047e-69	0
GPR34	7.79455e-74	0.397334	0.353	0.109	1.89945e-69	0
FAM91A1	9.00129e-74	0.469796	0.534	0.231	2.19352e-69	0
MAP3K1	9.12705e-74	0.554291	0.666	0.331	2.22417e-69	0
RCSD1	1.48492e-73	0.563236	0.664	0.317	3.61861e-69	0
RASSF2	1.73862e-73	0.388558	0.429	0.149	4.23685e-69	0
NCKAP1	1.85218e-73	-0.63493	0.011	0.338	4.51358e-69	0
ECHDC2	1.9145e-73	-0.705892	0.017	0.346	4.66544e-69	0
COL5A2	1.93483e-73	-1.12294	0.037	0.369	4.715e-69	0
RPH3AL	8.81556e-73	0.501878	0.463	0.181	2.14826e-68	0
PDZRN3	9.46312e-73	-1.58876	0.017	0.344	2.30607e-68	0
ITIH5	1.24282e-72	-1.67203	0.051	0.381	3.02862e-68	0
CALD1	1.53772e-72	-1.16879	0.007	0.329	3.74727e-68	0
ZNF521	1.64248e-72	-0.892768	0.007	0.329	4.00256e-68	0
CCDC149	2.51501e-72	0.47861	0.446	0.173	6.12883e-68	0
MILR1	3.12628e-72	0.338456	0.31	0.088	7.61842e-68	0
TLN2	3.53015e-72	-1.3804	0.064	0.396	8.60262e-68	0
VAV3	7.44285e-72	0.469776	0.652	0.295	1.81375e-67	0
PLPP1	9.46418e-72	-1.07523	0.027	0.352	2.30632e-67	0
FBN1	1.12597e-71	-1.62411	0.032	0.357	2.74388e-67	0
ARHGAP4	1.51824e-71	0.373946	0.441	0.162	3.69981e-67	0
ZNF627	1.84864e-71	0.374435	0.377	0.126	4.50495e-67	0
DSC2	2.32435e-71	0.249802	0.23	0.05	5.66421e-67	0
EIF2AK4	2.65713e-71	0.502805	0.545	0.243	6.47517e-67	0
CAMK1D	5.41793e-71	0.584023	0.887	0.597	1.32029e-66	0
DNAJC5	7.83979e-71	0.492827	0.589	0.274	1.91048e-66	0
SNX24	1.8831e-70	0.538289	0.553	0.251	4.58893e-66	0
GRB2	2.39925e-70	0.53219	0.759	0.427	5.84673e-66	0
SLC4A7	2.41201e-70	0.63661	0.708	0.393	5.87782e-66	0
CPNE8	4.03691e-70	0.493189	0.704	0.356	9.83755e-66	0
CLEC10A	4.04868e-70	0.270907	0.24	0.056	9.86622e-66	0
PSAP	4.62049e-70	0.527779	0.672	0.355	1.12597e-65	0
PCDH9	5.97426e-70	-2.19542	0.104	0.43	1.45587e-65	0
SPTLC2	6.89456e-70	0.504047	0.643	0.313	1.68013e-65	0
TBC1D22A	8.00999e-70	0.578137	0.899	0.734	1.95195e-65	0
FUCA1	1.27265e-69	0.307552	0.266	0.068	3.10132e-65	0
FAM49A	2.08363e-69	0.459017	0.558	0.244	5.07761e-65	0
PLA2G15	2.48895e-69	0.309203	0.293	0.083	6.06532e-65	0
MGAT4A	3.6495e-69	0.535854	0.598	0.277	8.89347e-65	0
TNFRSF1B	4.1865e-69	0.383615	0.601	0.273	1.02021e-64	0
PDK4	6.9059e-69	0.74647	0.774	0.516	1.6829e-64	0
TENT2	9.32176e-69	0.6401	0.889	0.712	2.27162e-64	0
NOVA1	1.01847e-68	-1.629	0.013	0.327	2.48191e-64	0
ST3GAL6	1.19147e-68	0.510391	0.51	0.22	2.90348e-64	0
AFF1	1.28117e-68	0.63718	0.907	0.733	3.12208e-64	0
GAB2	1.76184e-68	0.597578	0.852	0.563	4.29344e-64	0
AGO4	1.89472e-68	0.524518	0.668	0.351	4.61725e-64	0
ADCY7	1.9128e-68	0.439026	0.587	0.269	4.66129e-64	0
SPIDR	3.24382e-68	0.650743	0.933	0.753	7.90487e-64	0
TBC1D12	3.9156e-68	0.441137	0.541	0.238	9.54192e-64	0
IPMK	3.92461e-68	0.434914	0.454	0.18	9.56389e-64	0
RAB39A	6.83684e-68	0.343143	0.249	0.062	1.66607e-63	0
TRIM14	7.15874e-68	0.429725	0.434	0.165	1.74451e-63	0
MEIS2	7.21826e-68	-1.17318	0.013	0.323	1.75902e-63	0
PLCL2	1.14071e-67	0.614612	0.794	0.496	2.7798e-63	0
EPB41L1	1.22372e-67	0.534873	0.675	0.349	2.98208e-63	0
AC006230.1	1.41648e-67	0.386279	0.332	0.103	3.45182e-63	0
AL160272.1	1.8703e-67	0.448158	0.337	0.108	4.55774e-63	0
CD68	1.99226e-67	0.278296	0.241	0.059	4.85493e-63	0
SCAMP2	3.73344e-67	0.361531	0.403	0.147	9.09802e-63	0
GPNMB	5.39696e-67	0.529856	0.481	0.202	1.31519e-62	0
IL12RB2	5.40682e-67	0.41133	0.37	0.124	1.31759e-62	0
UTRN	5.41374e-67	-0.759895	0.832	0.928	1.31927e-62	0
LNCAROD	1.29635e-66	0.430413	0.128	0.016	3.15906e-62	0
INPP5D	1.95484e-66	0.43943	0.731	0.362	4.76374e-62	0
PREX1	1.99702e-66	0.401947	0.614	0.275	4.86653e-62	0
LINC02245	2.04097e-66	0.484737	0.39	0.142	4.97363e-62	0
RIN2	2.35656e-66	0.615682	0.872	0.645	5.7427e-62	0
ARMC9	2.47883e-66	0.412879	0.333	0.108	6.04067e-62	0
GRK3	4.81886e-66	0.377758	0.862	0.528	1.17431e-61	0
ST6GAL1	5.19508e-66	0.560517	0.646	0.321	1.26599e-61	0
CSF2RA	5.41518e-66	0.374984	0.467	0.186	1.31963e-61	0
NTM	6.66578e-66	-1.78246	0.028	0.333	1.62438e-61	0
ZFP36L1	1.08265e-65	0.532011	0.751	0.439	2.63831e-61	0
HLA-DMA	1.13116e-65	0.336645	0.309	0.094	2.75653e-61	0
CLCN5	1.20049e-65	0.395511	0.397	0.146	2.92547e-61	0
HTR2B	1.20824e-65	0.309359	0.252	0.064	2.94437e-61	0
PTPRS	1.61321e-65	-0.822263	0.008	0.306	3.93123e-61	0
RHOBTB1	1.74456e-65	0.482515	0.417	0.164	4.25132e-61	0
FSTL1	1.764e-65	-0.876583	0.044	0.35	4.2987e-61	0
TWIST2	2.68678e-65	-1.07119	0.015	0.316	6.5474e-61	0
COL3A1	3.04102e-65	-1.00374	0.057	0.364	7.41066e-61	0
FERMT2	3.07479e-65	-0.713311	0.015	0.315	7.49295e-61	0
MED12L	3.3388e-65	0.342411	0.306	0.092	8.13633e-61	0
RGS10	4.04786e-65	0.332873	0.346	0.113	9.86423e-61	0
RASSF4	5.04306e-65	0.419254	0.495	0.215	1.22894e-60	0
BAZ2B	6.55001e-65	0.60304	0.88	0.696	1.59617e-60	0
HGF	7.07589e-65	0.399199	0.316	0.099	1.72432e-60	0
APLP2	7.86345e-65	0.466849	0.558	0.262	1.91624e-60	0
AL161785.1	1.04001e-64	0.239399	0.208	0.046	2.5344e-60	0
ABCA10	1.06493e-64	-1.22301	0.007	0.303	2.59512e-60	0
CEP112	1.42617e-64	-0.780274	0.016	0.315	3.47544e-60	0
MSRB3	2.81044e-64	-0.81827	0.012	0.307	6.84876e-60	0
PTPRJ	3.25528e-64	0.594004	0.751	0.436	7.9328e-60	0
PI4K2A	4.19891e-64	0.342371	0.336	0.111	1.02323e-59	0
SLC24A3	5.06751e-64	-1.32001	0.012	0.306	1.2349e-59	0
DDR2	6.25427e-64	-0.845706	0.023	0.32	1.5241e-59	0
PRKCH	1.13294e-63	-1.29273	0.063	0.363	2.76085e-59	0
SVEP1	1.33554e-63	-1.38585	0.013	0.307	3.25457e-59	0
RUNX1T1	1.47344e-63	-0.975806	0.013	0.308	3.59063e-59	0
MYO1F	1.82794e-63	0.303508	0.68	0.312	4.45449e-59	0
CST3	2.16144e-63	0.525331	0.523	0.237	5.26721e-59	0
PHLDB1	2.39267e-63	-0.763697	0.011	0.303	5.83069e-59	0
SLC45A4	2.70117e-63	0.404214	0.341	0.115	6.58249e-59	0
ALOX5	2.89246e-63	0.344409	0.435	0.162	7.04865e-59	0
PRICKLE2	3.08952e-63	-0.957312	0.012	0.304	7.52885e-59	0
AC008945.2	4.39865e-63	0.298625	0.201	0.044	1.07191e-58	0
AL392172.2	4.94633e-63	0.252127	0.178	0.035	1.20537e-58	0
LGI2	5.76963e-63	0.282644	0.242	0.062	1.406e-58	0
TMTC1	8.27937e-63	-1.20666	0.009	0.299	2.0176e-58	0
PTPRC	8.82123e-63	0.270422	0.892	0.496	2.14964e-58	0
EHBP1	2.46474e-62	-1.36747	0.445	0.694	6.00633e-58	0
TLR6	2.58036e-62	0.236409	0.222	0.053	6.28808e-58	0
ANXA4	3.28195e-62	0.528511	0.727	0.418	7.99777e-58	0
DTNB	7.17253e-62	0.528228	0.574	0.281	1.74787e-57	0
ARHGAP26	7.65245e-62	0.645312	0.84	0.606	1.86482e-57	0
AGPAT4	7.76672e-62	0.549203	0.479	0.206	1.89267e-57	0
TMCC1	1.11181e-61	0.624916	0.863	0.662	2.70937e-57	0
BACH1	1.11452e-61	0.560453	0.762	0.447	2.71597e-57	0
KCNQ1	1.6278e-61	0.319051	0.546	0.232	3.96678e-57	0
ARHGAP29	1.68722e-61	-0.77969	0.012	0.298	4.11159e-57	0
ZFYVE16	1.74631e-61	0.474245	0.605	0.306	4.25559e-57	0
CYFIP1	3.61605e-61	0.465154	0.635	0.334	8.81195e-57	0
EFNA5	4.03113e-61	-1.20661	0.011	0.294	9.82346e-57	0
KCNK6	5.10722e-61	0.305283	0.274	0.08	1.24458e-56	0
CREB5	7.08725e-61	0.440055	0.546	0.249	1.72709e-56	0
LINC02422	9.54108e-61	0.34598	0.302	0.096	2.32507e-56	0
SIRPA	9.76956e-61	0.34603	0.37	0.135	2.38074e-56	0
PCED1B	1.08652e-60	-0.928833	0.201	0.504	2.64775e-56	0
LINC01176	1.59763e-60	0.31405	0.328	0.109	3.89327e-56	0
MCOLN1	1.72278e-60	0.297382	0.301	0.094	4.19825e-56	0
ARHGEF3	2.16532e-60	-0.991732	0.091	0.384	5.27666e-56	0
ARID3A	2.17141e-60	0.469774	0.434	0.182	5.29151e-56	0
P2RX4	2.19033e-60	0.380837	0.366	0.132	5.33762e-56	0
SESN1	2.28785e-60	0.6113	0.683	0.39	5.57525e-56	0
ERO1B	2.36657e-60	0.428047	0.466	0.201	5.7671e-56	0
KANK1	3.98744e-60	-0.903808	0.016	0.298	9.71699e-56	0
JAML	4.34192e-60	0.311837	0.321	0.104	1.05808e-55	0
JAK2	4.62769e-60	0.529729	0.744	0.476	1.12772e-55	0
NTAN1	7.41767e-60	0.276336	0.298	0.093	1.80761e-55	0
LYPLAL1-AS1	7.96263e-60	0.451045	0.33	0.11	1.94041e-55	0
FOXP1	8.35336e-60	0.501162	0.965	0.866	2.03563e-55	0
PARL	8.83602e-60	0.408199	0.514	0.235	2.15325e-55	0
CLTC	1.23241e-59	0.516009	0.73	0.451	3.00326e-55	0
FKBP15	2.84555e-59	0.432715	0.485	0.218	6.93432e-55	0
STK39	3.22945e-59	-0.711241	0.055	0.348	7.86984e-55	0
DRAM2	3.414e-59	0.423758	0.503	0.234	8.31957e-55	0
GABRB2	3.45767e-59	0.723885	0.304	0.1	8.426e-55	0
REPS2	5.92064e-59	0.338485	0.265	0.077	1.4428e-54	0
TNRC18	6.47955e-59	0.477529	0.726	0.422	1.579e-54	0
TTL	7.01842e-59	0.40713	0.421	0.173	1.71032e-54	0
CD302	8.41719e-59	0.444812	0.471	0.21	2.05118e-54	0
EAF2	8.46082e-59	0.358016	0.301	0.097	2.06182e-54	0
IQGAP1	9.18166e-59	0.539444	0.86	0.664	2.23748e-54	0
HLA-DPB1	9.18699e-59	0.349159	0.338	0.118	2.23878e-54	0
CD200R1	1.15741e-58	0.361841	0.366	0.132	2.82049e-54	0
TGFBR3	1.361e-58	-1.09371	0.257	0.533	3.31662e-54	0
TLR5	2.29419e-58	0.300105	0.237	0.064	5.59071e-54	0
SPARC	2.37082e-58	-0.805094	0.065	0.352	5.77745e-54	0
SFMBT2	3.00787e-58	0.609633	0.64	0.337	7.32989e-54	0
EYA2	3.24322e-58	0.577442	0.522	0.248	7.9034e-54	0
NTRK2	3.95994e-58	-0.871779	0.016	0.29	9.64998e-54	0
SRGAP1	4.95061e-58	0.58305	0.758	0.487	1.20641e-53	0
SLC37A2	8.07977e-58	0.23027	0.21	0.051	1.96896e-53	0
PARVA	8.97327e-58	-0.626467	0.028	0.307	2.1867e-53	0
PTPRO	1.01077e-57	0.288221	0.236	0.064	2.46313e-53	0
H2AFY	1.06544e-57	0.472072	0.627	0.342	2.59637e-53	0
MIR34AHG	1.06884e-57	0.389908	0.349	0.127	2.60465e-53	0
TMEM65	1.1323e-57	0.451182	0.509	0.236	2.75931e-53	0
CLMP	1.21093e-57	-1.13924	0.027	0.302	2.95091e-53	0
ZNF609	2.02251e-57	0.600826	0.872	0.702	4.92865e-53	0
LILRB4	2.03041e-57	0.22818	0.222	0.057	4.94792e-53	0
HLA-DPA1	3.17797e-57	0.346391	0.336	0.118	7.74439e-53	0
KAZN	4.05783e-57	-1.58984	0.037	0.318	9.88852e-53	0
TFRC	4.09307e-57	0.56702	0.348	0.127	9.9744e-53	0
ATF6	7.15556e-57	0.481682	0.726	0.445	1.74374e-52	0
MOB1B	7.30056e-57	0.428193	0.457	0.198	1.77907e-52	0
ARMC2	1.00956e-56	0.505817	0.489	0.23	2.4602e-52	0
CD209	1.07446e-56	0.23186	0.221	0.057	2.61835e-52	0
ARRB1	1.18261e-56	0.443888	0.675	0.373	2.8819e-52	0
LOXL3	1.99681e-56	0.26884	0.256	0.074	4.86602e-52	0
PELI2	2.13393e-56	0.551381	0.583	0.302	5.20017e-52	0
SEMA3C	2.33568e-56	-1.41024	0.028	0.298	5.69182e-52	0
PLD3	2.33905e-56	0.433272	0.575	0.297	5.70003e-52	0
NLRP1	3.25733e-56	0.484013	0.628	0.345	7.93778e-52	0
LCP2	3.28228e-56	0.372387	0.702	0.355	7.99859e-52	0
GLIPR1	3.50946e-56	0.33571	0.342	0.124	8.5522e-52	0
BLVRA	3.60899e-56	0.351264	0.37	0.141	8.79474e-52	0
NCF1	4.02096e-56	0.236793	0.229	0.061	9.79868e-52	0
WDR91	4.9049e-56	0.297596	0.31	0.105	1.19527e-51	0
SNX8	5.28399e-56	0.371136	0.425	0.178	1.28766e-51	0
ZBTB20	5.31034e-56	-0.614655	0.921	0.972	1.29408e-51	0
SNED1	6.55166e-56	-1.02813	0.084	0.368	1.59658e-51	0
PLCB1	6.79941e-56	-1.17986	0.016	0.286	1.65695e-51	0
ACP5	1.29349e-55	0.219341	0.193	0.045	3.15209e-51	0
SAT1	1.37733e-55	0.448704	0.711	0.404	3.35641e-51	0
AC126177.3	2.40903e-55	0.388084	0.288	0.093	5.87055e-51	0
ARL15	2.68745e-55	0.448834	0.895	0.699	6.54905e-51	0
DOK3	2.75419e-55	0.241714	0.225	0.06	6.71168e-51	0
COBLL1	3.7042e-55	-1.22408	0.262	0.538	9.02675e-51	0
TNFRSF21	5.68799e-55	0.459643	0.437	0.188	1.38611e-50	0
SGK3	7.35533e-55	0.540687	0.783	0.529	1.79242e-50	0
CAPZB	9.03257e-55	0.575152	0.794	0.583	2.20115e-50	0
PLSCR4	1.03412e-54	-0.62381	0.008	0.267	2.52004e-50	0
TSPAN33	1.08253e-54	0.206763	0.166	0.034	2.63802e-50	0
MTM1	1.11652e-54	0.454675	0.471	0.217	2.72085e-50	0
ECE1	1.13958e-54	-0.62792	0.019	0.284	2.77704e-50	0
PALMD	1.41184e-54	-1.11463	0.012	0.271	3.44051e-50	0
TET2	2.12715e-54	0.490216	0.687	0.404	5.18365e-50	0
AHR	3.00373e-54	0.44564	0.527	0.255	7.31979e-50	0
NUBPL	3.04063e-54	0.590344	0.635	0.371	7.40971e-50	0
VCL	3.20752e-54	-0.667282	0.079	0.355	7.8164e-50	0
PDK3	3.75592e-54	0.396704	0.441	0.191	9.1528e-50	0
GPC6	4.33027e-54	-1.5543	0.029	0.291	1.05524e-49	0
MPP1	5.75521e-54	0.32195	0.262	0.081	1.40249e-49	0
FAR2	6.0578e-54	0.531556	0.494	0.234	1.47623e-49	0
LRRC8D	7.5925e-54	0.463448	0.543	0.272	1.85022e-49	0
ACAP2	7.94679e-54	0.552759	0.816	0.622	1.93655e-49	0
C1orf21	8.97466e-54	-0.811106	0.017	0.278	2.18704e-49	0
TNFSF8	1.02699e-53	0.280992	0.284	0.092	2.50268e-49	0
CRHBP	1.15155e-53	0.214525	0.174	0.038	2.80622e-49	0
CALCR	1.18374e-53	0.316032	0.224	0.061	2.88467e-49	0
TPM1	1.38627e-53	0.40939	0.566	0.277	3.3782e-49	0
IL13RA1	1.42021e-53	0.396794	0.458	0.207	3.46092e-49	0
ACSS3	2.57951e-53	-0.746973	0.011	0.266	6.28601e-49	0
CFAP61	2.60647e-53	0.215904	0.142	0.026	6.35171e-49	0
ADAMTS9-AS2	2.64664e-53	-1.02188	0.008	0.262	6.44959e-49	0
PAPSS2	2.9834e-53	0.459242	0.434	0.189	7.27026e-49	0
FEZ2	3.03629e-53	0.468707	0.563	0.301	7.39913e-49	0
TATDN3	3.1716e-53	0.343776	0.386	0.156	7.72886e-49	0
ADAMTS12	3.55565e-53	-1.05191	0.02	0.277	8.66476e-49	0
TCF7L1	3.68132e-53	-0.714147	0.019	0.277	8.97101e-49	0
BCL2	3.8885e-53	-1.22477	0.309	0.569	9.47588e-49	0
PLXNA4	6.00433e-53	-0.983372	0.017	0.273	1.4632e-48	0
NFAT5	6.08764e-53	-0.616505	0.49	0.742	1.4835e-48	0
TMEM51	7.25743e-53	0.295261	0.228	0.064	1.76856e-48	0
LDB2	8.52143e-53	-1.79341	0.008	0.259	2.07659e-48	0
MAGI1	1.00841e-52	-1.31431	0.166	0.438	2.4574e-48	0
KDM7A	1.38128e-52	0.418423	0.636	0.347	3.36605e-48	0
EEF2K	1.43698e-52	0.44167	0.644	0.36	3.50178e-48	0
VPS8	1.48729e-52	0.520656	0.718	0.446	3.62437e-48	0
CABLES1	1.53563e-52	0.406476	0.486	0.228	3.74217e-48	0
ST8SIA4	2.48113e-52	0.480586	0.53	0.254	6.04627e-48	0
UBE2W	3.20536e-52	0.470738	0.656	0.379	7.81115e-48	0
PARVB	3.31224e-52	0.432433	0.521	0.255	8.07159e-48	0
HLA-DRB5	3.35402e-52	0.242651	0.23	0.065	8.17342e-48	0
RHBDF2	3.39738e-52	0.290189	0.318	0.112	8.27906e-48	0
ADH1B	3.62116e-52	-1.15426	0.041	0.299	8.8244e-48	0
ABCA5	3.69184e-52	-0.646403	0.091	0.36	8.99664e-48	0
LINC02035	5.10299e-52	0.198481	0.17	0.038	1.24355e-47	0
FREM1	5.10404e-52	-0.70452	0.016	0.267	1.2438e-47	0
CNTLN	5.11718e-52	0.45273	0.625	0.337	1.24701e-47	0
CCDC80	5.41026e-52	-1.08988	0.017	0.27	1.31843e-47	0
EPB41L4A	6.13886e-52	-0.672601	0.015	0.267	1.49598e-47	0
LACC1	6.15263e-52	0.246261	0.21	0.056	1.49933e-47	0
DENND4C	6.49044e-52	0.609374	0.852	0.684	1.58165e-47	0
PDE4B	6.54158e-52	0.559545	0.466	0.214	1.59412e-47	0
STK17B	7.25295e-52	0.439933	0.671	0.373	1.76747e-47	0
C9orf72	7.56475e-52	0.331284	0.374	0.15	1.84345e-47	0
WASF2	9.85979e-52	0.480227	0.758	0.509	2.40273e-47	0
MGST1	1.16173e-51	-1.32642	0.068	0.327	2.83101e-47	0
SLC7A7	1.28261e-51	0.243118	0.218	0.06	3.1256e-47	0
SERINC5	1.3501e-51	0.42108	0.622	0.34	3.29006e-47	0
PXDN	1.42928e-51	-0.625549	0.008	0.255	3.48302e-47	0
GIT2	1.61211e-51	0.422791	0.611	0.333	3.92856e-47	0
LINC01482	2.48084e-51	0.31376	0.273	0.088	6.04556e-47	0
AP001528.1	2.49669e-51	-0.646128	0.008	0.254	6.08417e-47	0
CXCL16	3.86964e-51	0.177593	0.156	0.032	9.42993e-47	0
LINC02649	4.65297e-51	0.42073	0.304	0.111	1.13388e-46	0
POU2F2	6.04879e-51	0.368842	0.418	0.176	1.47403e-46	0
MYO6	6.19762e-51	-0.496656	0.021	0.272	1.5103e-46	0
NCEH1	6.36559e-51	0.397399	0.348	0.137	1.55123e-46	0
MSC-AS1	8.9458e-51	-0.718954	0.008	0.252	2.18e-46	0
AKAP10	1.23774e-50	0.47569	0.658	0.395	3.01626e-46	0
CARMN	1.33291e-50	-1.30023	0.013	0.258	3.24816e-46	0
HTR7	1.35949e-50	0.254036	0.133	0.024	3.31293e-46	0
CREBL2	1.36812e-50	0.361151	0.378	0.156	3.33398e-46	0
AP1S2	1.74815e-50	0.34633	0.385	0.158	4.26007e-46	0
PLEKHA2	1.77282e-50	0.409225	0.646	0.351	4.32019e-46	0
FOXP2	1.80749e-50	-0.784663	0.008	0.25	4.40467e-46	0
SLCO3A1	2.02826e-50	0.628626	0.714	0.463	4.94266e-46	0
SPIN1	2.23742e-50	0.440298	0.59	0.328	5.45236e-46	0
CARD8	2.30924e-50	0.395008	0.594	0.311	5.62738e-46	0
GNAI1	2.69519e-50	-0.666358	0.013	0.258	6.56791e-46	0
PDE3A	2.98243e-50	-1.01198	0.016	0.261	7.26789e-46	0
RENBP	3.20018e-50	0.268614	0.301	0.105	7.79853e-46	0
MPDZ	4.45108e-50	-0.529286	0.003	0.241	1.08468e-45	0
BMERB1	5.45297e-50	-0.624143	0.035	0.29	1.32883e-45	0
RNASEH2B	5.839e-50	0.430999	0.531	0.271	1.42291e-45	0
GIMAP8	6.50005e-50	0.314301	0.326	0.122	1.584e-45	0
KLF12	7.14864e-50	-0.871552	0.08	0.34	1.74205e-45	0
PRKD1	1.07217e-49	-0.676217	0.003	0.24	2.61277e-45	0
PCSK5	1.65241e-49	-0.848228	0.052	0.308	4.02677e-45	0
MIR100HG	2.67278e-49	-0.752742	0.001	0.236	6.51329e-45	0
ITGAM	3.05837e-49	0.305592	0.373	0.148	7.45294e-45	0
FGF13	3.26912e-49	0.697179	0.613	0.367	7.96652e-45	0
HIPK2	3.55897e-49	-0.724224	0.129	0.395	8.67285e-45	0
CAV1	3.93354e-49	-0.690347	0.041	0.29	9.58565e-45	0
GOLIM4	4.00806e-49	0.411748	0.423	0.192	9.76724e-45	0
CACHD1	5.40847e-49	-0.638369	0.008	0.245	1.31799e-44	0
COL5A1	5.75098e-49	-0.505843	0.003	0.237	1.40146e-44	0
ELN	6.83267e-49	-1.05952	0.016	0.256	1.66505e-44	0
ME2	1.26049e-48	0.387132	0.462	0.217	3.0717e-44	0
OTUD7B	1.61495e-48	-0.500404	0.011	0.247	3.93548e-44	0
IL6R	1.94485e-48	0.396418	0.562	0.291	4.7394e-44	0
DSCAML1	2.13313e-48	0.574641	0.34	0.135	5.19822e-44	0
LINC01239	2.25869e-48	-1.02953	0.012	0.248	5.50419e-44	0
SMAD3	2.38815e-48	-0.752993	0.142	0.41	5.81969e-44	0
CRIM1	2.84818e-48	-1.07405	0.224	0.477	6.94072e-44	0
ITGA1	3.90785e-48	-0.678255	0.015	0.251	9.52303e-44	0
ATG4C	4.25994e-48	0.393042	0.413	0.185	1.03811e-43	0
PDZD2	4.42301e-48	-1.12589	0.019	0.256	1.07784e-43	0
FHL1	7.14723e-48	-0.58525	0.035	0.277	1.74171e-43	0
DOCK9	8.18019e-48	-0.739409	0.049	0.296	1.99343e-43	0
C9	9.19184e-48	0.241664	0.198	0.054	2.23996e-43	0
FIGN	9.70159e-48	-0.840234	0.013	0.247	2.36418e-43	0
AL445426.1	9.73555e-48	-0.61854	0.001	0.23	2.37246e-43	0
SPIRE1	1.0241e-47	0.447836	0.623	0.36	2.49563e-43	0
WNT2B	1.08693e-47	0.348952	0.292	0.105	2.64875e-43	0
CTTNBP2NL	1.45258e-47	0.384425	0.442	0.202	3.53979e-43	0
SKAP1	2.00229e-47	-1.65405	0.039	0.276	4.87939e-43	0
NCOA3	2.15589e-47	0.430453	0.782	0.519	5.25369e-43	0
IFFO1	2.19013e-47	0.25153	0.282	0.099	5.33713e-43	0
AC007262.2	2.23347e-47	0.435535	0.33	0.13	5.44274e-43	0
FABP4	2.44039e-47	-1.11352	0.141	0.388	5.94699e-43	0
GSN	2.79342e-47	-0.921787	0.224	0.469	6.80727e-43	0
RRAS2	2.84985e-47	-0.642829	0.028	0.267	6.9448e-43	0
TMEM176B	2.93579e-47	0.23158	0.237	0.073	7.15422e-43	0
MARK1	4.2731e-47	-0.65309	0.015	0.247	1.04131e-42	0
CDK6	4.89688e-47	0.597636	0.703	0.463	1.19332e-42	0
FYB1	5.53199e-47	0.345681	0.614	0.309	1.34809e-42	0
WDR26	5.54611e-47	0.472408	0.69	0.45	1.35153e-42	0
GPR132	6.31145e-47	0.263724	0.269	0.092	1.53804e-42	0
IVNS1ABP	6.8175e-47	0.289187	0.427	0.189	1.66136e-42	0
FGD3	7.35334e-47	0.282841	0.459	0.205	1.79193e-42	0
SLC29A3	7.3659e-47	0.234606	0.201	0.056	1.795e-42	0
TYROBP	8.18741e-47	0.231389	0.277	0.095	1.99519e-42	0
NSUN7	1.0732e-46	0.265047	0.193	0.052	2.61529e-42	0
SNX1	1.48958e-46	0.402204	0.577	0.321	3.62996e-42	0
KIAA1217	2.31849e-46	-1.17804	0.009	0.236	5.64993e-42	0
NCOA4	2.67981e-46	0.319187	0.386	0.168	6.53042e-42	0
SCN1B	4.14275e-46	0.192583	0.18	0.046	1.00955e-41	0
SDK1	4.46789e-46	-1.22902	0.104	0.358	1.08878e-41	0
NAV1	5.43919e-46	-0.831937	0.234	0.485	1.32548e-41	0
RNF149	5.47666e-46	0.402392	0.76	0.513	1.33461e-41	0
PLEKHA1	5.8524e-46	0.40947	0.514	0.268	1.42617e-41	0
NPC2	6.24098e-46	0.298704	0.308	0.118	1.52086e-41	0
ARHGEF10L	6.82456e-46	0.381882	0.551	0.291	1.66308e-41	0
DLEU1	7.35717e-46	0.286174	0.421	0.186	1.79287e-41	0
NHSL1	8.31481e-46	0.546836	0.483	0.246	2.02624e-41	0
FERMT3	1.0537e-45	0.239287	0.278	0.098	2.56776e-41	0
RIPOR2	1.0948e-45	-1.29211	0.029	0.26	2.66793e-41	0
KLHL29	1.20417e-45	-0.709816	0.008	0.231	2.93444e-41	0
CTDSPL	1.20632e-45	0.433056	0.486	0.242	2.93967e-41	0
MAP3K3	1.48934e-45	0.410019	0.587	0.328	3.62938e-41	0
GABRE	1.56482e-45	-0.672033	0.011	0.235	3.81331e-41	0
PCNX1	1.58918e-45	-0.620886	0.497	0.714	3.87268e-41	0
DENND4B	1.88744e-45	0.309	0.393	0.174	4.59949e-41	0
FPR1	1.93463e-45	0.219582	0.213	0.063	4.7145e-41	0
AC002066.1	1.93942e-45	-1.31939	0.016	0.241	4.72617e-41	0
PPARG	2.21825e-45	-1.19054	0.198	0.455	5.40565e-41	0
AKAP12	2.82973e-45	-0.640726	0.003	0.222	6.89578e-41	0
TRAK1	2.89096e-45	0.512181	0.772	0.546	7.04499e-41	0
CPED1	6.53158e-45	0.5182	0.754	0.513	1.59168e-40	0
SNX30	6.58083e-45	0.31078	0.383	0.167	1.60368e-40	0
NBEAL1	7.54036e-45	-0.647862	0.318	0.56	1.83751e-40	0
KIAA0930	8.19181e-45	0.268983	0.342	0.138	1.99626e-40	0
CSGALNACT2	8.30704e-45	0.373746	0.475	0.236	2.02434e-40	0
ITGA7	8.60573e-45	-0.708801	0.012	0.234	2.09713e-40	0
HSPA6	9.74836e-45	0.170866	0.153	0.035	2.37558e-40	0
MID1	1.06449e-44	-0.885874	0.027	0.253	2.59405e-40	0
PLXDC1	1.09512e-44	0.306278	0.288	0.107	2.66871e-40	0
SPATS2L	1.21093e-44	0.43762	0.581	0.328	2.95091e-40	0
TJP1	1.50503e-44	-0.511409	0.001	0.216	3.66761e-40	0
CCDC200	1.5375e-44	0.246645	0.253	0.086	3.74674e-40	0
PREX2	1.56881e-44	-0.730066	0.013	0.236	3.82304e-40	0
CTTNBP2	1.57148e-44	0.372666	0.485	0.24	3.82954e-40	0
WWTR1	1.75316e-44	-0.534196	0.007	0.224	4.27227e-40	0
MAN2B1	1.79208e-44	0.286744	0.364	0.153	4.36712e-40	0
TPD52L2	2.0819e-44	0.284605	0.306	0.118	5.07339e-40	0
GNA15	2.10646e-44	0.211525	0.197	0.056	5.13324e-40	0
IFI16	2.15308e-44	0.379643	0.722	0.435	5.24685e-40	0
RASGEF1B	2.57414e-44	0.330737	0.387	0.169	6.27292e-40	0
ITM2B	2.70027e-44	0.467426	0.718	0.492	6.5803e-40	0
AC012368.1	2.81215e-44	0.183056	0.169	0.043	6.85293e-40	0
LTBP2	3.3011e-44	0.310223	0.391	0.173	8.04446e-40	0
ELOVL5	3.85226e-44	-0.737314	0.116	0.359	9.38757e-40	0
TXLNB	4.30134e-44	0.207411	0.15	0.035	1.04819e-39	0
PDE7B	4.5938e-44	0.476247	0.37	0.162	1.11946e-39	0
HACD4	4.65003e-44	0.243901	0.225	0.071	1.13317e-39	0
ROBO1	4.71051e-44	-0.66526	0.004	0.219	1.1479e-39	0
WDR36	4.75059e-44	0.338405	0.431	0.205	1.15767e-39	0
PRKG1	4.78337e-44	-1.94356	0.007	0.222	1.16566e-39	0
AC138207.9	5.58543e-44	0.153151	0.126	0.025	1.36111e-39	0
AGAP3	5.82089e-44	0.308517	0.361	0.153	1.41849e-39	0
FKBP5	6.22221e-44	0.584506	0.828	0.648	1.51629e-39	0
ITPR1	6.60468e-44	-0.628793	0.071	0.307	1.60949e-39	0
FGD4	7.41375e-44	0.360283	0.67	0.396	1.80666e-39	0
LILRB3	7.78486e-44	0.198374	0.169	0.043	1.89709e-39	0
ATP9A	7.88145e-44	-0.507265	0.005	0.22	1.92063e-39	0
PALLD	8.91427e-44	-0.829104	0.121	0.365	2.17232e-39	0
UNC93B1	1.04116e-43	0.2272	0.242	0.081	2.53719e-39	0
KIRREL1	1.30845e-43	-0.491319	0.008	0.223	3.18857e-39	0
NOTCH2	1.47467e-43	0.425707	0.738	0.505	3.59363e-39	0
LRRFIP1	1.64777e-43	0.444301	0.823	0.575	4.01544e-39	0
TANC1	1.71962e-43	-0.53941	0.008	0.223	4.19055e-39	0
DAPP1	1.98269e-43	0.235853	0.224	0.071	4.83162e-39	0
AC131956.2	2.04811e-43	0.222836	0.216	0.066	4.99103e-39	0
TDRD10	2.0569e-43	0.310668	0.304	0.118	5.01246e-39	0
AC084064.1	2.06302e-43	0.203643	0.172	0.045	5.02736e-39	0
ZFYVE9	2.0863e-43	-0.432363	0.016	0.234	5.08409e-39	0
IGSF6	2.29938e-43	0.203332	0.166	0.042	5.60335e-39	0
CREG1	3.12486e-43	0.277612	0.298	0.116	7.61497e-39	0
ANTXR2	3.19454e-43	0.562411	0.708	0.483	7.78478e-39	0
MICAL3	3.98459e-43	-0.558488	0.093	0.334	9.71004e-39	0
TMEM236	4.05939e-43	0.202395	0.154	0.037	9.89234e-39	0
NID1	4.1026e-43	-0.565504	0.032	0.256	9.99762e-39	0
HLA-DQB1	4.11646e-43	0.259259	0.262	0.092	1.00314e-38	0
COL6A1	4.51543e-43	-0.498092	0.025	0.248	1.10037e-38	0
FZD4	4.90677e-43	-0.476544	0.011	0.224	1.19573e-38	0
MAGI2-AS3	5.27635e-43	-0.389498	0.009	0.223	1.28579e-38	0
PTPRK	5.50502e-43	-0.60271	0.005	0.216	1.34152e-38	0
C16orf70	6.31965e-43	0.274418	0.313	0.124	1.54003e-38	0
ZNF516	6.32841e-43	0.335806	0.469	0.232	1.54217e-38	0
RAB11FIP1	8.00809e-43	0.293262	0.398	0.178	1.95149e-38	0
EFEMP1	8.77073e-43	-0.554214	0.008	0.22	2.13734e-38	0
KALRN	8.91961e-43	-0.878309	0.004	0.214	2.17362e-38	0
MIR4435-2HG	9.47389e-43	-0.558456	0.023	0.242	2.30869e-38	0
LAMA2	1.03898e-42	-1.59915	0.037	0.26	2.53189e-38	0
ETNK1	1.17094e-42	0.447972	0.666	0.429	2.85346e-38	0
NINJ1	1.17107e-42	0.216643	0.212	0.065	2.85379e-38	0
NR2F2-AS1	1.22453e-42	-0.931587	0.008	0.219	2.98406e-38	0
TPP2	1.34676e-42	0.390141	0.614	0.367	3.28193e-38	0
AC092546.1	1.47482e-42	0.31837	0.165	0.043	3.594e-38	0
CCDC3	1.57492e-42	-0.895873	0.008	0.218	3.83791e-38	0
AQP7	1.58177e-42	-0.812375	0.011	0.221	3.85462e-38	0
TNRC6C	1.61398e-42	-0.56323	0.153	0.399	3.93311e-38	0
SLC2A13	1.76457e-42	0.41318	0.481	0.246	4.30009e-38	0
IGF1	2.55362e-42	0.405966	0.507	0.261	6.22291e-38	0
ZNF423	2.75797e-42	-0.475754	0.004	0.211	6.72089e-38	0
GYPC	2.88385e-42	0.330123	0.372	0.165	7.02766e-38	0
AC004160.1	3.05416e-42	-1.05378	0.024	0.239	7.44267e-38	0
CNRIP1	3.06887e-42	0.290414	0.356	0.153	7.47853e-38	0
FHIT	3.47756e-42	0.597387	0.803	0.603	8.47448e-38	0
CLSTN2	3.65398e-42	-1.09009	0.012	0.223	8.90439e-38	0
PPP2R1B	4.18327e-42	-0.878223	0.039	0.258	1.01942e-37	0
PRRX1	4.42249e-42	-1.07029	0.012	0.222	1.07772e-37	0
RESF1	4.53326e-42	0.358784	0.651	0.376	1.10471e-37	0
CTSD	4.96948e-42	0.327066	0.397	0.183	1.21101e-37	0
ETS2	5.07392e-42	0.279576	0.354	0.149	1.23646e-37	0
TM6SF1	5.3006e-42	0.220288	0.21	0.065	1.2917e-37	0
COL15A1	6.64106e-42	-0.774466	0.015	0.226	1.61836e-37	0
CALM2	1.04373e-41	0.410457	0.541	0.313	2.54346e-37	0
EBF3	1.31413e-41	-0.50259	0.003	0.207	3.2024e-37	0
ADAM12	1.36154e-41	-0.661119	0.007	0.212	3.31795e-37	0
ZFHX4	1.5763e-41	-0.495972	0.004	0.208	3.8413e-37	0
ETS1	1.79436e-41	-0.801945	0.041	0.26	4.37268e-37	0
EIF4G3	2.07933e-41	0.490067	0.897	0.759	5.06711e-37	0
SUFU	2.39369e-41	0.378329	0.442	0.222	5.83318e-37	0
ANGPT1	2.49646e-41	-0.743989	0.013	0.221	6.08362e-37	0
ZNF846	2.78267e-41	0.347951	0.442	0.219	6.78108e-37	0
MTMR10	2.99673e-41	0.322135	0.489	0.254	7.30273e-37	0
ADGRL2	3.02969e-41	-0.479969	0.005	0.21	7.38305e-37	0
ARPIN	3.07957e-41	0.203815	0.209	0.065	7.5046e-37	0
CD96	4.41057e-41	-0.7463	0.008	0.212	1.07481e-36	0
ATM	4.79217e-41	0.38971	0.808	0.564	1.16781e-36	0
OPTN	5.41374e-41	-0.407673	0.029	0.244	1.31927e-36	0
SNTG2	6.2595e-41	-0.717921	0.003	0.203	1.52538e-36	0
PTPN13	6.32324e-41	-0.489854	0.021	0.232	1.54091e-36	0
PLEKHO2	6.5892e-41	0.272249	0.28	0.107	1.60572e-36	0
LILRA6	7.36938e-41	0.176272	0.161	0.042	1.79585e-36	0
CYSLTR2	7.54305e-41	0.188858	0.149	0.036	1.83817e-36	0
LINC02237	7.79016e-41	-1.18164	0.044	0.258	1.89838e-36	0
ANKH	8.20967e-41	0.396381	0.531	0.286	2.00061e-36	0
NCALD	9.04482e-41	-0.777982	0.015	0.222	2.20413e-36	0
FBLN2	9.0597e-41	-0.476785	0.015	0.222	2.20776e-36	0
FAM13A	9.62819e-41	0.452293	0.791	0.572	2.34629e-36	0
LMCD1	9.66064e-41	-0.661602	0.005	0.207	2.3542e-36	0
TPRG1	1.65571e-40	-0.700156	0.051	0.273	4.0348e-36	0
FOXN3	1.91307e-40	0.445033	0.96	0.904	4.66196e-36	0
TMEM132C	2.01558e-40	-0.775451	0.007	0.208	4.91177e-36	0
MAP7	2.03283e-40	0.371884	0.328	0.14	4.9538e-36	0
BMF	2.05076e-40	0.156103	0.137	0.031	4.99751e-36	0
FOXO1	2.3347e-40	-0.823215	0.463	0.663	5.68943e-36	0
MAPK10	2.51617e-40	-0.913228	0.021	0.228	6.13167e-36	0
PAM	2.64145e-40	-0.665126	0.403	0.623	6.43695e-36	0
NBPF14	2.78269e-40	0.30903	0.471	0.24	6.78115e-36	0
SAMHD1	2.84268e-40	0.357819	0.708	0.423	6.92732e-36	0
CYTOR	2.9119e-40	-0.560906	0.008	0.209	7.09601e-36	0
PTPRF	2.94356e-40	-0.557731	0.004	0.202	7.17317e-36	0
TENM3	3.36938e-40	-0.975562	0.011	0.212	8.21083e-36	0
OAS1	3.59901e-40	0.190059	0.188	0.055	8.77042e-36	0
DCLK1	4.01918e-40	-1.40385	0.011	0.213	9.79434e-36	0
SCML2	4.79991e-40	0.238018	0.166	0.046	1.16969e-35	0
EPSTI1	5.56837e-40	0.39191	0.336	0.145	1.35696e-35	0
IRF2BP2	5.63488e-40	0.276948	0.372	0.168	1.37316e-35	0
CXorf21	5.98211e-40	0.187819	0.152	0.038	1.45778e-35	0
TNXB	6.89425e-40	-0.838005	0.017	0.22	1.68006e-35	0
ITGA9	7.48653e-40	0.285056	0.538	0.284	1.82439e-35	0
TACC2	7.54509e-40	-0.39601	0.009	0.21	1.83866e-35	0
CCR1	1.00486e-39	0.173724	0.152	0.038	2.44875e-35	0
ZNF827	1.09786e-39	-0.399026	0.001	0.196	2.67536e-35	0
STX2	1.13155e-39	0.298961	0.381	0.178	2.75747e-35	0
GRB10	1.3586e-39	-0.445685	0.003	0.198	3.31078e-35	0
SDCCAG8	1.96035e-39	0.469318	0.798	0.632	4.77717e-35	0
KLF3	2.41599e-39	0.335951	0.493	0.262	5.88752e-35	0
ITSN2	2.73039e-39	0.39334	0.77	0.549	6.65368e-35	0
GAB3	3.28068e-39	0.322183	0.427	0.21	7.9947e-35	0
DCAF12	3.89423e-39	0.293189	0.34	0.15	9.48985e-35	0
NEGR1	4.14602e-39	-1.8522	0.016	0.217	1.01034e-34	0
CHST15	4.63048e-39	0.26885	0.354	0.154	1.1284e-34	0
PTGER3	4.90244e-39	-0.960786	0.04	0.248	1.19467e-34	0
MYO9B	5.02455e-39	0.35507	0.75	0.494	1.22443e-34	0
RUBCN	6.30519e-39	0.303364	0.382	0.18	1.53651e-34	0
CERS6	7.19389e-39	0.44985	0.525	0.301	1.75308e-34	0
CDHR3	1.0078e-38	-0.447062	0.009	0.204	2.4559e-34	0
EHD4	1.08656e-38	0.344359	0.413	0.203	2.64783e-34	0
COL6A3	1.09279e-38	-0.943114	0.007	0.2	2.66301e-34	0
IRF5	1.10548e-38	0.154242	0.134	0.031	2.69394e-34	0
COL1A2	1.29183e-38	-0.934415	0.021	0.221	3.14806e-34	0
GRAMD4	1.30382e-38	0.290074	0.321	0.137	3.17729e-34	0
COL6A2	1.49261e-38	-0.553742	0.024	0.226	3.63734e-34	0
DOCK4	1.54406e-38	0.191745	0.732	0.446	3.76272e-34	0
PATJ	1.59614e-38	-0.516218	0.035	0.241	3.88963e-34	0
SOX6	1.64595e-38	-0.681925	0.007	0.2	4.01102e-34	0
ECM2	1.68419e-38	-0.433998	0.032	0.237	4.10419e-34	0
SEMA3A	1.89954e-38	-0.985762	0.035	0.237	4.629e-34	0
SLC36A1	2.15099e-38	0.28322	0.369	0.167	5.24174e-34	0
ANXA6	2.18342e-38	-0.383182	0.045	0.257	5.32078e-34	0
B3GNT2	2.65806e-38	0.253231	0.237	0.085	6.47743e-34	0
SYNJ1	2.88336e-38	0.297856	0.443	0.221	7.02647e-34	0
WIPF1	3.12418e-38	0.404914	0.775	0.539	7.61332e-34	0
PLA2G4C	3.95109e-38	0.270523	0.25	0.093	9.6284e-34	0
KIF1B	4.04506e-38	0.59621	0.738	0.574	9.8574e-34	0
FAT1	4.96756e-38	-0.418365	0.015	0.21	1.21054e-33	0
AL034397.3	5.08228e-38	0.201048	0.206	0.067	1.2385e-33	0
PCOLCE2	6.11989e-38	-0.571534	0.003	0.191	1.49136e-33	0
MACF1	6.59723e-38	-0.49213	0.803	0.904	1.60768e-33	0
ARHGAP30	6.83335e-38	0.239196	0.391	0.178	1.66522e-33	0
NLRP3	7.4813e-38	0.20588	0.178	0.053	1.82312e-33	0
RBFOX2	8.04866e-38	-0.56929	0.16	0.392	1.96138e-33	0
TCP11L1	8.48371e-38	0.28145	0.353	0.16	2.0674e-33	0
PPP1R9A	8.74968e-38	-0.623867	0.015	0.208	2.13221e-33	0
DAGLB	9.8233e-38	0.231818	0.289	0.116	2.39384e-33	0
PHKB	1.07485e-37	0.414786	0.775	0.605	2.6193e-33	0
CD33	1.10333e-37	0.169694	0.165	0.046	2.6887e-33	0
PSEN1	1.26377e-37	0.343216	0.63	0.379	3.07968e-33	0
DAAM2	1.39667e-37	0.38276	0.491	0.261	3.40354e-33	0
NNMT	1.41143e-37	-0.420135	0.005	0.193	3.43952e-33	0
TMEM135	2.07283e-37	-0.722915	0.398	0.599	5.05129e-33	0
GASK1B	2.11905e-37	0.347956	0.394	0.191	5.16392e-33	0
LAIR1	2.17412e-37	0.239872	0.288	0.116	5.29812e-33	0
SDCBP	2.22889e-37	0.343183	0.471	0.251	5.43159e-33	0
ADIRF	2.34885e-37	-0.461546	0.043	0.248	5.7239e-33	0
ATG16L2	2.40674e-37	0.249632	0.341	0.15	5.86498e-33	0
TRHDE-AS1	3.06354e-37	-1.02333	0.019	0.211	7.46555e-33	0
OGFRL1	3.10028e-37	0.291953	0.364	0.169	7.55507e-33	0
TENM1	3.26121e-37	-0.505324	0.02	0.214	7.94723e-33	0
DRAM1	3.58815e-37	0.308429	0.344	0.155	8.74396e-33	0
SMC5-AS1	4.10816e-37	0.244665	0.208	0.07	1.00112e-32	0
PTAFR	4.11585e-37	0.193743	0.23	0.08	1.00299e-32	0
C6orf62	4.6704e-37	0.327613	0.559	0.33	1.13813e-32	0
NFATC1	5.6458e-37	0.281132	0.35	0.159	1.37583e-32	0
SCAMP4	6.37253e-37	0.177224	0.178	0.054	1.55292e-32	0
GPAM	6.40136e-37	-1.58518	0.06	0.264	1.55995e-32	0
COL12A1	7.44192e-37	-0.658377	0.02	0.213	1.81352e-32	0
TRERF1	7.52496e-37	-0.60025	0.088	0.307	1.83376e-32	0
RAB20	8.29429e-37	0.300181	0.309	0.131	2.02124e-32	0
AL035587.1	8.32176e-37	0.201883	0.21	0.071	2.02793e-32	0
RASGRF2	9.77385e-37	-0.584045	0.009	0.196	2.38179e-32	0
LRIG1	1.00124e-36	-0.386476	0.001	0.183	2.43992e-32	0
ALPK1	1.11552e-36	0.365229	0.545	0.317	2.7184e-32	0
MIPOL1	1.35077e-36	-0.418671	0.019	0.211	3.2917e-32	0
EPB41	1.3902e-36	-0.728555	0.225	0.436	3.38777e-32	0
MAOB	1.47045e-36	-0.484929	0.008	0.193	3.58334e-32	0
SLC19A3	1.50022e-36	-0.847955	0.011	0.197	3.65588e-32	0
HERPUD1	1.55314e-36	0.315991	0.375	0.182	3.78485e-32	0
PIAS2	1.63419e-36	0.393484	0.565	0.343	3.98235e-32	0
LVRN	1.64139e-36	-0.575849	0.007	0.191	3.9999e-32	0
PFKFB3	1.6416e-36	0.332216	0.68	0.419	4.00041e-32	0
FAM198B-AS1	1.83036e-36	0.352165	0.421	0.211	4.4604e-32	0
TMEM37	1.86594e-36	0.194573	0.221	0.077	4.54712e-32	0
CTNND1	1.93688e-36	0.312111	0.74	0.488	4.71997e-32	0
P2RY13	2.03187e-36	0.177872	0.144	0.037	4.95146e-32	0
IGFBP5	2.62222e-36	-0.900206	0.028	0.222	6.39008e-32	0
MARCO	2.62833e-36	0.202664	0.145	0.038	6.40498e-32	0
PAK1	2.63094e-36	0.350643	0.382	0.185	6.41133e-32	0
AGTPBP1	2.93873e-36	0.383651	0.597	0.36	7.16139e-32	0
MARCH3	3.22625e-36	-0.671681	0.032	0.227	7.86205e-32	0
PER3	3.89738e-36	0.38658	0.482	0.269	9.49752e-32	0
CAVIN1	4.19023e-36	-0.384866	0.028	0.222	1.02112e-31	0
SLC15A2	4.56282e-36	0.224374	0.196	0.064	1.11191e-31	0
DMD	4.61657e-36	-1.60253	0.373	0.546	1.12501e-31	0
DAB2IP	5.23912e-36	-0.413281	0.007	0.189	1.27672e-31	0
LURAP1L	5.57219e-36	-0.408597	0.003	0.182	1.35789e-31	0
PLA2R1	6.61341e-36	-0.381842	0.003	0.182	1.61162e-31	0
ABI3BP	6.87276e-36	-0.803253	0.008	0.19	1.67482e-31	0
DHRSX	9.12683e-36	0.413526	0.587	0.356	2.22412e-31	0
MLXIPL	9.14746e-36	-0.450994	0.008	0.189	2.22914e-31	0
DCP2	9.67408e-36	0.309071	0.445	0.232	2.35748e-31	0
PLIN1	1.14187e-35	-1.08866	0.084	0.284	2.78263e-31	0
LIPE	1.51485e-35	-0.720288	0.036	0.227	3.69154e-31	0
GOLGA8B	1.55364e-35	-0.352869	0.033	0.228	3.78607e-31	0
MCAM	1.77418e-35	-0.46333	0.031	0.224	4.32349e-31	0
SERPINB6	1.7795e-35	0.303023	0.457	0.242	4.33647e-31	0
CAPZA2	1.84459e-35	0.336791	0.522	0.299	4.49508e-31	0
MAP1B	1.94086e-35	-0.593672	0.011	0.192	4.72967e-31	0
PLEKHH2	1.98205e-35	-0.457492	0.033	0.226	4.83005e-31	0
PLS3	1.98719e-35	-0.381949	0.007	0.186	4.8426e-31	0
ROCK1	2.18394e-35	0.347657	0.815	0.643	5.32205e-31	0
TNFRSF1A	2.34337e-35	0.292239	0.429	0.224	5.71056e-31	0
OSTF1	2.55757e-35	0.307261	0.458	0.242	6.23253e-31	0
ANKRD28	2.6852e-35	-0.583987	0.146	0.369	6.54356e-31	0
CEBPD	2.71591e-35	0.253956	0.31	0.136	6.6184e-31	0
GCA	2.88318e-35	0.238198	0.3	0.128	7.02601e-31	0
AKR1A1	3.2885e-35	0.237918	0.268	0.108	8.01375e-31	0
MFAP5	3.49046e-35	-0.566078	0.016	0.199	8.50589e-31	0
SHE	3.65487e-35	0.252828	0.284	0.118	8.90654e-31	0
HAVCR2	3.69762e-35	0.265481	0.352	0.162	9.01072e-31	0
RERG	3.72595e-35	-0.578688	0	0.174	9.07977e-31	0
GALNT13	3.89791e-35	-0.589905	0.008	0.187	9.49881e-31	0
WASF3	4.18684e-35	-0.427581	0.013	0.195	1.02029e-30	0
PDGFD	5.06682e-35	-0.652196	0.007	0.184	1.23473e-30	0
MAP3K8	5.12206e-35	0.374907	0.497	0.273	1.2482e-30	0
HPS1	5.45115e-35	0.227618	0.292	0.123	1.32839e-30	0
TCF4	5.47961e-35	0.248526	0.82	0.569	1.33533e-30	0
ZHX2	5.89452e-35	-0.618392	0.189	0.406	1.43644e-30	0
DPYD	6.13893e-35	0.40326	0.931	0.847	1.496e-30	0
APBB1IP	6.3775e-35	-0.752379	0.312	0.508	1.55413e-30	0
CYBA	7.35747e-35	0.247523	0.401	0.193	1.79294e-30	0
MICOS10	7.64345e-35	0.356004	0.236	0.091	1.86263e-30	0
CNGA1	8.55559e-35	0.203086	0.125	0.03	2.08491e-30	0
AL139383.1	8.62982e-35	-0.583402	0.028	0.216	2.103e-30	0
TNIK	9.79714e-35	-0.987904	0.075	0.272	2.38747e-30	0
OSMR	1.04793e-34	-0.461765	0.003	0.176	2.55369e-30	0
CASS4	1.1421e-34	0.203682	0.193	0.064	2.7832e-30	0
SLIT2	1.1599e-34	-0.760084	0.001	0.174	2.82656e-30	0
ARHGAP20	1.18926e-34	-0.576762	0.016	0.197	2.8981e-30	0
REL	1.22985e-34	0.252755	0.441	0.224	2.99703e-30	0
SLC11A2	1.29371e-34	0.280527	0.463	0.244	3.15264e-30	0
LRRC63	1.31701e-34	0.195823	0.144	0.039	3.20941e-30	0
CAV2	1.36017e-34	-0.46963	0.021	0.206	3.31461e-30	0
FRMD3	1.37325e-34	0.293638	0.429	0.213	3.34648e-30	0
ARPC5	1.40116e-34	0.32871	0.438	0.234	3.41449e-30	0
PLOD2	1.56389e-34	-0.62081	0.019	0.201	3.81103e-30	0
LIX1-AS1	1.68541e-34	0.57224	0.312	0.143	4.10717e-30	0
MCTP2	1.91553e-34	-0.819309	0.023	0.205	4.66796e-30	0
SRPX2	2.37207e-34	-0.434864	0.003	0.175	5.78049e-30	0
PPP3R1	2.4864e-34	0.420595	0.724	0.526	6.05911e-30	0
RFTN1	2.68199e-34	-0.562487	0.214	0.429	6.53574e-30	0
ZBTB7C	2.77415e-34	-0.51889	0.017	0.197	6.76032e-30	0
SLC44A2	3.03915e-34	-0.353919	0.005	0.179	7.40609e-30	0
TANGO2	3.45887e-34	0.257871	0.372	0.179	8.42893e-30	0
SYT17	3.62336e-34	0.197223	0.158	0.046	8.82976e-30	0
ENAH	3.6808e-34	-0.455939	0.023	0.206	8.96974e-30	0
FLRT2	4.2511e-34	-0.632072	0	0.169	1.03595e-29	0
AR	4.44303e-34	-0.515045	0.009	0.185	1.08272e-29	0
EXT1	4.69706e-34	-0.716865	0.465	0.68	1.14463e-29	0
TJP2	5.61124e-34	-0.394489	0.027	0.213	1.3674e-29	0
JDP2	5.89876e-34	0.284629	0.325	0.15	1.43747e-29	0
VGLL3	6.21042e-34	-0.500936	0.012	0.188	1.51342e-29	0
ATP10A	6.25701e-34	-0.534142	0.079	0.283	1.52477e-29	0
CNTRL	8.24312e-34	0.318345	0.517	0.287	2.00877e-29	0
XYLT1	8.30943e-34	-0.68883	0.249	0.469	2.02492e-29	0
ZNF433-AS1	8.44958e-34	0.356237	0.391	0.198	2.05908e-29	0
TWIST1	9.82627e-34	-0.445897	0.008	0.181	2.39456e-29	0
PIK3CG	9.94818e-34	0.231093	0.284	0.12	2.42427e-29	0
NBPF1	1.00749e-33	0.251766	0.325	0.15	2.45516e-29	0
HEXB	1.03897e-33	0.26202	0.33	0.152	2.53186e-29	0
ACTN4	1.08608e-33	-0.535101	0.14	0.348	2.64666e-29	0
SEC14L1	1.133e-33	0.267023	0.481	0.257	2.761e-29	0
GNB4	1.16167e-33	0.285947	0.387	0.193	2.83087e-29	0
IKBKB	1.27724e-33	0.305605	0.546	0.314	3.11252e-29	0
DOCK5	1.51708e-33	0.225134	0.478	0.244	3.69698e-29	0
MAOA	1.56032e-33	-0.529046	0.015	0.19	3.80235e-29	0
ABCC9	1.63757e-33	-0.469124	0.008	0.18	3.9906e-29	0
GAA	1.8237e-33	0.186597	0.19	0.064	4.44417e-29	0
HLA-DQA1	1.87912e-33	0.217586	0.218	0.079	4.57922e-29	0
VPS13C	1.93933e-33	0.360405	0.863	0.721	4.72596e-29	0
PTPN14	2.04909e-33	-0.406272	0.008	0.18	4.99342e-29	0
ETV6	2.56979e-33	0.34569	0.854	0.67	6.26231e-29	0
ARAP1	2.97382e-33	0.237082	0.358	0.17	7.24691e-29	0
BCL6	2.99448e-33	-0.420184	0.056	0.248	7.29726e-29	0
CACUL1	3.15215e-33	0.378434	0.569	0.358	7.68148e-29	0
GAREM1	3.3227e-33	-0.467685	0.023	0.202	8.09709e-29	0
MIR193BHG	3.4664e-33	-0.380344	0.005	0.174	8.44726e-29	0
AAK1	4.73765e-33	0.338631	0.798	0.612	1.15452e-28	0
GYG2	4.77926e-33	-0.75956	0.011	0.181	1.16466e-28	0
KCND2	6.89569e-33	-1.16993	0.013	0.185	1.68041e-28	0
NABP1	7.56297e-33	0.234702	0.522	0.292	1.84302e-28	0
GLIS3	7.92038e-33	0.487313	0.446	0.248	1.93012e-28	0
BCAR3	8.95052e-33	0.364092	0.498	0.287	2.18115e-28	0
AOX1	9.07969e-33	-0.409942	0.001	0.165	2.21263e-28	0
CYB5R4	1.08839e-32	0.299977	0.409	0.213	2.6523e-28	0
TRHDE	1.12717e-32	-0.67886	0.016	0.188	2.74679e-28	0
STARD8	1.16564e-32	0.181302	0.162	0.05	2.84054e-28	0
LPL	1.19445e-32	-0.977383	0.068	0.257	2.91075e-28	0
CAP1	1.29616e-32	0.284328	0.459	0.25	3.15861e-28	0
SPTLC3	1.31274e-32	0.279974	0.274	0.117	3.19902e-28	0
PIAS1	1.35726e-32	0.355237	0.855	0.718	3.30751e-28	0
SLITRK4	1.43964e-32	0.17158	0.145	0.041	3.50826e-28	0
PCNX2	1.51108e-32	-0.522142	0.031	0.21	3.68235e-28	0
MLXIP	1.72335e-32	0.306655	0.485	0.272	4.19963e-28	0
CENPP	1.78403e-32	0.537282	0.547	0.353	4.3475e-28	0
CTBP2	1.80262e-32	0.347235	0.622	0.393	4.39282e-28	0
DPYSL2	1.81066e-32	0.303421	0.471	0.258	4.4124e-28	0
C12orf76	2.01866e-32	0.203481	0.204	0.073	4.91927e-28	0
CTTN	2.12326e-32	-0.282027	0.005	0.17	5.17416e-28	0
NEK3	2.61184e-32	0.25572	0.324	0.151	6.36479e-28	0
CDON	2.73232e-32	-0.570433	0.003	0.166	6.65839e-28	0
PTBP3	3.39546e-32	0.337376	0.579	0.351	8.2744e-28	0
HSPA12A	3.59831e-32	-0.365332	0.015	0.184	8.76871e-28	0
NCOA1	3.64513e-32	0.408975	0.879	0.788	8.88282e-28	0
TM9SF2	4.0295e-32	0.284209	0.465	0.26	9.81948e-28	0
PIK3CD	4.48044e-32	0.192363	0.505	0.261	1.09184e-27	0
SOAT1	4.51408e-32	0.298533	0.402	0.208	1.10004e-27	0
CSF2RB	4.79416e-32	0.157555	0.158	0.048	1.16829e-27	0
FGF2	4.93399e-32	-0.421806	0.007	0.171	1.20236e-27	0
AL078600.1	5.90929e-32	0.374756	0.431	0.235	1.44003e-27	0
USP53	6.12451e-32	-0.685169	0.15	0.35	1.49248e-27	0
ADRA1A	6.46872e-32	-0.602465	0.011	0.176	1.57636e-27	0
UBR5-AS1	6.67075e-32	0.173856	0.15	0.045	1.6256e-27	0
VLDLR-AS1	7.27663e-32	-0.739364	0.004	0.166	1.77324e-27	0
CFH	8.059e-32	-0.75805	0.003	0.164	1.9639e-27	0
ZC3H12D	8.60716e-32	0.166966	0.174	0.057	2.09748e-27	0
LINC00598	9.42348e-32	-0.775805	0.019	0.188	2.29641e-27	0
ZDHHC14	9.71068e-32	0.334381	0.434	0.231	2.3664e-27	0
MARC1	9.84442e-32	-0.470119	0.009	0.173	2.39899e-27	0
DIXDC1	9.88716e-32	-0.313206	0.008	0.172	2.4094e-27	0
GLI3	1.10594e-31	-0.449831	0.001	0.16	2.69507e-27	0
TLE1	1.16941e-31	-0.481229	0.051	0.235	2.84974e-27	0
SPATA7	1.32091e-31	0.310763	0.346	0.171	3.21894e-27	0
LINC02607	1.4027e-31	-0.612616	0	0.158	3.41823e-27	0
CORO7	1.45378e-31	0.222201	0.282	0.123	3.54271e-27	0
MSI2	1.49057e-31	-0.54516	0.112	0.308	3.63236e-27	0
CAP2	1.49304e-31	-0.432217	0.013	0.179	3.63839e-27	0
DIPK1A	1.61756e-31	-0.443757	0.051	0.236	3.94182e-27	0
KCTD12	1.65302e-31	0.206002	0.288	0.124	4.02824e-27	0
TPP1	1.78179e-31	0.21644	0.262	0.111	4.34205e-27	0
APPL2	2.08599e-31	0.338664	0.579	0.366	5.08336e-27	0
SYTL2	2.2998e-31	-0.57013	0.021	0.191	5.60438e-27	0
ADPGK	2.46625e-31	0.275835	0.446	0.245	6.01001e-27	0
LDLRAD3	2.48827e-31	-0.452657	0.048	0.228	6.06367e-27	0
TIAM1	2.61964e-31	0.282751	0.378	0.188	6.3838e-27	0
SMAD6	2.74948e-31	-0.360786	0.008	0.17	6.70021e-27	0
FTL	2.90562e-31	0.369322	0.485	0.281	7.08072e-27	0
PRUNE2	3.37259e-31	0.201572	0.232	0.09	8.21866e-27	0
MEIS1	3.42097e-31	-0.387446	0.001	0.158	8.33657e-27	0
DGKI	3.66794e-31	-0.870213	0.017	0.183	8.93839e-27	0
LRP5L	4.45006e-31	0.207582	0.233	0.093	1.08444e-26	0
NPY1R	4.83437e-31	-0.405266	0.019	0.186	1.17809e-26	0
FCER1G	5.0968e-31	0.160211	0.201	0.072	1.24204e-26	0
LINC02615	5.27832e-31	-0.478017	0.031	0.203	1.28627e-26	0
FAM102B	5.96638e-31	0.28067	0.389	0.198	1.45395e-26	0
MEF2C-AS1	6.0866e-31	0.380484	0.302	0.14	1.48324e-26	0
TAB2	6.17202e-31	0.336174	0.643	0.424	1.50406e-26	0
PRSS23	6.81774e-31	-0.413835	0.057	0.243	1.66141e-26	0
ADAMTS5	6.86773e-31	-0.592622	0.013	0.177	1.6736e-26	0
TC2N	8.40704e-31	-0.573438	0.007	0.165	2.04871e-26	0
RB1	8.68191e-31	0.420574	0.742	0.57	2.11569e-26	0
ARID5B	9.42586e-31	-0.543045	0.218	0.426	2.29699e-26	0
COL5A3	9.92922e-31	-0.490944	0.008	0.168	2.41965e-26	0
PPA1	1.03314e-30	-0.392434	0.015	0.178	2.51767e-26	0
REV3L	1.10964e-30	-0.644619	0.583	0.734	2.70408e-26	0
PALM	1.25461e-30	-0.279664	0.005	0.163	3.05736e-26	0
TMEM144	1.32984e-30	0.331565	0.368	0.188	3.24068e-26	0
PFKFB1	1.45876e-30	-0.670431	0.016	0.178	3.55484e-26	0
ZNF106	1.45895e-30	0.292785	0.513	0.303	3.55531e-26	0
AC007384.1	1.47968e-30	0.236443	0.258	0.109	3.60583e-26	0
KIF21A	1.79852e-30	-0.332787	0.012	0.173	4.38282e-26	0
SMS	1.80336e-30	0.252084	0.296	0.135	4.39462e-26	0
KLHL18	1.9159e-30	0.266666	0.333	0.161	4.66886e-26	0
TNFRSF25	2.22398e-30	0.237822	0.304	0.141	5.41961e-26	0
HPGDS	2.46286e-30	0.170679	0.305	0.134	6.00175e-26	0
HPCAL1	2.6508e-30	0.266296	0.379	0.191	6.45973e-26	0
CASP10	2.67213e-30	0.231551	0.334	0.159	6.5117e-26	0
TNK2	2.90231e-30	0.210648	0.276	0.121	7.07264e-26	0
SLFN12L	3.01482e-30	-0.615049	0.008	0.165	7.34681e-26	0
SKAP2	3.02428e-30	0.435014	0.67	0.49	7.36986e-26	0
TNRC6A	3.07116e-30	-0.465425	0.634	0.768	7.4841e-26	0
NRCAM	3.57105e-30	-0.598097	0.012	0.171	8.70228e-26	0
SLC4A4	3.65914e-30	-0.371271	0.001	0.153	8.91696e-26	0
CLEC12A	3.78808e-30	0.254533	0.221	0.087	9.23116e-26	0
NUAK1	3.87327e-30	-0.395386	0.004	0.158	9.43877e-26	0
CARD19	3.91339e-30	0.167949	0.161	0.052	9.53654e-26	0
RREB1	4.02023e-30	0.389253	0.738	0.583	9.7969e-26	0
HMGA1P4	4.44458e-30	0.232754	0.277	0.122	1.0831e-25	0
PDGFRB	4.89939e-30	-0.463853	0.009	0.166	1.19393e-25	0
CCDC112	5.76946e-30	0.242583	0.226	0.091	1.40596e-25	0
RIC1	6.29152e-30	0.35023	0.627	0.422	1.53318e-25	0
SVIL	6.40226e-30	-0.557278	0.169	0.366	1.56017e-25	0
SLFN5	7.4049e-30	-0.417132	0.08	0.264	1.8045e-25	0
NFAM1	7.45935e-30	0.151129	0.166	0.055	1.81777e-25	0
PAN3	7.96415e-30	0.339281	0.885	0.778	1.94078e-25	0
CBL	7.97729e-30	0.314216	0.519	0.306	1.94399e-25	0
COL1A1	8.59781e-30	-0.48352	0.007	0.16	2.0952e-25	0
SPSB1	8.74946e-30	-0.469385	0.005	0.159	2.13216e-25	0
HEATR3	8.99442e-30	0.209964	0.265	0.114	2.19185e-25	0
ADIPOQ	1.02874e-29	-0.809597	0.067	0.241	2.50695e-25	0
IGFBP7	1.0656e-29	-0.767485	0.036	0.204	2.59677e-25	0
KCNQ1OT1	1.17206e-29	-0.559378	0.109	0.295	2.8562e-25	0
PPP1R12B	1.19394e-29	-0.634834	0.377	0.557	2.90951e-25	0
LACTB	1.20179e-29	0.224369	0.3	0.138	2.92864e-25	0
RAPGEF4	1.231e-29	-0.420361	0.016	0.176	2.99981e-25	0
SLC38A1	1.37691e-29	-0.403432	0.007	0.16	3.3554e-25	0
SOBP	1.5302e-29	-0.392141	0.005	0.157	3.72894e-25	0
PCLO	1.90466e-29	-0.937631	0.011	0.165	4.64147e-25	0
ERBB4	1.96172e-29	-1.54767	0.037	0.203	4.78052e-25	0
SHMT1	2.04084e-29	0.257057	0.305	0.145	4.97331e-25	0
LHFPL6	2.12435e-29	-0.942948	0.205	0.398	5.17684e-25	0
LCORL	2.16246e-29	0.336134	0.547	0.339	5.2697e-25	0
ZNF217	2.21284e-29	0.250133	0.35	0.175	5.39246e-25	0
BRI3	2.24069e-29	0.264849	0.39	0.207	5.46033e-25	0
FAM49B	2.32267e-29	0.330026	0.846	0.653	5.66013e-25	0
STT3B	2.43831e-29	0.337661	0.558	0.348	5.94192e-25	0
LOXL2	2.52563e-29	-0.373567	0.017	0.176	6.15471e-25	0
CPEB4	2.58041e-29	0.336333	0.601	0.383	6.28821e-25	0
TRIM38	2.727e-29	0.267712	0.475	0.27	6.64543e-25	0
ANGPTL2	3.1667e-29	-0.28153	0.013	0.169	7.71693e-25	0
NMT2	3.36014e-29	-0.529215	0.12	0.306	8.18833e-25	0
DAPK2	3.45503e-29	-0.387561	0.007	0.158	8.41956e-25	0
HEATR5A	3.89921e-29	0.396893	0.601	0.4	9.50199e-25	0
UBAC1	3.92885e-29	0.167814	0.201	0.076	9.5742e-25	0
AC104574.2	4.09159e-29	-1.06523	0.019	0.175	9.97079e-25	0
PLIN4	4.10634e-29	-0.885573	0.076	0.247	1.00067e-24	0
N4BP2L1	4.26701e-29	0.293308	0.373	0.195	1.03983e-24	0
DENND3	4.57662e-29	0.275451	0.345	0.174	1.11528e-24	0
ESR2	4.64903e-29	-0.344835	0.007	0.158	1.13292e-24	0
UNC5C	4.84848e-29	-0.526678	0.016	0.173	1.18152e-24	0
ABAT	4.98654e-29	0.244841	0.274	0.124	1.21517e-24	0
EBF2	5.12846e-29	-0.739474	0.005	0.155	1.24975e-24	0
MOB3B	5.37988e-29	0.321101	0.447	0.253	1.31102e-24	0
ARAP2	6.13677e-29	0.230692	0.514	0.287	1.49547e-24	0
NLK	6.17102e-29	0.373196	0.598	0.395	1.50381e-24	0
RAB5C	6.71614e-29	0.232014	0.286	0.132	1.63665e-24	0
HSD17B11	6.90825e-29	0.264931	0.368	0.189	1.68347e-24	0
PLXNA2	6.92833e-29	0.284762	0.382	0.202	1.68836e-24	0
CIDEC	7.17092e-29	-0.501166	0.021	0.179	1.74748e-24	0
ARHGEF28	7.38229e-29	-0.33324	0.001	0.148	1.79899e-24	0
FLNB	8.05452e-29	-0.450867	0.008	0.159	1.96281e-24	0
ANKS1B	8.65791e-29	-0.445954	0.007	0.156	2.10985e-24	0
CACNA1C	8.66511e-29	-0.867065	0.012	0.165	2.1116e-24	0
SIPA1L1	8.90554e-29	0.902124	0.678	0.539	2.17019e-24	0
OXCT1	9.27313e-29	-0.313398	0.016	0.172	2.25977e-24	0
TPST1	1.01296e-28	-0.611644	0.036	0.201	2.46848e-24	0
SLC1A3	1.04868e-28	0.420732	0.521	0.311	2.55552e-24	0
MBOAT1	1.06282e-28	0.294566	0.381	0.2	2.58998e-24	0
MOB3A	1.10966e-28	0.256992	0.399	0.213	2.70412e-24	0
ADCY5	1.15291e-28	-0.361942	0.004	0.151	2.80953e-24	0
C5AR1	1.28608e-28	0.167002	0.181	0.065	3.13405e-24	0
INPP4A	1.34967e-28	0.278157	0.598	0.37	3.28902e-24	0
FAT4	1.37524e-28	-0.369031	0.008	0.158	3.35133e-24	0
TBC1D5	1.37894e-28	0.380566	0.909	0.858	3.36034e-24	0
AKR1C2	1.38598e-28	-0.350977	0.016	0.17	3.37751e-24	0
LIFR	1.39177e-28	-0.421748	0	0.144	3.3916e-24	0
PTPN18	1.48391e-28	0.218408	0.306	0.145	3.61615e-24	0
UCP2	1.63502e-28	0.162036	0.193	0.071	3.98438e-24	0
GPD1	1.71089e-28	-0.446732	0.019	0.174	4.16927e-24	0
ADAMTS9	1.75035e-28	-0.842299	0.011	0.161	4.26544e-24	0
RHOQ	1.81933e-28	0.347539	0.545	0.353	4.43353e-24	0
SLC8A1-AS1	2.25177e-28	0.182261	0.145	0.046	5.48734e-24	0
ARID4A	2.25825e-28	0.326977	0.513	0.32	5.50313e-24	0
ATP6V1B2	2.65337e-28	0.24329	0.293	0.139	6.46601e-24	0
AC007529.2	2.6921e-28	-0.500551	0.007	0.153	6.56037e-24	0
TBX15	2.88001e-28	-0.314961	0.016	0.169	7.0183e-24	0
TMEM163	2.94941e-28	0.231492	0.13	0.038	7.18742e-24	0
AP3B1	3.12028e-28	0.347984	0.762	0.605	7.60382e-24	0
SLC25A27	3.23829e-28	-0.248625	0.003	0.147	7.8914e-24	0
DUSP22	3.69286e-28	0.249525	0.333	0.169	8.99913e-24	0
AL136119.1	4.21322e-28	-0.737682	0.008	0.155	1.02672e-23	0
CCDC69	4.75003e-28	-0.281531	0.024	0.181	1.15754e-23	0
PPT1	5.11511e-28	0.203162	0.222	0.091	1.2465e-23	0
ANO3	5.15777e-28	-0.719723	0.028	0.184	1.2569e-23	0
MPP7	5.33004e-28	-0.383182	0.009	0.157	1.29888e-23	0
NLGN1	5.39414e-28	-0.528599	0.003	0.146	1.3145e-23	0
ZDHHC7	5.85504e-28	0.222768	0.312	0.151	1.42682e-23	0
MAML3	5.93956e-28	0.407073	0.699	0.517	1.44741e-23	0
RNF144A	7.23468e-28	-0.325403	0.011	0.158	1.76302e-23	0
SPATA13	7.36702e-28	-0.357366	0.025	0.182	1.79527e-23	0
AUTS2	8.97812e-28	0.460843	0.851	0.765	2.18788e-23	0
AKR1C1	9.12516e-28	-0.346253	0.021	0.175	2.22371e-23	0
CUEDC1	1.0058e-27	0.265165	0.397	0.216	2.45102e-23	0
AFAP1	1.05824e-27	-0.312962	0.012	0.16	2.57884e-23	0
SDC3	1.34228e-27	0.162581	0.17	0.06	3.271e-23	0
CD34	1.36447e-27	-0.366852	0.003	0.144	3.32507e-23	0
TMEM71	1.42808e-27	0.22419	0.213	0.086	3.48008e-23	0
HMOX1	1.4503e-27	0.214562	0.157	0.053	3.53424e-23	0
KCNB1	1.53273e-27	-0.449642	0.009	0.154	3.73511e-23	0
LINC01697	1.54223e-27	-0.284445	0.001	0.141	3.75825e-23	0
MYH10	1.57742e-27	-0.299365	0.005	0.148	3.84402e-23	0
TENT5A	1.83999e-27	0.355579	0.466	0.269	4.48387e-23	0
AC079298.3	2.01937e-27	-0.623149	0.003	0.143	4.92101e-23	0
IL15	2.09103e-27	0.224663	0.296	0.138	5.09563e-23	0
CADPS2	2.33223e-27	-0.480956	0.019	0.17	5.6834e-23	0
GBE1	2.52454e-27	-0.812079	0.471	0.632	6.15205e-23	0
GNPDA1	2.59917e-27	0.162257	0.185	0.069	6.33391e-23	0
ZNF462	2.63391e-27	-0.313887	0.013	0.16	6.41858e-23	0
MEG3	2.69714e-27	-0.436085	0.003	0.143	6.57267e-23	0
SPPL3	2.94223e-27	0.342705	0.68	0.494	7.16991e-23	0
CCDC36	2.99605e-27	-0.28546	0.008	0.151	7.30107e-23	0
AC087482.1	3.35568e-27	-0.39388	0.007	0.149	8.17745e-23	0
MED13L	3.54615e-27	0.341604	0.94	0.907	8.6416e-23	0
G0S2	3.91112e-27	-0.464524	0.031	0.185	9.53101e-23	0
PRMT2	4.00535e-27	0.301557	0.538	0.338	9.76064e-23	0
PACC1	4.14293e-27	0.171645	0.178	0.065	1.00959e-22	0
DIP2A	4.32252e-27	0.257732	0.519	0.312	1.05335e-22	0
ZNF507	4.54356e-27	-0.227098	0	0.136	1.10722e-22	0
PTGIS	4.89126e-27	-0.651324	0.004	0.143	1.19195e-22	0
SOX13	4.92112e-27	-0.289329	0.008	0.15	1.19923e-22	0
CNPY3	5.23257e-27	0.15704	0.196	0.075	1.27512e-22	0
TPK1	5.63319e-27	0.378568	0.517	0.324	1.37275e-22	0
ACADL	5.70397e-27	-0.255655	0	0.136	1.39e-22	0
TBC1D4	5.75757e-27	0.374979	0.603	0.409	1.40306e-22	0
NT5C2	5.81796e-27	0.343902	0.772	0.593	1.41778e-22	0
LINC02202	5.9551e-27	-0.25331	0.001	0.138	1.4512e-22	0
MYL9	5.97357e-27	-0.376108	0.024	0.176	1.4557e-22	0
IRS1	6.23419e-27	-0.3271	0.004	0.143	1.51921e-22	0
SLC25A13	6.34543e-27	0.316262	0.609	0.401	1.54632e-22	0
LINC01504	6.42634e-27	0.204559	0.206	0.083	1.56604e-22	0
LIMS1	6.45019e-27	-0.565572	0.332	0.518	1.57185e-22	0
LAMB1	6.6969e-27	-0.337567	0.001	0.138	1.63197e-22	0
NEDD9	7.02569e-27	-0.500085	0.101	0.278	1.71209e-22	0
BACE2	7.11422e-27	-0.569167	0.059	0.222	1.73366e-22	0
ADD3	7.27612e-27	-0.645825	0.202	0.376	1.77312e-22	0
PKDCC	7.51632e-27	-0.244586	0.005	0.145	1.83165e-22	0
TUBGCP3	7.80142e-27	0.268734	0.449	0.262	1.90113e-22	0
RELCH	7.90057e-27	0.295423	0.554	0.357	1.92529e-22	0
TANC2	7.94559e-27	0.372425	0.563	0.368	1.93626e-22	0
LRMP	9.06896e-27	0.259515	0.305	0.148	2.21002e-22	0
PLD1	1.07193e-26	0.311181	0.489	0.297	2.61219e-22	0
AC019197.1	1.07589e-26	-0.512338	0.008	0.148	2.62183e-22	0
ADARB1	1.07891e-26	-0.459011	0.091	0.267	2.6292e-22	0
ICA1	1.08141e-26	0.264924	0.345	0.179	2.63528e-22	0
GNAI2	1.09102e-26	0.214184	0.373	0.197	2.6587e-22	0
LRIG3	1.445e-26	-0.309306	0.007	0.146	3.52133e-22	0
BHMT2	1.48628e-26	-0.257104	0.005	0.143	3.62193e-22	0
ADAMTS2	1.53358e-26	-0.478163	0.126	0.307	3.73718e-22	0
SIK2	1.54347e-26	-1.05086	0.375	0.537	3.76129e-22	0
INPP4B	1.64183e-26	-0.947412	0.088	0.253	4.00099e-22	0
RNPEP	1.69919e-26	0.19881	0.252	0.113	4.14076e-22	0
FLNA	1.74431e-26	-0.393639	0.06	0.224	4.25072e-22	0
NT5DC1	1.79168e-26	0.396768	0.513	0.329	4.36615e-22	0
RETREG1	1.85943e-26	-0.311995	0.009	0.15	4.53125e-22	0
VPS35	1.86169e-26	0.228045	0.297	0.145	4.53676e-22	0
GRAP2	1.9101e-26	-0.480835	0.004	0.14	4.65472e-22	0
PLEKHA7	2.1065e-26	-0.396193	0.011	0.151	5.13332e-22	0
ADCY6	2.13467e-26	-0.332252	0.04	0.196	5.20199e-22	0
CD28	2.26601e-26	0.255415	0.241	0.105	5.52205e-22	0
CNN3	2.65406e-26	-0.24863	0.005	0.143	6.46767e-22	0
PPFIBP2	2.81339e-26	0.244999	0.332	0.169	6.85594e-22	0
PCDH7	2.89633e-26	-0.583038	0.009	0.148	7.05807e-22	0
ATXN1	3.00136e-26	0.34753	0.889	0.781	7.31401e-22	0
MAGI3	3.22916e-26	-0.389014	0.1	0.28	7.86913e-22	0
SORBS3	3.3225e-26	0.200154	0.325	0.162	8.09659e-22	0
OGDH	3.33106e-26	0.318648	0.529	0.335	8.11745e-22	0
NFE2L2	3.35735e-26	0.331318	0.642	0.458	8.18152e-22	0
ANGPTL4	3.50679e-26	-0.433576	0.055	0.214	8.5457e-22	0
LINC01473	3.57647e-26	-0.523186	0.244	0.43	8.7155e-22	0
PPP1R16B	4.24587e-26	-0.398659	0.004	0.139	1.03467e-21	0
ADA2	4.62295e-26	0.196723	0.238	0.104	1.12657e-21	0
LMO3	4.95138e-26	-0.361461	0.007	0.143	1.2066e-21	0
TPM3	5.11459e-26	0.235293	0.461	0.264	1.24637e-21	0
GLYAT	5.1919e-26	-0.387945	0.009	0.147	1.26522e-21	0
GNA13	5.23599e-26	0.259065	0.409	0.229	1.27596e-21	0
HOXA3	5.42984e-26	-0.227315	0	0.131	1.3232e-21	0
ADAMTS15	5.57129e-26	-0.342814	0.005	0.141	1.35767e-21	0
AIFM2	5.78112e-26	-0.276785	0.021	0.167	1.4088e-21	0
MIR3936HG	5.89138e-26	-0.278907	0.012	0.153	1.43567e-21	0
RAB10	6.63661e-26	0.31056	0.728	0.535	1.61728e-21	0
OSMR-AS1	6.77993e-26	-0.268144	0	0.131	1.6522e-21	0
TTLL7	7.5421e-26	-0.327404	0.008	0.144	1.83793e-21	0
PSTPIP1	7.78348e-26	0.17976	0.2	0.08	1.89676e-21	0
ROBO2	8.15709e-26	-1.39728	0.011	0.148	1.9878e-21	0
TET1	8.4116e-26	-0.307952	0.021	0.167	2.04982e-21	0
STXBP1	9.40241e-26	-0.299802	0.036	0.189	2.29127e-21	0
MAP3K5	9.7574e-26	0.324245	0.571	0.372	2.37778e-21	0
P4HA1	9.82806e-26	0.304362	0.423	0.246	2.395e-21	0
ZNF385D	1.00895e-25	-0.920924	0.001	0.132	2.45871e-21	0
PRXL2A	1.0315e-25	-0.399408	0.068	0.229	2.51365e-21	0
STIM2	1.08561e-25	0.291866	0.478	0.286	2.64553e-21	0
PRDM1	1.15095e-25	0.261047	0.221	0.095	2.80476e-21	0
NEXN	1.17734e-25	-0.304444	0.017	0.16	2.86905e-21	0
AGAP1	1.21279e-25	-0.860808	0.482	0.63	2.95544e-21	0
TP53I11	1.29541e-25	0.1528	0.144	0.048	3.15679e-21	0
DICER1	1.39936e-25	0.298123	0.621	0.422	3.4101e-21	0
ABR	1.41758e-25	0.244671	0.636	0.426	3.45449e-21	0
TIMP2	1.42681e-25	0.240275	0.543	0.338	3.47699e-21	0
CELF2	1.45049e-25	-0.547353	0.892	0.887	3.5347e-21	0
PC	1.82828e-25	-0.341162	0.015	0.154	4.45533e-21	0
SLC66A1L	1.8914e-25	-0.282858	0.005	0.138	4.60916e-21	0
AC090825.1	1.91388e-25	0.304777	0.324	0.167	4.66392e-21	0
SLC22A3	1.97653e-25	-0.305929	0.001	0.131	4.81662e-21	0
ARHGAP28	2.14237e-25	-0.294401	0.001	0.131	5.22074e-21	0
CARD11	2.2895e-25	-0.560196	0.009	0.144	5.57929e-21	0
EIF3D	2.32347e-25	0.175972	0.246	0.11	5.66206e-21	0
CLIC2	2.36211e-25	0.203752	0.246	0.111	5.75623e-21	0
ZNF330	2.40594e-25	0.202481	0.262	0.123	5.86304e-21	0
CLN6	2.91911e-25	0.165193	0.185	0.072	7.11359e-21	0
APOL6	3.11985e-25	-0.394564	0.108	0.276	7.60276e-21	0
MRTFB	3.17208e-25	-0.621952	0.218	0.391	7.73003e-21	0
LGALS9	3.26154e-25	0.156058	0.157	0.056	7.94805e-21	0
EPHA1-AS1	3.30169e-25	0.235298	0.189	0.075	8.04589e-21	0
ARHGAP32	3.3074e-25	-0.333902	0.071	0.237	8.05982e-21	0
THSD7B	3.34074e-25	-0.420087	0.007	0.139	8.14104e-21	0
SGCD	3.82026e-25	-0.385169	0.068	0.235	9.30959e-21	0
DERA	3.85122e-25	0.293477	0.459	0.277	9.38504e-21	0
METTL21A	3.96259e-25	0.221565	0.248	0.113	9.65643e-21	0
AMPD3	4.61464e-25	0.218936	0.266	0.125	1.12454e-20	0
EPHB2	4.92147e-25	0.229158	0.221	0.097	1.19931e-20	0
FOXN2	5.2493e-25	0.319206	0.582	0.385	1.2792e-20	0
NECTIN3	5.37697e-25	-0.275895	0.015	0.152	1.31031e-20	0
ITK	5.47594e-25	-0.464723	0.005	0.136	1.33443e-20	0
DENND11	5.72188e-25	0.199419	0.305	0.152	1.39437e-20	0
COL8A1	5.82824e-25	-0.558493	0	0.126	1.42028e-20	0
AC009093.2	5.89028e-25	0.298288	0.482	0.29	1.4354e-20	0
SLC12A7	6.02412e-25	0.158391	0.206	0.085	1.46802e-20	0
ARPC3	6.29001e-25	0.255761	0.441	0.26	1.53281e-20	0
CPE	6.38495e-25	-0.329503	0.009	0.143	1.55595e-20	0
CEPT1	6.76426e-25	0.305026	0.479	0.301	1.64838e-20	0
ACTN1	7.09858e-25	-0.444032	0.089	0.253	1.72985e-20	0
ALCAM	7.2845e-25	0.31503	0.31	0.156	1.77516e-20	0
GALNT15	7.2901e-25	-0.496389	0.003	0.131	1.77652e-20	0
GPATCH2L	7.37889e-25	0.310013	0.498	0.32	1.79816e-20	0
PPCDC	7.66727e-25	0.342149	0.393	0.227	1.86844e-20	0
ITGA11	8.17715e-25	-0.45617	0.004	0.133	1.99269e-20	0
AC053513.1	8.67209e-25	0.179575	0.22	0.095	2.1133e-20	0
GDPD5	8.77701e-25	-0.258886	0.019	0.157	2.13887e-20	0
LHFPL2	8.93056e-25	0.262969	0.346	0.185	2.17629e-20	0
ADAMTSL1	1.0363e-24	-0.616064	0.007	0.137	2.52536e-20	0
KCNMB4	1.26461e-24	0.184552	0.136	0.045	3.08173e-20	0
APCDD1	1.28313e-24	-0.353459	0.004	0.132	3.12686e-20	0
CTSH	1.3016e-24	0.168301	0.193	0.078	3.17187e-20	0
HS1BP3	1.34809e-24	0.221327	0.258	0.122	3.28516e-20	0
C19orf12	1.35029e-24	-0.346488	0.075	0.233	3.29053e-20	0
AFAP1L1	1.36553e-24	-0.284704	0.011	0.143	3.32766e-20	0
PNKD	1.37728e-24	0.169701	0.177	0.069	3.35628e-20	0
PRNP	1.39817e-24	0.193802	0.24	0.109	3.4072e-20	0
RETSAT	1.43951e-24	-0.353123	0.044	0.192	3.50795e-20	0
SOX5	1.46405e-24	-1.20386	0.591	0.701	3.56775e-20	0
PACS2	1.47134e-24	0.236335	0.389	0.218	3.5855e-20	0
MARCH2	1.52886e-24	0.220531	0.3	0.152	3.72567e-20	0
CHRDL1	1.536e-24	-0.331178	0.019	0.155	3.74308e-20	0
PILRA	1.60357e-24	0.214006	0.246	0.113	3.90773e-20	0
FBXL2	1.68634e-24	-0.28394	0.004	0.131	4.10945e-20	0
DEK	1.74284e-24	0.259354	0.395	0.226	4.24712e-20	0
GDAP2	1.7497e-24	0.236033	0.375	0.209	4.26385e-20	0
UAP1	1.94143e-24	-0.436216	0.029	0.172	4.73106e-20	0
NSL1	2.05943e-24	0.249576	0.358	0.197	5.01861e-20	0
VEGFA	2.10881e-24	-0.26301	0.02	0.157	5.13895e-20	0
HEXA	2.1607e-24	0.259687	0.364	0.203	5.2654e-20	0
MME	2.19568e-24	-0.372799	0.013	0.146	5.35065e-20	0
NOX4	2.24974e-24	-0.61226	0.003	0.128	5.48238e-20	0
MEST	2.25651e-24	-0.375103	0.02	0.156	5.49889e-20	0
AUXG01000058.1	2.33328e-24	-0.283229	0.007	0.135	5.68596e-20	0
SLC38A9	2.37086e-24	0.277242	0.465	0.281	5.77755e-20	0
WDR37	2.38387e-24	0.260354	0.473	0.288	5.80926e-20	0
DGAT2	2.3861e-24	-0.487737	0.02	0.157	5.81469e-20	0
CEP126	2.42002e-24	-0.375386	0.077	0.237	5.89734e-20	0
CHSY1	2.4618e-24	0.249478	0.427	0.248	5.99916e-20	0
IRF8	2.54806e-24	0.183199	0.262	0.122	6.20936e-20	0
CYTH1	2.58594e-24	0.287687	0.696	0.481	6.30167e-20	0
B3GNT5	2.64905e-24	0.153157	0.149	0.052	6.45547e-20	0
FMNL1	3.02423e-24	0.195744	0.33	0.169	7.36975e-20	0
DUSP3	3.02911e-24	0.162924	0.192	0.078	7.38165e-20	0
TFPI	3.10771e-24	-0.502396	0.033	0.176	7.57318e-20	0
PECR	3.29528e-24	-0.446565	0.045	0.192	8.03027e-20	0
ASPA	3.50522e-24	-0.236214	0.003	0.127	8.54186e-20	0
SPON1	3.80353e-24	-0.382476	0.004	0.13	9.26882e-20	0
C3	3.90555e-24	-0.585566	0.003	0.127	9.51744e-20	0
HMCN1	3.92985e-24	-0.492266	0.005	0.132	9.57665e-20	0
PNPLA2	4.03474e-24	-0.454954	0.079	0.233	9.83225e-20	0
BCL11B	4.11925e-24	-0.566599	0.004	0.129	1.00382e-19	0
SPTAN1	4.17054e-24	-0.354036	0.117	0.286	1.01632e-19	0
ACPP	4.32872e-24	0.154681	0.121	0.038	1.05487e-19	0
ERRFI1	4.89608e-24	-0.302101	0.009	0.138	1.19313e-19	0
ANKRD30A	5.03456e-24	-0.612404	0.021	0.156	1.22687e-19	0
RDH5	5.25256e-24	-0.333326	0.023	0.159	1.28e-19	0
PITPNM2	5.42773e-24	-0.252014	0.009	0.138	1.32268e-19	0
ATP2B4	5.58638e-24	-0.487475	0.305	0.477	1.36135e-19	0
AC007364.1	5.79686e-24	0.356335	0.28	0.14	1.41264e-19	0
ABHD18	6.15607e-24	0.276293	0.482	0.297	1.50017e-19	0
SLA	6.35155e-24	0.190352	0.336	0.172	1.54781e-19	0
HK2	6.42158e-24	-0.355336	0.013	0.144	1.56487e-19	0
IL18R1	6.67163e-24	-0.644046	0.017	0.149	1.62581e-19	0
AP002026.1	6.79592e-24	-0.28507	0.013	0.145	1.6561e-19	0
RHOH	7.09949e-24	-0.448117	0.015	0.146	1.73007e-19	0
GARNL3	7.39869e-24	0.268514	0.356	0.195	1.80299e-19	0
SNX9	7.49613e-24	0.227033	0.762	0.573	1.82673e-19	0
MTMR14	7.91135e-24	0.226293	0.342	0.186	1.92792e-19	0
DENND2A	8.135e-24	-0.458964	0.011	0.139	1.98242e-19	0
CORO2B	8.78562e-24	-0.286809	0.009	0.137	2.14097e-19	0
SLC38A7	9.69648e-24	0.150826	0.18	0.071	2.36294e-19	0
NDFIP2	1.15684e-23	-0.226696	0.001	0.122	2.8191e-19	0
NR2F1-AS1	1.22844e-23	-0.290729	0	0.12	2.99359e-19	0
ZNF124	1.23901e-23	0.198041	0.242	0.112	3.01934e-19	0
AMOTL2	1.2513e-23	-0.247801	0.015	0.145	3.04929e-19	0
CDCP1	1.27116e-23	0.156798	0.107	0.031	3.09769e-19	0
DOCK8	1.27662e-23	0.259911	0.788	0.595	3.111e-19	0
CLEC2B	1.38062e-23	0.166134	0.241	0.11	3.36443e-19	0
ANKUB1	1.40254e-23	0.284978	0.34	0.187	3.41786e-19	0
STAT4	1.4969e-23	-0.629904	0.031	0.167	3.6478e-19	0
NISCH	1.50013e-23	0.210578	0.334	0.179	3.65566e-19	0
AGFG1	1.54587e-23	0.320563	0.742	0.58	3.76714e-19	0
PHTF2	1.67794e-23	0.213282	0.587	0.37	4.08896e-19	0
LINC00632	1.68274e-23	-0.272772	0.008	0.134	4.10066e-19	0
KIAA1671	1.87777e-23	-0.350713	0.015	0.144	4.57594e-19	0
CDK19	2.04657e-23	0.373999	0.513	0.338	4.98729e-19	0
RNF114	2.11021e-23	0.209295	0.298	0.153	5.14238e-19	0
CAB39	2.11386e-23	0.348154	0.652	0.476	5.15126e-19	0
EFR3A	2.18382e-23	0.253508	0.574	0.379	5.32174e-19	0
SYNPO2	2.25296e-23	-0.622073	0.008	0.133	5.49024e-19	0
SLC7A6	2.53378e-23	-0.534006	0.173	0.333	6.17456e-19	0
KLRD1	2.88307e-23	-0.389641	0.007	0.13	7.02576e-19	0
LRP1B	3.17422e-23	-0.878415	0.016	0.144	7.73526e-19	0
ANKRD13D	3.28668e-23	0.176724	0.3	0.151	8.00931e-19	0
ARRDC3	3.41202e-23	0.244468	0.324	0.173	8.31475e-19	0
REV1	3.54826e-23	0.259331	0.521	0.337	8.64676e-19	0
GOLGA8A	3.63516e-23	-0.30884	0.153	0.327	8.85852e-19	0
DLG2	3.89849e-23	-0.585412	0.22	0.403	9.50024e-19	0
MFSD14C	4.07849e-23	0.243418	0.558	0.36	9.93888e-19	0
THSD7A	4.16639e-23	-0.478987	0.009	0.133	1.01531e-18	0
CCDC88C	4.34951e-23	-0.40209	0.039	0.177	1.05993e-18	0
SPARCL1	4.43553e-23	-0.595678	0.02	0.15	1.08089e-18	0
ST3GAL1	4.55466e-23	0.335773	0.575	0.39	1.10992e-18	0
TMLHE	5.77257e-23	0.246595	0.387	0.222	1.40672e-18	0
BCR	5.77818e-23	-0.292579	0.047	0.191	1.40808e-18	0
MORC3	5.83085e-23	0.276166	0.514	0.331	1.42092e-18	0
APH1B	6.01937e-23	0.220737	0.301	0.156	1.46686e-18	0
ZNF267	6.1713e-23	0.187662	0.27	0.132	1.50388e-18	0
DUSP6	6.33862e-23	0.229667	0.266	0.133	1.54466e-18	0
PDLIM1	6.46296e-23	-0.275301	0.007	0.128	1.57496e-18	0
FAM171A1	6.67291e-23	-0.256496	0.001	0.119	1.62612e-18	0
MEG8	8.15147e-23	-0.57234	0.004	0.123	1.98643e-18	0
NPR3	8.65084e-23	-0.363226	0.007	0.127	2.10812e-18	0
PODN	9.72896e-23	-0.29766	0.003	0.121	2.37085e-18	0
HECA	1.00321e-22	0.183324	0.337	0.178	2.44472e-18	0
STEAP2	1.10205e-22	-0.211337	0.003	0.12	2.68558e-18	0
DCN	1.13572e-22	-1.0968	0.061	0.201	2.76764e-18	0
CDK14	1.20643e-22	-0.497839	0.17	0.34	2.93994e-18	0
STPG4	1.2159e-22	0.154254	0.176	0.07	2.96303e-18	0
AOC3	1.40001e-22	-0.222794	0.017	0.144	3.41168e-18	0
RASGRP3	1.43982e-22	0.159526	0.192	0.08	3.5087e-18	0
LHCGR	1.45715e-22	-0.347187	0.005	0.124	3.55093e-18	0
DNAJC13	1.51109e-22	0.220751	0.515	0.322	3.68237e-18	0
KANK4	1.54289e-22	-0.360927	0.005	0.124	3.75987e-18	0
FBXO17	1.59708e-22	-0.214343	0.003	0.119	3.89193e-18	0
SWAP70	1.65472e-22	0.20015	0.443	0.262	4.03239e-18	0
SIPA1L3	1.68949e-22	0.264543	0.565	0.376	4.11713e-18	0
MLKL	1.70043e-22	0.161859	0.194	0.082	4.14379e-18	0
COL24A1	1.90346e-22	-0.304414	0.007	0.126	4.63853e-18	0
CELF1	1.98942e-22	0.308464	0.82	0.706	4.84803e-18	0
OAF	2.0064e-22	-0.330422	0.041	0.179	4.8894e-18	0
PRICKLE1	2.30654e-22	-0.382813	0.001	0.116	5.62082e-18	0
AMD1	2.41483e-22	0.219058	0.298	0.157	5.8847e-18	0
USP33	2.62302e-22	-0.462959	0.459	0.585	6.39204e-18	0
PPP1R21	2.65486e-22	0.338771	0.503	0.335	6.46963e-18	0
ASAP3	2.69221e-22	-0.23318	0.001	0.116	6.56064e-18	0
EPB41L4B	3.01543e-22	-0.262133	0.007	0.125	7.34831e-18	0
F3	3.05879e-22	-0.303592	0.011	0.132	7.45398e-18	0
ZNF263	3.14122e-22	0.205198	0.269	0.134	7.65485e-18	0
CLIP2	3.20424e-22	0.178287	0.284	0.143	7.80841e-18	0
ABI1	3.24168e-22	0.265212	0.617	0.432	7.89964e-18	0
GPHN	3.3109e-22	-0.44329	0.414	0.581	8.06834e-18	0
LRCH1	3.41007e-22	0.215108	0.563	0.352	8.31001e-18	0
ITPRIPL2	3.5583e-22	0.170811	0.241	0.115	8.67123e-18	0
ZHX3	3.57301e-22	-0.357946	0.123	0.286	8.70706e-18	0
DUXAP8	3.81554e-22	-0.20899	0.011	0.131	9.29809e-18	0
GNAI3	3.81596e-22	0.258329	0.438	0.271	9.29912e-18	0
JADE1	3.9382e-22	-0.248281	0.045	0.186	9.59701e-18	0
TBC1D9B	3.9509e-22	0.179985	0.297	0.154	9.62794e-18	0
EHD2	4.46432e-22	-0.202675	0.008	0.127	1.08791e-17	0
ARPC2	4.48638e-22	0.222184	0.646	0.443	1.09329e-17	0
SLC6A6	4.55801e-22	0.199593	0.265	0.131	1.11074e-17	0
MYO16	4.59219e-22	-0.333092	0.012	0.133	1.11907e-17	0
ZMYM6	4.76759e-22	0.230817	0.411	0.244	1.16181e-17	0
SLC23A2	4.9619e-22	0.240484	0.427	0.261	1.20917e-17	0
SNX10	5.94218e-22	0.25486	0.316	0.171	1.44805e-17	0
MAT2A	6.07235e-22	0.205673	0.312	0.166	1.47977e-17	0
CREBRF	6.58466e-22	0.260043	0.494	0.319	1.60461e-17	0
MIR181A1HG	6.9483e-22	0.234841	0.344	0.187	1.69323e-17	0
WDR44	7.19676e-22	0.2533	0.449	0.277	1.75378e-17	0
NUDT3	7.47459e-22	0.172692	0.234	0.111	1.82148e-17	0
SPATA6	7.54391e-22	0.267746	0.411	0.245	1.83838e-17	0
ACVR1C	7.62186e-22	-0.361123	0.008	0.125	1.85737e-17	0
VCAN	7.95898e-22	-0.781372	0.047	0.182	1.93952e-17	0
E2F3	8.14893e-22	0.231067	0.34	0.188	1.98581e-17	0
CYP7B1	8.27137e-22	-0.337005	0.008	0.125	2.01565e-17	0
CFAP69	8.44289e-22	-0.294791	0.031	0.161	2.05745e-17	0
BRCA2	9.21095e-22	0.174087	0.16	0.063	2.24462e-17	0
SNCAIP	9.85461e-22	0.211362	0.237	0.111	2.40147e-17	0
HTT	9.92208e-22	0.251084	0.603	0.414	2.41791e-17	0
ZNF608	9.97913e-22	-0.243084	0.003	0.116	2.43181e-17	0
ZMIZ1	1.12934e-21	0.252669	0.642	0.448	2.75208e-17	0
PYHIN1	1.22599e-21	-0.348845	0.007	0.122	2.98763e-17	0
FGF14	1.34203e-21	-0.627643	0	0.11	3.27038e-17	0
TRAF3IP3	1.35347e-21	-0.295543	0.016	0.137	3.29827e-17	0
PROCR	1.35882e-21	-0.356991	0.055	0.193	3.31131e-17	0
RNF180	1.36292e-21	-0.284442	0.025	0.153	3.32131e-17	0
CNTN3	1.40301e-21	-0.279651	0.017	0.14	3.41899e-17	0
SFXN1	1.50416e-21	-0.237081	0.02	0.144	3.66548e-17	0
SBF2	1.50475e-21	0.302358	0.921	0.838	3.66692e-17	0
TMEM131L	1.52549e-21	-0.52157	0.25	0.405	3.71746e-17	0
TNS2	1.62261e-21	-0.219122	0.032	0.163	3.95413e-17	0
FGF7	1.62511e-21	-0.443639	0.001	0.112	3.96023e-17	0
WASHC2C	1.82446e-21	0.213459	0.316	0.171	4.44602e-17	0
ELL	1.82662e-21	0.217909	0.357	0.203	4.45129e-17	0
ATP8B2	1.91167e-21	-0.215606	0.001	0.112	4.65855e-17	0
TSPAN4	1.98523e-21	0.175632	0.316	0.168	4.8378e-17	0
CIDEA	2.03759e-21	-0.324276	0.004	0.116	4.9654e-17	0
FBLN1	2.25218e-21	-0.459626	0.005	0.118	5.48834e-17	0
PDE1A	2.26533e-21	-0.359046	0.003	0.114	5.52038e-17	0
ACTR2	2.34007e-21	0.2288	0.617	0.414	5.7025e-17	0
AC083837.1	2.47589e-21	0.165078	0.144	0.053	6.0335e-17	0
FAM118A	2.82235e-21	0.208646	0.431	0.26	6.87779e-17	0
TERF2	2.83857e-21	0.206403	0.285	0.149	6.9173e-17	0
ABCA9	2.85908e-21	0.198191	0.586	0.394	6.96728e-17	0
CDC42BPA	2.89997e-21	-0.457358	0.35	0.509	7.06694e-17	0
PDCD1LG2	2.98874e-21	0.167627	0.197	0.086	7.28327e-17	0
AC124852.1	3.07931e-21	-0.274356	0.003	0.113	7.50398e-17	0
MAML2	3.15663e-21	0.30123	0.943	0.855	7.69239e-17	0
ADK	3.38278e-21	-0.453538	0.587	0.728	8.24351e-17	0
SUMF1	3.51733e-21	0.373071	0.602	0.442	8.57138e-17	0
C1RL	4.1441e-21	-0.237504	0.033	0.163	1.00988e-16	0
NCOA2	4.16886e-21	0.308869	0.799	0.686	1.01591e-16	0
CD247	4.16943e-21	-0.986629	0.048	0.178	1.01605e-16	0
ACKR3	4.49582e-21	-0.24652	0.008	0.122	1.09559e-16	0
ARHGEF2	4.59027e-21	0.205202	0.446	0.271	1.1186e-16	0
DOP1B	4.96084e-21	0.243828	0.364	0.212	1.20891e-16	0
DPT	5.39302e-21	-0.290357	0.007	0.119	1.31422e-16	0
FRY	5.81887e-21	-0.5095	0.3	0.473	1.418e-16	0
RNF217	6.16113e-21	0.317862	0.441	0.281	1.50141e-16	0
PLXNB2	6.41899e-21	0.166393	0.201	0.091	1.56424e-16	0
MARC2	6.43825e-21	-0.193108	0.007	0.119	1.56894e-16	0
GPC3	7.07723e-21	-0.457259	0.016	0.134	1.72465e-16	0
PAWR	7.19748e-21	-0.252243	0.001	0.109	1.75395e-16	0
HPS3	7.38483e-21	0.180105	0.27	0.138	1.79961e-16	0
ITGB1	7.49771e-21	-0.434351	0.316	0.463	1.82712e-16	0
DCLK2	7.57164e-21	-0.234341	0.004	0.114	1.84513e-16	0
HGSNAT	7.71724e-21	0.266789	0.521	0.349	1.88061e-16	0
MB21D2	8.00922e-21	0.300885	0.261	0.133	1.95177e-16	0
DNMT3A	8.312e-21	0.239585	0.431	0.265	2.02555e-16	0
SPRY4-AS1	8.92084e-21	-0.385466	0.009	0.122	2.17392e-16	0
IQCK	9.05966e-21	0.204385	0.266	0.136	2.20775e-16	0
DNM2	9.20118e-21	0.226241	0.575	0.385	2.24224e-16	0
DHX34	9.66342e-21	0.150656	0.173	0.072	2.35488e-16	0
LYPLAL1	9.70998e-21	0.333668	0.531	0.367	2.36622e-16	0
NTN4	9.80822e-21	-0.325292	0.007	0.117	2.39017e-16	0
AL008633.1	9.88091e-21	-0.375663	0.009	0.122	2.40788e-16	0
PTPN4	1.03269e-20	-0.383854	0.19	0.349	2.51657e-16	0
KAT6B	1.11009e-20	-0.375724	0.306	0.473	2.70517e-16	0
DMXL1	1.11543e-20	0.296959	0.675	0.507	2.71818e-16	0
GPRIN3	1.11684e-20	0.163033	0.357	0.195	2.72162e-16	0
MYO10	1.12929e-20	-0.289949	0.004	0.112	2.75196e-16	0
SP3	1.16864e-20	0.272275	0.59	0.411	2.84786e-16	0
MINDY4	1.23534e-20	-0.207067	0.001	0.107	3.01041e-16	0
ABCD2	1.25345e-20	-0.443576	0.064	0.201	3.05453e-16	0
WAPL	1.31387e-20	0.255439	0.542	0.365	3.20177e-16	0
RFX1	1.35309e-20	0.158732	0.216	0.1	3.29735e-16	0
C22orf34	1.38093e-20	0.248127	0.284	0.149	3.36519e-16	0
MBP	1.39668e-20	0.204324	0.631	0.415	3.40357e-16	0
SNX21	1.42734e-20	-0.202989	0.016	0.133	3.47829e-16	0
CTBS	1.46448e-20	0.193086	0.254	0.129	3.56879e-16	0
MICU3	1.51954e-20	-0.292172	0.109	0.264	3.70296e-16	0
USP32	1.53531e-20	0.286794	0.659	0.509	3.74141e-16	0
ARMH3	1.59045e-20	0.284609	0.638	0.464	3.87578e-16	0
SAMSN1	1.59593e-20	0.16408	0.377	0.211	3.88913e-16	0
ATP11A	1.67631e-20	0.201804	0.479	0.298	4.08499e-16	0
ARHGAP25	1.67785e-20	0.191255	0.441	0.262	4.08876e-16	0
PRDM5	1.7123e-20	-0.219094	0.001	0.107	4.17271e-16	0
ENPP1	1.83309e-20	-0.358449	0.015	0.13	4.46706e-16	0
TTC28	1.85622e-20	-0.50105	0.559	0.695	4.52343e-16	0
SORBS2	1.92579e-20	-0.744971	0.013	0.127	4.69295e-16	0
FGL2	1.93362e-20	0.167106	0.206	0.094	4.71205e-16	0
CLTA	2.01327e-20	0.28331	0.403	0.251	4.90614e-16	0
PITPNC1	2.04067e-20	-0.925829	0.366	0.503	4.97291e-16	0
RASA1	2.0455e-20	0.329817	0.675	0.535	4.98468e-16	0
FBLN5	2.06116e-20	-0.272235	0.005	0.113	5.02284e-16	0
CYFIP2	2.09804e-20	-0.319511	0.012	0.125	5.11272e-16	0
CD99	2.1561e-20	0.381529	0.533	0.364	5.25421e-16	0
EPS8	2.24562e-20	0.260374	0.755	0.597	5.47234e-16	0
KIAA1324L	2.28447e-20	-0.260987	0.024	0.145	5.56703e-16	0
PLEKHM2	2.30239e-20	0.222083	0.414	0.251	5.61069e-16	0
OGA	2.53747e-20	-0.514877	0.53	0.647	6.18357e-16	0
RIPOR1	2.63648e-20	0.162141	0.222	0.106	6.42485e-16	0
CNKSR2	2.71887e-20	-0.245426	0.003	0.108	6.62561e-16	0
PKIG	2.77663e-20	-0.246974	0.021	0.139	6.76638e-16	0
IFI44	2.81311e-20	0.171843	0.233	0.113	6.85528e-16	0
OSBPL1A	3.20748e-20	0.30163	0.569	0.397	7.81631e-16	0
ERG	3.2577e-20	-0.473466	0.013	0.125	7.93869e-16	0
C1QTNF7	3.61173e-20	-0.303258	0.005	0.112	8.80144e-16	0
LRRC37B	3.67003e-20	0.194997	0.257	0.131	8.9435e-16	0
NDRG1	3.73694e-20	-0.259623	0.044	0.173	9.10656e-16	0
DMGDH	3.76743e-20	-0.212955	0.017	0.134	9.18086e-16	0
GFPT2	3.83689e-20	-0.47904	0.001	0.105	9.35012e-16	0
ITGBL1	3.93083e-20	-0.462422	0.004	0.11	9.57905e-16	0
CCDC91	4.06028e-20	0.344746	0.78	0.658	9.89449e-16	0
ADCY3	4.17935e-20	-0.31788	0.012	0.123	1.01847e-15	0
MYEOV	4.33554e-20	-0.32106	0.007	0.114	1.05653e-15	0
MBD5	4.55031e-20	-0.359673	0.579	0.739	1.10887e-15	0
BICC1	4.69319e-20	-0.732117	0.039	0.162	1.14368e-15	0
LINC02240	4.704e-20	-0.412757	0.005	0.112	1.14632e-15	0
USP15	5.15118e-20	0.265963	0.8	0.665	1.25529e-15	0
KCNT2	5.43053e-20	-0.422506	0	0.102	1.32337e-15	0
RAB4A	5.48161e-20	0.157962	0.197	0.089	1.33581e-15	0
TBX18	5.90599e-20	-0.248854	0.016	0.129	1.43923e-15	0
TXNDC16	5.9782e-20	0.252918	0.274	0.148	1.45683e-15	0
MTHFR	6.17772e-20	0.193165	0.281	0.148	1.50545e-15	0
MYO15B	6.22423e-20	0.201343	0.407	0.244	1.51678e-15	0
KCNIP2-AS1	6.45206e-20	-0.247779	0.005	0.111	1.5723e-15	0
TGFB1	6.70976e-20	0.206722	0.369	0.212	1.6351e-15	0
TRAF3	7.04562e-20	0.291805	0.481	0.319	1.71695e-15	0
SLF2	7.29151e-20	0.2684	0.489	0.326	1.77687e-15	0
RERE	7.67518e-20	0.303946	0.92	0.881	1.87036e-15	0
ERP44	7.74368e-20	0.231603	0.434	0.272	1.88706e-15	0
MPP6	8.45098e-20	-0.219353	0.003	0.106	2.05942e-15	0
ATP2A3	8.9505e-20	-0.230021	0.004	0.108	2.18115e-15	0
GREB1L	8.98897e-20	-0.294412	0.015	0.126	2.19052e-15	0
PDGFRA	1.00426e-19	-0.358975	0.011	0.119	2.44729e-15	0
PEPD	1.02957e-19	0.216744	0.345	0.197	2.50895e-15	0
NXN	1.05696e-19	-0.373735	0.004	0.108	2.57571e-15	0
USP4	1.06645e-19	0.22383	0.474	0.308	2.59883e-15	0
TGIF2	1.10317e-19	0.160512	0.245	0.122	2.68832e-15	0
ELMOD3	1.10649e-19	-0.619492	0.169	0.31	2.6964e-15	0
EPHA4	1.12566e-19	-0.307752	0.005	0.11	2.74312e-15	0
CHL1	1.15508e-19	-0.388174	0.004	0.108	2.8148e-15	0
RCAN2	1.16965e-19	-0.577369	0.005	0.11	2.85031e-15	0
PRKCQ	1.17532e-19	-0.408029	0.021	0.136	2.86413e-15	0
NEK6	1.20307e-19	0.20481	0.381	0.225	2.93175e-15	0
PRKX	1.27226e-19	0.180742	0.418	0.249	3.10037e-15	0
HOOK3	1.30283e-19	0.287982	0.606	0.441	3.17486e-15	0
SPRY1	1.35559e-19	-0.185521	0	0.1	3.30345e-15	0
AC107223.1	1.38302e-19	-0.24234	0.015	0.125	3.37028e-15	0
IKZF3	1.41829e-19	-0.400204	0.015	0.124	3.45622e-15	0
AP003086.1	1.42255e-19	0.213828	0.317	0.179	3.46662e-15	0
AP002518.2	1.48711e-19	-0.173073	0.001	0.102	3.62393e-15	0
LMOD1	1.51751e-19	-0.467769	0.009	0.116	3.69801e-15	0
SULF1	1.52736e-19	-0.356834	0	0.1	3.72202e-15	0
AP001347.1	1.60009e-19	-0.244358	0.003	0.104	3.89926e-15	0
PVT1	1.81113e-19	-0.364528	0.071	0.205	4.41353e-15	0
NBEA	1.83716e-19	0.200797	0.451	0.279	4.47698e-15	0
PLCE1	1.89548e-19	-0.256401	0.015	0.125	4.6191e-15	0
PLIN5	1.91402e-19	-0.231885	0.001	0.102	4.66429e-15	0
SYTL3	1.92466e-19	-0.602386	0.103	0.24	4.6902e-15	0
IL1R1	1.96661e-19	-0.323305	0.028	0.145	4.79243e-15	0
ABCC4	1.97e-19	0.167008	0.332	0.182	4.80068e-15	0
GTF2F2	2.04033e-19	0.25227	0.411	0.257	4.97209e-15	0
SGPP1	2.05792e-19	0.231433	0.403	0.245	5.01495e-15	0
TMOD3	2.10872e-19	0.206765	0.591	0.4	5.13874e-15	0
RILPL1	2.1479e-19	0.230045	0.357	0.211	5.23423e-15	0
ADAMTSL3	2.24612e-19	-0.305856	0.001	0.101	5.47357e-15	0
RAB27B	2.27965e-19	-0.660724	0.02	0.132	5.55529e-15	0
SAMD3	2.37957e-19	-0.472296	0.007	0.11	5.79877e-15	0
DOCK7	2.76157e-19	0.259425	0.518	0.349	6.72966e-15	0
ACVR2B	2.87524e-19	0.156343	0.173	0.075	7.00668e-15	0
ADAM22	2.88412e-19	-0.240593	0.012	0.119	7.02831e-15	0
ZFPM2-AS1	2.90051e-19	-0.222936	0.015	0.125	7.06826e-15	0
SPAG16	2.91375e-19	-0.326201	0.051	0.178	7.10053e-15	0
SPOCK1	3.07031e-19	-0.368704	0.007	0.11	7.48203e-15	0
PTGDR	3.26803e-19	-0.276271	0.003	0.103	7.96387e-15	0
MARS	3.27123e-19	0.178886	0.286	0.154	7.97166e-15	0
CTIF	3.29976e-19	-0.729697	0.249	0.377	8.04118e-15	0
NUMB	3.36139e-19	0.264563	0.766	0.644	8.19138e-15	0
TGFBR1	3.46417e-19	0.217795	0.429	0.268	8.44183e-15	0
THRB	3.65513e-19	0.242311	0.786	0.599	8.90719e-15	0
TNFRSF14	3.66879e-19	0.178083	0.284	0.151	8.94048e-15	0
BMPR1A	3.9779e-19	-0.391253	0.261	0.42	9.69375e-15	0
RHOJ	3.99628e-19	-0.3008	0.004	0.105	9.73853e-15	0
COL18A1	4.12287e-19	-0.270347	0.016	0.125	1.0047e-14	0
MYO1B	4.13424e-19	-0.42566	0.009	0.114	1.00747e-14	0
ARPC1B	4.25319e-19	0.163874	0.364	0.208	1.03646e-14	0
TTBK2	4.45457e-19	0.250098	0.495	0.334	1.08553e-14	0
TEX2	4.63133e-19	0.220216	0.27	0.145	1.12861e-14	0
SH3BP2	4.65887e-19	0.158445	0.316	0.172	1.13532e-14	0
GNG2	4.77143e-19	0.241482	0.724	0.538	1.16275e-14	0
SLC25A24	5.26516e-19	0.221162	0.411	0.254	1.28307e-14	0
ITGAL	5.67605e-19	-0.490974	0.047	0.167	1.3832e-14	0
VIT	5.81649e-19	-0.306862	0.005	0.106	1.41742e-14	0
EVC2	5.86652e-19	-0.211171	0.005	0.106	1.42961e-14	0
SMARCA1	5.98718e-19	-0.218125	0.016	0.125	1.45902e-14	0
TMEM123	6.06032e-19	0.178118	0.297	0.162	1.47684e-14	0
KLF7	6.46748e-19	0.249957	0.582	0.403	1.57606e-14	0
HIVEP3	6.63408e-19	-0.581642	0.213	0.356	1.61666e-14	0
ZC3H12C	6.74666e-19	0.216976	0.312	0.176	1.64409e-14	0
KBTBD12	6.79591e-19	0.166942	0.137	0.053	1.6561e-14	0
LRP6	6.95875e-19	-0.245264	0.049	0.175	1.69578e-14	0
CSAD	7.01336e-19	-0.374077	0.169	0.313	1.70909e-14	0
AASS	7.08348e-19	-0.216351	0.037	0.157	1.72617e-14	0
CMIP	7.24695e-19	0.243063	0.734	0.551	1.76601e-14	0
KIAA0408	7.52171e-19	-0.256838	0.012	0.117	1.83297e-14	0
ABCA8	8.11909e-19	-0.640062	0.076	0.202	1.97854e-14	0
DELE1	8.13162e-19	0.168206	0.288	0.155	1.9816e-14	0
SORL1	8.14078e-19	-0.350011	0.035	0.152	1.98383e-14	0
AL357522.1	8.18881e-19	-0.318081	0.012	0.116	1.99553e-14	0
RGS22	8.21559e-19	-0.222325	0.008	0.11	2.00206e-14	0
FAM214A	9.03155e-19	-0.418462	0.345	0.484	2.2009e-14	0
RAPGEF5	9.13235e-19	-0.517501	0.004	0.103	2.22546e-14	0
FZD6	9.36844e-19	-0.182405	0.007	0.108	2.28299e-14	0
GALNT7	9.46274e-19	0.250489	0.324	0.185	2.30598e-14	0
MMP28	9.94622e-19	-0.209152	0.004	0.103	2.4238e-14	0
AC092691.1	1.00632e-18	0.281074	0.107	0.036	2.4523e-14	0
CDH20	1.15054e-18	-0.427595	0.008	0.109	2.80374e-14	0
AC008014.1	1.16198e-18	-0.502179	0.157	0.306	2.83163e-14	0
KIF16B	1.17505e-18	0.263728	0.443	0.293	2.86349e-14	0
ARHGEF10	1.23464e-18	-0.299618	0.093	0.231	3.00869e-14	0
PPFIA2	1.29611e-18	-0.347532	0.007	0.107	3.15849e-14	0
PRKCE	1.31056e-18	-0.453727	0.383	0.53	3.19371e-14	0
SPON2	1.38895e-18	-0.252014	0.011	0.113	3.38472e-14	0
RASA3	1.4386e-18	-0.358108	0.164	0.314	3.50572e-14	0
AL645568.1	1.45674e-18	-0.272893	0.088	0.225	3.54993e-14	0
LINC01117	1.55999e-18	-0.308519	0.005	0.105	3.80153e-14	0
AKR1C3	1.56428e-18	-0.190679	0.016	0.123	3.81199e-14	0
LNPEP	1.58778e-18	-0.389584	0.3	0.439	3.86926e-14	0
ACO1	1.61014e-18	-0.401241	0.129	0.265	3.92376e-14	0
EYS	1.65356e-18	-0.258941	0.032	0.147	4.02956e-14	0
THEMIS	1.68984e-18	-0.71068	0.009	0.11	4.11797e-14	0
MTA3	1.71129e-18	-0.27508	0.126	0.271	4.17025e-14	0
KLB	1.81877e-18	-0.258315	0.011	0.113	4.43216e-14	0
MXI1	1.87465e-18	0.183926	0.222	0.11	4.56834e-14	0
METTL9	1.88865e-18	0.183564	0.25	0.131	4.60245e-14	0
RAPGEF1	1.95958e-18	0.198853	0.68	0.511	4.7753e-14	0
SUCLG2-AS1	1.96051e-18	-0.264681	0.028	0.141	4.77756e-14	0
SUGCT	1.97634e-18	-0.300096	0.049	0.173	4.81614e-14	0
CCN5	1.99528e-18	-0.262729	0.008	0.108	4.86231e-14	0
MIR99AHG	2.07739e-18	-0.742506	0.603	0.685	5.06239e-14	0
NCOR2	2.08018e-18	0.222628	0.582	0.409	5.0692e-14	0
NPIPB5	2.29765e-18	0.226341	0.515	0.352	5.59914e-14	0
PPM1L	2.38856e-18	0.247631	0.486	0.314	5.82069e-14	0
RAP2A	2.47703e-18	0.17623	0.238	0.122	6.03626e-14	0
PPFIBP1	2.56852e-18	-0.420226	0.059	0.183	6.25921e-14	0
PHIP	2.60355e-18	0.264185	0.72	0.568	6.3446e-14	0
TUT7	2.62845e-18	0.233258	0.481	0.317	6.40528e-14	0
TOX	3.05664e-18	-0.646395	0.048	0.165	7.44873e-14	0
KIAA0100	3.14587e-18	0.167686	0.301	0.167	7.66617e-14	0
JMJD1C	3.31095e-18	0.273413	0.943	0.883	8.06845e-14	0
NEO1	3.31837e-18	-0.250314	0.028	0.14	8.08655e-14	0
ATP1A2	3.38837e-18	-0.245656	0.007	0.105	8.25711e-14	0
AC010210.1	3.73569e-18	0.168803	0.237	0.121	9.1035e-14	0
ELOVL6	3.77075e-18	-0.227984	0.011	0.111	9.18894e-14	0
HOOK2	3.80643e-18	-0.322747	0.072	0.197	9.2759e-14	0
ZZEF1	3.8102e-18	0.240523	0.598	0.434	9.28508e-14	0
BEND7	3.91475e-18	-0.175746	0.004	0.1	9.53986e-14	0
KCNIP2	4.0455e-18	-0.260235	0.028	0.138	9.85847e-14	0
STK17A	4.14954e-18	-0.352755	0.087	0.215	1.0112e-13	0
BMPER	4.2987e-18	-0.368943	0.005	0.102	1.04755e-13	0
C1R	4.40849e-18	-0.237372	0.008	0.107	1.07431e-13	0
TEP1	4.49286e-18	0.176078	0.254	0.134	1.09486e-13	0
PCMTD1	4.83268e-18	0.261541	0.611	0.456	1.17768e-13	0
MAP3K2	5.13182e-18	0.251918	0.636	0.472	1.25057e-13	0
TNKS1BP1	5.16407e-18	-0.158207	0.007	0.104	1.25843e-13	0
PEX11A	5.17851e-18	-0.202438	0.021	0.128	1.26195e-13	0
DENND5A	5.26324e-18	0.227416	0.566	0.395	1.2826e-13	0
EPDR1	5.33854e-18	-0.198906	0.023	0.131	1.30095e-13	0
SLFN11	5.43789e-18	0.158267	0.246	0.127	1.32516e-13	0
PARP12	5.50037e-18	0.174798	0.249	0.131	1.34039e-13	0
SGCG	5.52626e-18	-0.250323	0.015	0.117	1.34669e-13	0
MROH1	5.54444e-18	0.21172	0.326	0.19	1.35113e-13	0
LINC01301	5.83186e-18	-0.316962	0.032	0.144	1.42117e-13	0
USP47	6.27803e-18	-0.319713	0.429	0.573	1.52989e-13	0
TTC39B	6.57835e-18	-0.27867	0.059	0.183	1.60308e-13	0
PPP2R5A	6.78661e-18	-0.414109	0.266	0.403	1.65383e-13	0
MAP4	7.03872e-18	-0.362239	0.519	0.664	1.71526e-13	0
DYNC1I1	7.15444e-18	-0.263911	0.013	0.115	1.74347e-13	0
LAMP2	7.22641e-18	0.198513	0.306	0.176	1.761e-13	0
LIPA	7.44468e-18	0.244445	0.252	0.135	1.81419e-13	0
RPAP2	7.53024e-18	-0.311671	0.217	0.37	1.83504e-13	0
LINC00882	7.70647e-18	-0.284704	0.005	0.101	1.87799e-13	0
MYBL1	7.76323e-18	-0.476747	0.005	0.1	1.89182e-13	0
C8orf34	8.38544e-18	-0.303254	0.008	0.105	2.04345e-13	0
ACSS1	8.72583e-18	0.179956	0.201	0.098	2.1264e-13	0
APC	8.96203e-18	0.276917	0.513	0.363	2.18396e-13	0
PRKCA	1.1082e-17	-0.646664	0.214	0.357	2.70058e-13	0
AC108734.4	1.12209e-17	-0.356523	0.023	0.128	2.73442e-13	0
LINC02542	1.1698e-17	0.215728	0.119	0.045	2.85068e-13	0
FADS3	1.17242e-17	-0.276675	0.049	0.166	2.85706e-13	0
PPM1D	1.20469e-17	0.185773	0.334	0.196	2.93571e-13	0
CKLF	1.23396e-17	0.173406	0.288	0.159	3.00704e-13	0
CREB1	1.31447e-17	0.274749	0.526	0.37	3.20322e-13	0
LINC00861	1.36649e-17	-0.343803	0.011	0.108	3.33e-13	0
TMBIM4	1.38949e-17	0.213522	0.463	0.305	3.38605e-13	0
HIVEP1	1.394e-17	0.311664	0.445	0.298	3.39705e-13	0
CRISPLD2	1.39614e-17	-0.476808	0.012	0.11	3.40224e-13	0
OPHN1	1.43802e-17	0.236746	0.517	0.351	3.50432e-13	0
CCM2	1.87442e-17	0.228912	0.601	0.418	4.56777e-13	0
PTPRM	1.97934e-17	-0.755832	0.617	0.691	4.82346e-13	0
DYNC2H1	2.11024e-17	-0.407182	0.213	0.358	5.14243e-13	0
FNIP1	2.37605e-17	0.244057	0.78	0.664	5.7902e-13	0
SETX	2.52251e-17	0.217144	0.718	0.561	6.14711e-13	0
RHOBTB3	2.53276e-17	-0.583451	0.252	0.369	6.17209e-13	0
PDPK1	2.63061e-17	0.184127	0.268	0.148	6.41053e-13	0
PLPP3	2.83667e-17	-0.474257	0.14	0.276	6.91269e-13	0
NRIP1	2.87932e-17	0.20584	0.722	0.566	7.01662e-13	0
AEBP1	2.97968e-17	-0.212846	0.009	0.105	7.26119e-13	0
ARHGAP42	3.0286e-17	-0.359923	0.134	0.273	7.3804e-13	0
KLF8	3.22855e-17	-0.181879	0.021	0.125	7.86765e-13	0
AGBL4	3.28445e-17	-0.380533	0.021	0.124	8.00387e-13	0
SERTAD2	3.43572e-17	0.221486	0.362	0.22	8.3725e-13	0
MARCKS	3.65676e-17	0.178884	0.23	0.12	8.91116e-13	0
FEM1B	3.73493e-17	0.151405	0.224	0.114	9.10165e-13	0
FAM53B	3.83402e-17	0.166306	0.414	0.257	9.34312e-13	0
GK5	3.88739e-17	-0.273168	0.085	0.213	9.47318e-13	0
NPTN	4.03981e-17	0.200643	0.417	0.266	9.84461e-13	0
TSHZ3	4.25193e-17	0.255373	0.273	0.153	1.03615e-12	0
PLA2G4A	4.3405e-17	0.199015	0.309	0.179	1.05774e-12	0
TRARG1	4.43273e-17	-0.195894	0.011	0.106	1.08021e-12	0
GPT2	4.68208e-17	-0.213714	0.009	0.103	1.14098e-12	0
AC007098.1	4.78491e-17	-0.221643	0.031	0.138	1.16604e-12	0
SGCE	5.02966e-17	-0.211597	0.033	0.141	1.22568e-12	0
ANP32A	5.21119e-17	0.204673	0.333	0.201	1.26991e-12	0
AC007923.4	5.58772e-17	-0.202275	0.011	0.106	1.36167e-12	0
SLC17A5	5.83422e-17	0.176717	0.305	0.175	1.42174e-12	0
MAPRE2	5.8929e-17	0.201805	0.344	0.206	1.43604e-12	0
YPEL2	6.22548e-17	0.223942	0.414	0.267	1.51709e-12	0
PDE5A	6.43776e-17	-0.296832	0.041	0.151	1.56882e-12	0
CCDC93	6.46505e-17	0.1869	0.406	0.255	1.57547e-12	0
SCARB2	6.85533e-17	0.224028	0.421	0.274	1.67058e-12	0
BCKDHB	7.53231e-17	-0.301601	0.153	0.296	1.83555e-12	0
SLC2A3	7.54775e-17	-0.234875	0.024	0.126	1.83931e-12	0
RNF169	7.86292e-17	0.20849	0.397	0.25	1.91611e-12	0
ADGRL4	8.55528e-17	-0.804887	0.008	0.1	2.08484e-12	0
NOTCH2NLC	8.76164e-17	0.161983	0.332	0.197	2.13513e-12	0
ATF7IP	8.99914e-17	0.268174	0.748	0.632	2.193e-12	0
VWA8	9.24178e-17	-0.377982	0.264	0.402	2.25213e-12	0
PRKCD	9.29976e-17	0.152468	0.26	0.14	2.26626e-12	0
MNAT1	9.32464e-17	-0.358546	0.341	0.483	2.27232e-12	0
SLC29A1	9.50678e-17	-0.164246	0.023	0.125	2.31671e-12	0
PKD2	9.82943e-17	-0.374161	0.206	0.343	2.39533e-12	0
ST8SIA1	9.93959e-17	-0.44287	0.052	0.165	2.42218e-12	0
ADAM19	1.02856e-16	-0.253015	0.011	0.105	2.5065e-12	0
PI4KA	1.04844e-16	0.226852	0.579	0.414	2.55495e-12	0
CPEB3	1.07836e-16	0.247216	0.442	0.293	2.62786e-12	0
AFTPH	1.12572e-16	0.209346	0.477	0.317	2.74327e-12	0
SPAG17	1.14515e-16	-0.376955	0.016	0.112	2.79061e-12	0
DDX5	1.15068e-16	-0.306046	0.671	0.771	2.80408e-12	0
ELF2	1.16269e-16	0.30258	0.73	0.615	2.83337e-12	0
NOTCH3	1.16464e-16	-0.329499	0.015	0.11	2.83811e-12	0
CUL4B	1.20665e-16	0.16914	0.238	0.127	2.94049e-12	0
LINC01266	1.22922e-16	0.37543	0.182	0.089	2.9955e-12	0
RASSF1	1.24557e-16	0.163346	0.348	0.207	3.03532e-12	0
GNB1	1.28032e-16	0.212319	0.779	0.626	3.12e-12	0
SLC22A23	1.32206e-16	0.21224	0.357	0.22	3.22174e-12	0
CD226	1.43766e-16	-0.325841	0.023	0.122	3.50342e-12	0
NCK1-DT	1.4494e-16	0.165881	0.182	0.088	3.53205e-12	0
TFEB	1.46827e-16	0.157048	0.226	0.118	3.57802e-12	0
PPP2R2B	1.54484e-16	-0.41148	0.015	0.109	3.76462e-12	0
MAMLD1	1.60142e-16	-0.203236	0.012	0.106	3.90251e-12	0
RUFY1	1.70291e-16	0.201793	0.397	0.255	4.14982e-12	0
TFDP2	1.7321e-16	-0.335291	0.213	0.357	4.22095e-12	0
TSPAN9	1.78072e-16	-0.265346	0.047	0.158	4.33944e-12	0
TESPA1	1.88399e-16	-0.239743	0.009	0.1	4.59109e-12	0
RNF19B	1.90464e-16	0.153486	0.185	0.089	4.64141e-12	0
NR2F2	1.92536e-16	-0.231815	0.009	0.1	4.69192e-12	0
VSTM4	2.02052e-16	-0.186165	0.013	0.107	4.92379e-12	0
GALNT11	2.1875e-16	0.223665	0.419	0.277	5.33071e-12	0
ITGB1BP1	2.34795e-16	-0.279086	0.14	0.271	5.72171e-12	0
CPEB2	2.60898e-16	0.191961	0.374	0.234	6.35782e-12	0
B4GALT5	2.66752e-16	-0.341973	0.188	0.331	6.50049e-12	0
SLC4A8	2.76953e-16	0.152392	0.168	0.077	6.74907e-12	0
IQSEC2	2.77767e-16	0.162828	0.198	0.099	6.7689e-12	0
SGK2	2.84318e-16	-0.206873	0.012	0.104	6.92854e-12	0
SERPINF1	2.91191e-16	-0.193526	0.033	0.138	7.09603e-12	0
UBA2	3.46027e-16	-0.333127	0.206	0.341	8.43233e-12	0
FAF1	3.49627e-16	-0.274136	0.678	0.799	8.52006e-12	0
WASHC2A	3.66374e-16	0.178082	0.254	0.141	8.92818e-12	0
CDC14B	3.6888e-16	-0.328492	0.14	0.271	8.98925e-12	0
NDST1	3.79646e-16	-0.216901	0.049	0.16	9.25161e-12	0
MRC2	3.95269e-16	-0.226179	0.012	0.103	9.63231e-12	0
ARSG	4.09033e-16	-0.198973	0.025	0.125	9.96772e-12	0
RASSF3	4.40607e-16	0.235394	0.485	0.327	1.07372e-11	0
ST3GAL4	4.44948e-16	-0.188776	0.017	0.112	1.08429e-11	0
RAP1A	4.45983e-16	0.221603	0.692	0.529	1.08682e-11	0
SH2D3C	4.56544e-16	-0.259759	0.033	0.135	1.11255e-11	0
NFIX	5.56144e-16	-0.293597	0.129	0.256	1.35527e-11	0
TK2	5.69352e-16	0.189427	0.326	0.198	1.38745e-11	0
FIG4	5.86609e-16	0.204312	0.344	0.212	1.42951e-11	0
MREG	5.93987e-16	-0.223487	0.037	0.143	1.44749e-11	0
WIPI2	6.00814e-16	0.187146	0.292	0.171	1.46412e-11	0
ME3	6.06028e-16	-0.286763	0.109	0.237	1.47683e-11	0
SPG21	6.24978e-16	0.151962	0.228	0.12	1.52301e-11	0
IL7	6.29669e-16	0.185625	0.205	0.105	1.53444e-11	0
FN1	6.54402e-16	-0.353629	0.027	0.126	1.59471e-11	0
SNX3	6.55644e-16	0.174739	0.302	0.177	1.59774e-11	0
SPATA9	6.77746e-16	-0.321237	0.027	0.125	1.6516e-11	0
GPBP1L1	7.23672e-16	0.228354	0.555	0.4	1.76352e-11	0
DIP2C	7.89532e-16	-0.408702	0.535	0.643	1.92401e-11	0
SORT1	7.90955e-16	-0.383994	0.17	0.297	1.92748e-11	0
UBE2H	8.25459e-16	-0.344284	0.442	0.566	2.01156e-11	0
AL365295.1	8.42939e-16	-0.406789	0.148	0.283	2.05416e-11	0
ZNF706	8.50116e-16	0.203652	0.381	0.243	2.07165e-11	0
BANP	8.97083e-16	0.184179	0.322	0.194	2.1861e-11	0
ITGB5	8.9786e-16	0.208678	0.514	0.354	2.18799e-11	0
GOSR2	9.11764e-16	0.16901	0.32	0.19	2.22188e-11	0
UBE2F	9.2752e-16	0.167524	0.262	0.147	2.26027e-11	0
NBR1	9.6818e-16	0.187958	0.329	0.202	2.35936e-11	0
AL357153.2	1.07316e-15	-0.20709	0.047	0.155	2.61518e-11	0
CAMK2D	1.11941e-15	-0.470626	0.451	0.584	2.72789e-11	0
CHN1	1.12386e-15	-0.257585	0.021	0.116	2.73872e-11	0
FAM13B	1.14727e-15	0.230535	0.578	0.421	2.79577e-11	0
IFNAR2	1.20064e-15	0.1682	0.49	0.326	2.92584e-11	0
MIOS	1.22754e-15	0.187367	0.282	0.166	2.99139e-11	0
MXRA8	1.22965e-15	-0.153208	0.013	0.103	2.99654e-11	0
GAB1	1.55553e-15	0.211071	0.442	0.292	3.79067e-11	0
IP6K1	1.62122e-15	0.169652	0.431	0.28	3.95075e-11	0
LIPE-AS1	1.64201e-15	-0.780075	0.193	0.306	4.00141e-11	0
CHKA	1.64705e-15	0.176432	0.418	0.271	4.01369e-11	0
HERC3	1.6951e-15	0.207977	0.498	0.344	4.13079e-11	0
SCMH1	1.69838e-15	-0.339675	0.241	0.382	4.13878e-11	0
PANK2	1.8218e-15	0.173617	0.328	0.199	4.43953e-11	0
RAC1	1.84824e-15	0.179007	0.421	0.273	4.50398e-11	0
FBXO11	1.92001e-15	0.27893	0.756	0.675	4.67888e-11	0
LYPLA1	1.97472e-15	0.175661	0.317	0.189	4.81218e-11	0
APPL1	2.0788e-15	0.207888	0.382	0.247	5.06582e-11	0
ENPP3	2.2318e-15	-0.341116	0.013	0.101	5.43867e-11	0
CLMN	2.27742e-15	-0.441221	0.109	0.228	5.54985e-11	0
RFX2	2.2783e-15	0.176906	0.356	0.222	5.55198e-11	0
[truncated: 74,589 more rows]

## Sheet: 03_Massier et al. (cohort 3)
gene	p_val	avg_log2FC	pct.1	pct.2	p_val_adj	cluster
CTNNBIP1	0	0.722693	0.451	0.073	0	0
RBP7	0	0.816279	0.427	0.03	0	0
TIE1	0	0.771596	0.492	0.067	0	0
ST6GALNAC3	0	2.45473	0.877	0.106	0	0
ADGRL4	0	1.82898	0.879	0.121	0	0
ARHGAP29	0	1.25209	0.794	0.262	0	0
PALMD	0	1.39813	0.802	0.162	0	0
DNM3	0	0.824631	0.541	0.145	0	0
RASAL2	0	1.13348	0.841	0.341	0	0
HMCN1	0	1.2277	0.563	0.109	0	0
NR5A2	0	0.657793	0.405	0.051	0	0
NAV1	0	1.05563	0.681	0.242	0	0
PLXNA2	0	0.901186	0.551	0.108	0	0
SIPA1L2	0	0.778144	0.495	0.112	0	0
RASGRP3	0	0.598883	0.358	0.042	0	0
EPAS1	0	1.17586	0.755	0.191	0	0
CCDC85A	0	1.49984	0.686	0.095	0	0
DYSF	0	0.846474	0.45	0.043	0	0
LIMS2	0	0.635483	0.43	0.066	0	0
TMEM163	0	0.885638	0.402	0.016	0	0
ZEB2	0	-1.49155	0.016	0.549	0	0
PKP4	0	1.08108	0.707	0.19	0	0
NOSTRIN	0	1.09554	0.616	0.08	0	0
SPC25	0	1.09419	0.556	0.072	0	0
ITGA6	0	0.915619	0.559	0.084	0	0
HECW2	0	1.14902	0.554	0.041	0	0
LMCD1	0	1.0154	0.694	0.18	0	0
SYN2	0	0.626623	0.336	0.034	0	0
PPARG	0	1.54553	0.889	0.346	0	0
GALNT15	0	1.11839	0.68	0.156	0	0
FLNB	0	0.81304	0.58	0.154	0	0
ADAMTS9	0	0.960959	0.524	0.13	0	0
MAGI1	0	2.19071	0.928	0.271	0	0
GBE1	0	1.06481	0.704	0.24	0	0
CADM2	0	3.18969	0.873	0.054	0	0
ARHGAP31	0	0.816877	0.611	0.166	0	0
KALRN	0	1.95365	0.844	0.242	0	0
MGLL	0	1.32412	0.726	0.19	0	0
MECOM	0	1.81595	0.857	0.123	0	0
FGF12	0	1.10157	0.479	0.032	0	0
LDB2	0	2.12518	0.926	0.256	0	0
KLHL5	0	1.08245	0.692	0.212	0	0
LIMCH1	0	1.21648	0.744	0.168	0	0
AC058822.1	0	2.00382	0.824	0.25	0	0
LNX1	0	1.58977	0.688	0.063	0	0
KDR	0	0.558068	0.341	0.033	0	0
ANXA3	0	0.812804	0.434	0.04	0	0
SPARCL1	0	1.30728	0.779	0.22	0	0
CCSER1	0	1.72239	0.821	0.142	0	0
EMCN	0	1.26026	0.754	0.181	0	0
FAM241A	0	1.20863	0.704	0.217	0	0
RAPGEF2	0	0.968606	0.752	0.316	0	0
SORBS2	0	1.33744	0.677	0.117	0	0
FBXL7	0	1.18614	0.765	0.285	0	0
MYO10	0	1.02574	0.607	0.124	0	0
PLPP1	0	1.10199	0.769	0.317	0	0
PDE4D	0	0.859963	0.713	0.292	0	0
MAST4	0	0.86775	0.661	0.181	0	0
ZNF366	0	0.561325	0.355	0.046	0	0
RASGRF2	0	1.373	0.702	0.12	0	0
MEF2C	0	0.94	0.758	0.29	0	0
MCTP1	0	1.18861	0.793	0.2	0	0
EPB41L4A	0	1.41753	0.743	0.188	0	0
MCC	0	0.934609	0.556	0.14	0	0
SEMA6A	0	0.711591	0.464	0.099	0	0
ABLIM3	0	2.58769	0.866	0.103	0	0
AFAP1L1	0	0.941704	0.552	0.104	0	0
BTNL8	0	0.907674	0.423	0.041	0	0
BTNL9	0	2.58314	0.95	0.181	0	0
BMP6	0	0.845007	0.44	0.063	0	0
GFOD1	0	0.968233	0.614	0.146	0	0
NOTCH4	0	1.21794	0.697	0.066	0	0
CLIC5	0	0.690397	0.331	0.03	0	0
ADGRF5	0	1.44784	0.812	0.175	0	0
TPD52L1	0	0.758217	0.407	0.049	0	0
SASH1	0	1.06199	0.818	0.344	0	0
PLEKHG1	0	1.71007	0.803	0.155	0	0
SYNE1	0	1.16006	0.824	0.466	0	0
AFDN	0	1.11696	0.753	0.19	0	0
ICA1	0	0.743476	0.534	0.121	0	0
HDAC9	0	1.06839	0.656	0.224	0	0
RAPGEF5	0	1.72522	0.737	0.095	0	0
ELMO1	0	1.32801	0.87	0.273	0	0
PKD1L1	0	0.829751	0.342	0.031	0	0
CD36	0	2.08384	0.955	0.44	0	0
DOCK4	0	1.38922	0.794	0.204	0	0
CADPS2	0	0.931378	0.663	0.189	0	0
HIPK2	0	1.25655	0.734	0.247	0	0
PRAG1	0	1.101	0.547	0.058	0	0
TUSC3	0	0.927668	0.593	0.129	0	0
MTUS1	0	0.81029	0.564	0.144	0	0
TACC1	0	1.42092	0.922	0.535	0	0
CLVS1	0	1.13687	0.339	0.012	0	0
PREX2	0	0.845943	0.688	0.231	0	0
FABP4	0	0.507223	0.609	0.181	0	0
ENPP2	0	1.2438	0.53	0.114	0	0
TEK	0	0.715977	0.452	0.074	0	0
SPAAR	0	0.651038	0.404	0.049	0	0
CNTNAP3B	0	1.08646	0.677	0.14	0	0
ENG	0	0.855287	0.544	0.131	0	0
AIF1L	0	0.479721	0.306	0.024	0	0
EGFL7	0	1.05414	0.659	0.089	0	0
CELF2	0	-1.35547	0.016	0.509	0	0
PLXDC2	0	1.10785	0.787	0.293	0	0
KIAA1217	0	3.21699	0.932	0.192	0	0
NRP1	0	1.71298	0.843	0.365	0	0
SORBS1	0	1.02181	0.704	0.149	0	0
ABLIM1	0	1.85476	0.912	0.272	0	0
GALNT18	0	0.782088	0.478	0.083	0	0
CD44	0	-1.29811	0.012	0.534	0	0
FTH1	0	-3.71573	0.073	0.537	0	0
PDE2A	0	0.612809	0.403	0.043	0	0
FCHSD2	0	0.953017	0.733	0.289	0	0
UVRAG	0	1.22259	0.804	0.413	0	0
ROBO4	0	0.606127	0.393	0.043	0	0
FLI1	0	0.93483	0.728	0.248	0	0
ANO2	0	1.50623	0.715	0.093	0	0
VWF	0	1.95654	0.892	0.121	0	0
RIMKLB	0	0.974062	0.602	0.165	0	0
A2M	0	1.2313	0.83	0.244	0	0
PPFIBP1	0	1.44274	0.729	0.207	0	0
TMTC1	0	1.54084	0.843	0.227	0	0
FGD4	0	1.18198	0.759	0.261	0	0
CPNE8	0	0.864817	0.653	0.214	0	0
PTPRB	0	1.41991	0.818	0.119	0	0
ACACB	0	0.528998	0.72	0.183	0	0
HIP1R	0	0.523118	0.359	0.045	0	0
FLT1	0	1.03297	0.586	0.092	0	0
DGKH	0	0.835284	0.58	0.18	0	0
LRCH1	0	0.785463	0.596	0.183	0	0
DACH1	0	1.36638	0.65	0.088	0	0
DOCK9	0	1.758	0.876	0.177	0	0
EFNB2	0	0.789707	0.444	0.065	0	0
MCF2L	0	1.15019	0.609	0.061	0	0
SYNE2	0	0.988124	0.854	0.433	0	0
SPTLC2	0	0.81038	0.57	0.151	0	0
WARS1	0	0.851561	0.477	0.099	0	0
TJP1	0	0.910557	0.68	0.211	0	0
MYO5C	0	0.728479	0.478	0.072	0	0
MYO1E	0	1.08437	0.709	0.246	0	0
DAPK2	0	1.00749	0.537	0.126	0	0
UACA	0	1.18651	0.808	0.331	0	0
CDH5	0	0.895197	0.576	0.068	0	0
CDH13	0	2.43807	0.894	0.131	0	0
MEOX1	0	0.612486	0.381	0.051	0	0
CD300LG	0	0.590217	0.365	0.018	0	0
CA4	0	0.657688	0.372	0.019	0	0
PECAM1	0	1.21761	0.798	0.15	0	0
CEP112	0	0.968079	0.69	0.251	0	0
PITPNC1	0	1.43345	0.85	0.309	0	0
SEC14L1	0	1.15159	0.707	0.187	0	0
PTPRM	0	1.59391	0.925	0.331	0	0
ANKRD29	0	0.694293	0.495	0.101	0	0
LAMA3	0	0.677767	0.519	0.122	0	0
TCF4	0	1.6918	0.939	0.454	0	0
KANK3	0	0.659492	0.434	0.056	0	0
LIPE	0	0.523443	0.43	0.07	0	0
CEACAM1	0	1.04776	0.523	0.056	0	0
PSG8	0	0.924576	0.409	0.024	0	0
HIF3A	0	0.756197	0.494	0.079	0	0
FTL	0	-3.12744	0.018	0.468	0	0
PLCB1	0	1.67172	0.835	0.229	0	0
RALGAPA2	0	1.53522	0.829	0.231	0	0
CYYR1	0	1.06326	0.616	0.093	0	0
ERG	0	1.21573	0.728	0.106	0	0
SHANK3	0	1.3187	0.755	0.088	0	0
DIPK2B	0	0.748113	0.466	0.061	0	0
FGF13	0	1.6474	0.581	0.121	0	0
RIN2	4.81949e-302	0.935695	0.681	0.283	8.17289e-298	0
ARID5B	9.67512e-301	-1.08641	0.037	0.481	1.64071e-296	0
FAU	2.831e-298	-2.40681	0.018	0.448	4.8008e-294	0
ZHX3	2.72188e-297	0.842945	0.623	0.221	4.61577e-293	0
DOCK1	2.93721e-296	0.831418	0.707	0.296	4.98093e-292	0
ITGA1	7.27854e-296	0.836177	0.643	0.22	1.23429e-291	0
DENND2A	2.85267e-294	0.729527	0.446	0.097	4.83756e-290	0
BMPR2	1.28759e-293	0.885058	0.717	0.311	2.1835e-289	0
OAZ1	1.27182e-292	-1.3105	0.008	0.431	2.15676e-288	0
RACK1	3.86687e-292	-1.7702	0.019	0.443	6.55743e-288	0
PPP1R16B	3.5004e-291	0.724349	0.541	0.155	5.93598e-287	0
NACA	6.3662e-291	-1.89535	0.012	0.434	1.07958e-286	0
TNFRSF10D	2.16683e-289	0.762735	0.472	0.111	3.67451e-285	0
EEF1A1	8.86814e-289	-3.16613	0.078	0.493	1.50386e-284	0
CCDC178	1.29233e-288	0.656082	0.352	0.05	2.19153e-284	0
S100A6	9.75654e-287	-2.65387	0.022	0.443	1.65451e-282	0
MEF2A	3.99058e-285	0.911854	0.821	0.47	6.76722e-281	0
XAF1	1.40193e-284	0.69525	0.533	0.158	2.37739e-280	0
PFN1	9.2425e-284	-1.5662	0.021	0.439	1.56734e-279	0
VIM	1.09877e-283	-3.07753	0.115	0.53	1.8633e-279	0
PTK2	1.93583e-283	0.815425	0.778	0.36	3.28277e-279	0
S100A4	6.19453e-283	-2.14358	0.008	0.423	1.05047e-278	0
SHROOM4	2.29415e-282	0.584946	0.415	0.083	3.89041e-278	0
CALCRL	7.15205e-281	0.966112	0.536	0.166	1.21284e-276	0
PFDN5	2.774e-280	-1.23011	0.013	0.425	4.70415e-276	0
UBA52	9.74458e-280	-1.41328	0.014	0.425	1.65249e-275	0
GAPDH	2.87472e-279	-1.80286	0.02	0.432	4.87495e-275	0
ANXA5	3.99888e-275	-1.025	0.019	0.429	6.7813e-271	0
CRYBG3	1.84737e-274	0.758518	0.588	0.206	3.13276e-270	0
CXCL17	2.84696e-274	0.453831	0.278	0.026	4.82787e-270	0
EEF1D	3.02506e-274	-1.35854	0.016	0.422	5.1299e-270	0
LPAR6	4.34082e-274	0.757386	0.573	0.194	7.36116e-270	0
YBX1	1.82536e-273	-1.3364	0.026	0.433	3.09545e-269	0
RBMS2	3.5196e-272	0.689865	0.558	0.187	5.96854e-268	0
AQP7	1.28632e-271	0.400191	0.394	0.067	2.18135e-267	0
SERF2	1.30428e-271	-1.41953	0.019	0.423	2.2118e-267	0
FNBP1L	1.97398e-271	0.707966	0.561	0.18	3.34748e-267	0
TSPAN13	8.33127e-271	0.436325	0.272	0.024	1.41282e-266	0
NLK	9.1288e-271	0.797975	0.546	0.182	1.54806e-266	0
ARHGEF15	9.42891e-271	0.417399	0.295	0.033	1.59895e-266	0
GRB10	1.01996e-270	0.716046	0.504	0.144	1.72964e-266	0
GPIHBP1	1.05955e-270	0.398145	0.259	0.019	1.79679e-266	0
PIK3R1	1.80907e-268	-0.965414	0.081	0.495	3.06782e-264	0
TANC1	2.55923e-268	0.731532	0.611	0.218	4.33994e-264	0
UBC	7.16284e-267	-1.81505	0.052	0.453	1.21467e-262	0
TMSB4X	1.05465e-266	-1.97122	0.061	0.461	1.78848e-262	0
RAPGEF3	4.01774e-266	0.479123	0.352	0.058	6.81329e-262	0
ZBTB46	1.50318e-265	0.645974	0.505	0.141	2.54909e-261	0
ATP5F1E	1.71513e-263	-1.23943	0.015	0.41	2.90851e-259	0
FADS3	1.16499e-259	0.565412	0.432	0.1	1.97559e-255	0
CMTM8	1.55677e-259	0.690031	0.46	0.121	2.63997e-255	0
PDGFB	6.48737e-259	0.481995	0.441	0.104	1.10013e-254	0
S100A10	1.07192e-258	-2.1863	0.04	0.432	1.81777e-254	0
PAPSS2	5.63397e-257	0.770052	0.561	0.196	9.55408e-253	0
PTPRC	6.29338e-257	-1.82565	0.012	0.399	1.06723e-252	0
ADAMTS18	3.1542e-256	0.749474	0.312	0.043	5.34889e-252	0
ESAM	1.13917e-255	0.450469	0.326	0.05	1.9318e-251	0
MBP	1.38803e-255	-0.912234	0.01	0.395	2.35381e-251	0
F8	3.08431e-255	0.573475	0.321	0.048	5.23037e-251	0
CX3CL1	4.6689e-255	0.555672	0.296	0.038	7.91752e-251	0
CRIM1	6.19132e-255	0.698516	0.748	0.315	1.04992e-250	0
NFIB	5.92867e-253	0.842102	0.816	0.458	1.00538e-248	0
GNAI1	1.58671e-252	0.802657	0.518	0.171	2.69074e-248	0
HSPA5	1.82962e-252	-1.72223	0.02	0.405	3.10268e-248	0
LIFR	2.26895e-252	0.516156	0.602	0.198	3.84769e-248	0
NMNAT2	1.72606e-251	0.561936	0.241	0.018	2.92706e-247	0
PPIA	2.63868e-251	-0.888632	0.045	0.435	4.47468e-247	0
RAPGEF1	5.46662e-251	0.810027	0.644	0.278	9.27029e-247	0
BTF3	1.89105e-250	-1.09958	0.02	0.402	3.20684e-246	0
CLEC1A	2.09383e-249	0.524037	0.343	0.059	3.55071e-245	0
WNK1	1.18801e-248	0.85156	0.717	0.393	2.01462e-244	0
HMGB1	2.36333e-248	-1.17506	0.178	0.565	4.00773e-244	0
EEPD1	2.50426e-248	0.741448	0.515	0.166	4.24673e-244	0
PPIB	6.51986e-248	-0.984464	0.01	0.386	1.10564e-243	0
PNRC1	5.96528e-247	-1.57689	0.127	0.504	1.01159e-242	0
SH3BGRL3	1.70215e-245	-1.56428	0.016	0.391	2.88651e-241	0
ARHGAP10	5.18158e-245	-1.14023	0.006	0.376	8.78692e-241	0
CALM2	1.43123e-244	-0.997866	0.101	0.493	2.42709e-240	0
JCAD	1.56301e-244	0.464883	0.299	0.043	2.65055e-240	0
ADCY4	1.58123e-244	0.48988	0.367	0.073	2.68146e-240	0
HNRNPA1	1.14813e-243	-0.868612	0.044	0.426	1.947e-239	0
DTNA	1.35908e-243	0.719915	0.508	0.156	2.30473e-239	0
CIRBP	3.35222e-243	-0.814254	0.118	0.516	5.68469e-239	0
PALM2AKAP2	3.87978e-243	0.815134	0.681	0.305	6.57933e-239	0
TBC1D9	4.90301e-242	0.715874	0.522	0.177	8.31452e-238	0
EMP3	5.51407e-242	-1.21817	0.006	0.373	9.35076e-238	0
CYBA	7.29845e-242	-1.06912	0.007	0.374	1.23767e-237	0
DST	2.25098e-240	0.779454	0.739	0.376	3.81721e-236	0
ARL15	4.10636e-240	0.449771	0.736	0.337	6.96356e-236	0
S100A11	4.31436e-239	-1.4962	0.013	0.379	7.3163e-235	0
EVA1C	8.77261e-239	0.694363	0.6	0.226	1.48766e-234	0
TOMM7	9.95391e-239	-0.949127	0.008	0.373	1.68798e-234	0
CARD8	1.08575e-238	0.597451	0.499	0.161	1.84122e-234	0
FGD5	9.66815e-236	0.493911	0.419	0.103	1.63952e-231	0
TPTEP2-CSNK1E	1.22394e-235	0.596249	0.476	0.144	2.07556e-231	0
MAML3	3.34364e-235	0.808068	0.633	0.265	5.67014e-231	0
RDX	7.24385e-235	0.773193	0.622	0.28	1.22841e-230	0
LRMDA	1.28082e-234	0.75747	0.867	0.445	2.17202e-230	0
TPT1	2.02811e-234	-2.59543	0.147	0.494	3.43927e-230	0
CFL1	2.85888e-234	-1.11816	0.059	0.429	4.8481e-230	0
EEF1B2	9.93088e-233	-1.156	0.033	0.398	1.68408e-228	0
COX7C	1.12259e-232	-0.890966	0.009	0.366	1.90369e-228	0
COX4I1	3.65385e-232	-0.929623	0.009	0.365	6.19619e-228	0
SYBU	2.52068e-231	0.513098	0.32	0.057	4.27458e-227	0
NBEA	2.61927e-231	0.625512	0.451	0.13	4.44176e-227	0
LIMA1	2.62384e-231	-1.12004	0.076	0.453	4.44951e-227	0
RPGR	1.07894e-230	0.609763	0.438	0.122	1.82966e-226	0
MPDZ	6.37049e-229	0.647765	0.527	0.187	1.08031e-224	0
L3MBTL4	1.43645e-228	0.677869	0.453	0.132	2.43593e-224	0
MYO6	1.56228e-228	0.651765	0.557	0.214	2.64932e-224	0
NEDD9	4.97917e-228	0.668953	0.564	0.214	8.44367e-224	0
TFPI2	4.98557e-228	0.350196	0.216	0.015	8.45453e-224	0
MGST1	1.87536e-226	-1.10386	0.003	0.351	3.18023e-222	0
CDC42BPA	6.15551e-226	0.661663	0.72	0.329	1.04385e-221	0
NPM1	7.37738e-226	-1.05064	0.07	0.436	1.25106e-221	0
SMAD1	1.91611e-225	0.475402	0.305	0.051	3.24934e-221	0
HSP90AB1	2.97795e-225	-1.88582	0.099	0.456	5.05001e-221	0
AGMO	9.91016e-225	0.696487	0.421	0.114	1.68056e-220	0
CRHBP	2.32329e-224	0.45917	0.226	0.02	3.93984e-220	0
SHANK2	4.45566e-224	0.407412	0.196	0.01	7.5559e-220	0
PTPN14	1.12498e-222	0.616681	0.444	0.133	1.90774e-218	0
ELAPOR2	1.48738e-222	0.567599	0.443	0.129	2.5223e-218	0
ATP5MG	8.01373e-221	-0.772846	0.007	0.348	1.35897e-216	0
MYH10	1.00443e-220	0.538378	0.377	0.093	1.70331e-216	0
MYRIP	2.37634e-217	0.683855	0.394	0.098	4.0298e-213	0
PPP1R13B	8.79576e-217	0.516934	0.384	0.094	1.49158e-212	0
PPDPF	2.45534e-216	-0.818372	0.013	0.352	4.16377e-212	0
CA8	3.63331e-216	0.494637	0.264	0.036	6.16137e-212	0
NRG2	3.80948e-216	0.525469	0.326	0.066	6.46012e-212	0
DHRS3	3.9937e-216	0.601897	0.438	0.133	6.77252e-212	0
TMA7	6.98122e-216	-0.83933	0.041	0.393	1.18387e-211	0
UQCRB	1.23191e-214	-0.802251	0.006	0.341	2.08908e-210	0
AKT3	1.33972e-214	0.723895	0.803	0.45	2.2719e-210	0
SRP14	1.37551e-214	-0.982546	0.051	0.401	2.3326e-210	0
CALR	1.69907e-214	-0.827496	0.004	0.336	2.88128e-210	0
PTMA	2.43819e-213	-2.56265	0.257	0.559	4.13468e-209	0
EEF2	6.75121e-213	-0.743528	0.011	0.346	1.14487e-208	0
CFAP298-TCP10L	6.24728e-212	0.65901	0.535	0.196	1.05941e-207	0
ATP5MC2	1.23591e-211	-0.800919	0.024	0.364	2.09586e-207	0
GARRE1	3.46409e-211	0.587094	0.513	0.19	5.8744e-207	0
MEOX2	7.71422e-211	0.67188	0.485	0.16	1.30818e-206	0
RANBP17	1.02412e-210	0.565418	0.346	0.079	1.73671e-206	0
LGALS1	1.07026e-210	-1.46919	0.021	0.356	1.81495e-206	0
SLC22A23	1.14083e-210	0.590366	0.379	0.099	1.93463e-206	0
PARM1	4.49654e-210	0.718001	0.467	0.145	7.62523e-206	0
FAM107B	8.87111e-210	-0.733226	0.011	0.344	1.50436e-205	0
DSTN	1.59128e-209	-0.829362	0.064	0.417	2.6985e-205	0
COL6A2	1.79327e-209	-1.28062	0.007	0.336	3.04103e-205	0
CLIC1	2.37457e-209	-0.876211	0.024	0.36	4.02679e-205	0
TMC7	6.79132e-209	0.336032	0.213	0.019	1.15167e-204	0
PDIA3	8.89011e-209	-0.806295	0.08	0.436	1.50758e-204	0
ATP2B4	1.75942e-208	0.719978	0.574	0.249	2.98362e-204	0
ITPKB	1.08066e-207	0.592695	0.442	0.14	1.83258e-203	0
NLRP1	2.05715e-207	0.57953	0.526	0.195	3.48852e-203	0
DOCK11	2.2424e-207	-0.735402	0.006	0.332	3.80267e-203	0
COL6A1	2.51366e-207	-0.955954	0.007	0.333	4.26266e-203	0
RUNX1	5.86944e-207	-0.775159	0.011	0.34	9.95339e-203	0
PSMA7	6.65306e-207	-0.832851	0.027	0.362	1.12823e-202	0
RPH3AL	8.15558e-207	0.519061	0.406	0.115	1.38302e-202	0
CDK17	1.7917e-206	0.645562	0.606	0.27	3.03837e-202	0
METRNL	1.0251e-205	-0.879737	0.003	0.325	1.73836e-201	0
HSP90B1	1.84277e-205	-1.07809	0.086	0.435	3.12496e-201	0
ACTG1	3.53606e-205	-1.60851	0.114	0.451	5.99645e-201	0
ELK3	4.03568e-205	0.625131	0.57	0.241	6.84371e-201	0
LSP1	1.81345e-204	-0.652394	0.006	0.328	3.07525e-200	0
PICALM	7.18915e-204	0.692828	0.81	0.487	1.21914e-199	0
RASIP1	1.32616e-203	0.353083	0.242	0.031	2.2489e-199	0
SELENOK	2.91593e-203	-0.873708	0.017	0.344	4.94483e-199	0
GALR1	3.22465e-203	0.309404	0.18	0.009	5.46837e-199	0
SLIT3	5.07278e-203	-1.16691	0.008	0.33	8.60242e-199	0
MRPS6	1.1072e-202	-0.798648	0.007	0.327	1.87759e-198	0
NETO1	1.41197e-202	0.396555	0.162	0.005	2.39442e-198	0
TBCD	2.07047e-202	0.569502	0.458	0.156	3.51111e-198	0
CEBPB	3.40222e-202	-1.01887	0.006	0.324	5.76949e-198	0
RB1	4.03556e-202	0.735093	0.68	0.361	6.84351e-198	0
SPTBN1	6.05578e-202	0.735361	0.749	0.419	1.02694e-197	0
SUMO2	7.16332e-202	-0.708603	0.037	0.373	1.21476e-197	0
MYL6	1.35939e-201	-1.14575	0.075	0.411	2.30525e-197	0
CFLAR	2.19082e-201	0.69702	0.78	0.505	3.71519e-197	0
GPX4	2.31901e-201	-0.859908	0.008	0.328	3.93258e-197	0
ZEB1	3.7265e-201	0.692604	0.732	0.377	6.3194e-197	0
ARHGEF7	3.82478e-201	0.676923	0.622	0.293	6.48606e-197	0
PRRX1	9.06853e-201	-1.01044	0.006	0.323	1.53784e-196	0
DOCK6	1.13919e-200	0.522422	0.424	0.131	1.93183e-196	0
ARAP3	3.57307e-200	0.37971	0.274	0.046	6.05922e-196	0
TTC28	9.71804e-200	0.707077	0.694	0.334	1.64798e-195	0
COL4A2	1.21144e-199	0.582481	0.749	0.349	2.05436e-195	0
ANKS1A	2.34481e-199	0.712463	0.589	0.262	3.97633e-195	0
UTRN	6.03286e-199	0.728465	0.874	0.564	1.02305e-194	0
CD200	2.19704e-198	0.666453	0.229	0.029	3.72574e-194	0
PPM1D	6.41441e-198	0.615698	0.47	0.167	1.08776e-193	0
TSPAN9	2.46834e-197	0.462026	0.384	0.105	4.18582e-193	0
NEDD4	1.21338e-196	0.491379	0.381	0.104	2.05765e-192	0
C2CD4B	1.51918e-196	0.455768	0.247	0.035	2.57623e-192	0
AFF1	4.56402e-196	0.677413	0.735	0.407	7.73966e-192	0
ITM2B	6.42241e-195	-1.18978	0.156	0.488	1.08911e-190	0
SET	1.25249e-194	-0.751485	0.033	0.358	2.12397e-190	0
SLC1A1	4.7983e-194	0.51644	0.328	0.075	8.13696e-190	0
NMT2	8.73291e-194	0.573544	0.42	0.134	1.48093e-189	0
SEMA3G	9.98146e-194	0.35429	0.233	0.03	1.69266e-189	0
COL1A2	1.05395e-193	-1.2594	0.006	0.314	1.78728e-189	0
ACTB	2.47594e-193	-1.77528	0.173	0.482	4.1987e-189	0
FRYL	3.07408e-193	0.684486	0.674	0.356	5.21303e-189	0
LRP1	3.85424e-193	-0.673173	0.006	0.314	6.53601e-189	0
CDR2	4.97591e-193	0.662745	0.519	0.208	8.43814e-189	0
STOX2	8.85783e-193	0.523841	0.337	0.079	1.50211e-188	0
ZBTB20	3.5639e-192	0.657221	0.935	0.629	6.04366e-188	0
COX6A1	4.15967e-192	-0.602737	0.007	0.313	7.05397e-188	0
EIF3K	5.07936e-192	-0.732403	0.05	0.374	8.61358e-188	0
CCNY	5.57437e-192	0.705588	0.614	0.303	9.45302e-188	0
COMMD6	5.94141e-192	-0.689509	0.008	0.314	1.00754e-187	0
SLC3A2	1.68715e-191	-0.692691	0.015	0.326	2.86107e-187	0
ARL6IP5	1.70978e-191	-0.674431	0.007	0.313	2.89945e-187	0
MACC1	2.52671e-190	0.382787	0.186	0.014	4.2848e-186	0
TMSB10	1.06276e-189	-2.05023	0.188	0.481	1.80223e-185	0
GAREM1	1.14857e-189	0.593295	0.405	0.123	1.94775e-185	0
HIPK3	1.82362e-189	0.677845	0.694	0.378	3.0925e-185	0
CD63	3.12966e-189	-1.20435	0.008	0.311	5.30727e-185	0
GNG2	4.24526e-189	-0.729723	0.01	0.315	7.19911e-185	0
APBB2	4.26724e-189	0.513148	0.806	0.383	7.23639e-185	0
TGFBR2	8.69834e-189	0.665783	0.687	0.377	1.47507e-184	0
ZBTB16	1.62462e-188	0.615683	0.827	0.474	2.75503e-184	0
DPYSL3	2.61848e-188	0.452332	0.349	0.087	4.44042e-184	0
ARGLU1	2.80247e-188	0.641834	0.851	0.656	4.75242e-184	0
GNAQ	3.18475e-188	0.591483	0.706	0.35	5.4007e-184	0
SAP18	5.31383e-188	-0.704953	0.026	0.34	9.0112e-184	0
ARHGDIB	2.09889e-187	-0.918584	0.027	0.337	3.55929e-183	0
CNBP	7.08622e-187	-0.587787	0.063	0.39	1.20168e-182	0
RAMP3	8.81084e-187	0.380911	0.267	0.046	1.49414e-182	0
GOLGA8M	1.02587e-186	0.337058	0.241	0.036	1.73967e-182	0
APP	1.92333e-186	0.636678	0.613	0.293	3.26159e-182	0
EML1	1.9639e-186	0.434951	0.293	0.062	3.33037e-182	0
UBB	2.0354e-186	-1.20395	0.085	0.406	3.45163e-182	0
ZDHHC14	3.77012e-186	0.537805	0.35	0.093	6.39336e-182	0
LAMB1	5.36016e-186	0.60794	0.449	0.154	9.08977e-182	0
CD81	6.53418e-186	-1.22689	0.042	0.356	1.10807e-181	0
NDUFS5	9.86088e-186	-0.666011	0.007	0.305	1.67221e-181	0
SV2B	1.0329e-185	0.358501	0.197	0.019	1.75159e-181	0
IFITM2	5.01092e-185	-0.880662	0.037	0.351	8.49752e-181	0
SCNN1B	5.0217e-185	0.303375	0.163	0.008	8.51579e-181	0
NLRC5	7.78526e-185	0.469046	0.389	0.114	1.32022e-180	0
PSAP	1.61837e-184	-0.939273	0.017	0.32	2.74443e-180	0
OST4	4.95017e-184	-0.601631	0.011	0.311	8.3945e-180	0
TM4SF18	6.27784e-184	0.285241	0.2	0.02	1.0646e-179	0
PEAK1	8.39965e-184	0.648798	0.719	0.392	1.42441e-179	0
SLC25A3	1.07139e-183	-0.625373	0.04	0.353	1.81687e-179	0
CEMIP2	1.46193e-183	0.856522	0.595	0.298	2.47914e-179	0
COX6B1	4.00054e-183	-0.567376	0.006	0.301	6.78412e-179	0
C6orf141	1.33711e-182	0.302409	0.218	0.028	2.26747e-178	0
TMBIM6	4.18768e-182	-0.718772	0.086	0.411	7.10146e-178	0
SOX5	4.93337e-182	-1.64459	0.032	0.335	8.36601e-178	0
PPM1H	5.01915e-182	0.403774	0.244	0.039	8.51148e-178	0
HLA-A	7.2272e-182	-1.31153	0.1	0.417	1.22559e-177	0
TSPAN18	6.39621e-181	0.328437	0.219	0.029	1.08467e-176	0
GSTP1	1.21954e-180	-0.787273	0.016	0.313	2.0681e-176	0
HERC1	2.25165e-180	0.692602	0.713	0.415	3.81834e-176	0
MYL12B	2.27456e-180	-0.850368	0.081	0.399	3.8572e-176	0
LOXHD1	7.12243e-180	0.25927	0.15	0.006	1.20782e-175	0
YWHAB	8.00513e-180	-0.739901	0.096	0.419	1.35751e-175	0
GIMAP8	2.8761e-179	0.384402	0.293	0.062	4.87729e-175	0
SEC61B	1.06344e-178	-0.611119	0.02	0.319	1.80338e-174	0
SWAP70	1.11733e-178	0.551925	0.521	0.216	1.89476e-174	0
FSTL1	3.96165e-178	-0.703025	0.005	0.293	6.71817e-174	0
AF241726.1	5.63768e-177	0.570641	0.461	0.167	9.56038e-173	0
COL3A1	1.03552e-176	-0.788715	0.005	0.29	1.75603e-172	0
ELOB	1.58453e-176	-0.594088	0.012	0.302	2.68704e-172	0
BAALC	4.70215e-176	0.351379	0.209	0.026	7.9739e-172	0
RBPJ	7.56636e-176	-0.969151	0.135	0.466	1.2831e-171	0
TPI1	1.33155e-175	-0.737501	0.046	0.35	2.25803e-171	0
PIK3C2A	1.42239e-175	0.591727	0.602	0.294	2.41208e-171	0
BCL2	3.35413e-175	-0.957568	0.01	0.297	5.68793e-171	0
ZFP36L2	4.5731e-175	-1.1958	0.207	0.513	7.75506e-171	0
EXT1	8.03946e-175	0.751119	0.635	0.307	1.36333e-170	0
FLNA	1.8385e-174	-0.588535	0.034	0.335	3.11773e-170	0
MYO16	4.75199e-174	0.433198	0.229	0.036	8.05843e-170	0
TAGLN2	1.97057e-173	-0.981726	0.1	0.41	3.34169e-169	0
COX6C	1.09877e-172	-0.557705	0.007	0.289	1.86329e-168	0
TLN1	1.20858e-172	-0.521624	0.045	0.349	2.04951e-168	0
ST13	1.74093e-172	-0.536506	0.011	0.296	2.95227e-168	0
JMJD1C	2.37039e-172	0.680206	0.834	0.598	4.0197e-168	0
PABPC1	7.82731e-172	-1.09295	0.44	0.691	1.32736e-167	0
CD2AP	1.7371e-171	0.559753	0.475	0.189	2.94578e-167	0
GPR160	4.26205e-171	0.31032	0.198	0.024	7.22759e-167	0
LCP1	7.48212e-171	-0.729809	0.004	0.282	1.26882e-166	0
PEBP1	2.82884e-170	-0.58677	0.007	0.285	4.79715e-166	0
C12orf57	3.06043e-170	-0.724278	0.024	0.312	5.18988e-166	0
SBF2	9.98033e-170	0.622468	0.779	0.445	1.69246e-165	0
YES1	2.22132e-169	0.598349	0.505	0.214	3.76692e-165	0
PCBP1	3.16848e-169	-0.573305	0.017	0.302	5.37311e-165	0
MYO1D	3.93711e-169	0.594224	0.554	0.244	6.67656e-165	0
DAB2IP	8.04699e-169	0.408999	0.319	0.081	1.36461e-164	0
SNRPD2	8.30593e-169	-0.553882	0.008	0.284	1.40852e-164	0
FMO2	9.62924e-169	0.435691	0.394	0.123	1.63293e-164	0
COL6A3	1.01743e-168	-0.89263	0.007	0.284	1.72535e-164	0
UBL5	6.76353e-168	-0.50659	0.01	0.287	1.14696e-163	0
TPST1	7.04716e-168	0.582626	0.43	0.155	1.19506e-163	0
DIAPH2	5.63901e-167	0.714491	0.756	0.458	9.56263e-163	0
EDF1	8.61385e-167	-0.509315	0.013	0.291	1.46074e-162	0
STARD13	2.12653e-166	0.490554	0.604	0.268	3.60617e-162	0
NDUFA13	1.83791e-165	-0.516541	0.004	0.275	3.11673e-161	0
LAPTM4A	2.2827e-164	-0.763038	0.01	0.284	3.87101e-160	0
PTPRK	4.64308e-164	0.556139	0.499	0.201	7.87373e-160	0
LMNA	7.92482e-164	-1.11589	0.171	0.475	1.34389e-159	0
DMD	1.17347e-163	-1.33474	0.007	0.277	1.98998e-159	0
ATP6V0E1	1.35344e-163	-0.493282	0.049	0.346	2.29517e-159	0
CREB5	1.42275e-163	0.557999	0.414	0.144	2.41271e-159	0
ABCA8	2.44129e-162	-0.67681	0.006	0.273	4.13994e-158	0
DLL4	1.47861e-161	0.298743	0.202	0.027	2.50742e-157	0
MYCT1	6.64151e-161	0.311687	0.229	0.039	1.12627e-156	0
UQCRH	1.09266e-160	-0.481498	0.011	0.28	1.85292e-156	0
ESR2	1.23924e-160	0.485417	0.434	0.158	2.1015e-156	0
SOD1	2.2366e-160	-0.532591	0.007	0.273	3.79282e-156	0
SH3BGRL2	2.48805e-160	0.355266	0.247	0.047	4.21923e-156	0
MT2A	4.07291e-160	-0.976397	0.047	0.337	6.90684e-156	0
TM4SF1	5.31192e-160	0.309461	0.321	0.081	9.00795e-156	0
IRAG2	6.03316e-160	0.441837	0.314	0.085	1.0231e-155	0
NOVA1	1.06784e-159	-1.33921	0.005	0.268	1.81085e-155	0
SRGN	2.56341e-159	-1.63871	0.113	0.4	4.34703e-155	0
PSG3	6.36042e-159	0.235198	0.137	0.006	1.0786e-154	0
ADH1B	1.24772e-158	-1.13564	0.002	0.261	2.11589e-154	0
CHD7	1.34934e-158	0.455806	0.353	0.11	2.28822e-154	0
NFKBIA	1.86054e-158	-1.53502	0.114	0.408	3.1551e-154	0
CALM1	2.3241e-158	-1.36674	0.194	0.471	3.9412e-154	0
PLEKHH2	2.49315e-158	-0.646227	0.005	0.265	4.22789e-154	0
ARHGAP6	4.58452e-158	-0.981431	0.011	0.276	7.77443e-154	0
SULF2	5.08573e-158	0.403381	0.316	0.085	8.62439e-154	0
MCF2L2	6.61739e-158	0.540086	0.271	0.062	1.12218e-153	0
SEC62	6.65165e-158	-0.691237	0.102	0.404	1.12799e-153	0
POLR2L	9.55672e-158	-0.606371	0.01	0.274	1.62063e-153	0
ETS1	3.60848e-157	0.622769	0.676	0.377	6.11925e-153	0
MGST2	3.65683e-157	0.40461	0.325	0.092	6.20125e-153	0
PRKCH	4.55048e-157	0.429279	0.584	0.254	7.71671e-153	0
TPO	1.6432e-156	0.432165	0.232	0.042	2.78653e-152	0
ADIPOR2	2.28473e-156	0.56313	0.52	0.24	3.87444e-152	0
EPHA4	2.30852e-156	0.521528	0.34	0.103	3.91478e-152	0
SSR4	3.68113e-156	-0.480544	0.005	0.263	6.24246e-152	0
MAN1A1	3.77194e-156	-0.980034	0.068	0.357	6.39646e-152	0
FAM184A	7.53749e-156	0.422525	0.287	0.072	1.27821e-151	0
ANXA2	8.32974e-156	-0.929286	0.117	0.409	1.41256e-151	0
THSD7A	1.29911e-155	0.494084	0.439	0.154	2.20302e-151	0
MZT2B	2.54133e-155	-0.504637	0.008	0.267	4.30958e-151	0
TMEM59	2.65438e-155	-0.536017	0.03	0.302	4.5013e-151	0
NDUFA1	3.2666e-155	-0.479985	0.007	0.266	5.53949e-151	0
TIMP2	1.28406e-154	-0.643024	0.032	0.305	2.17751e-150	0
LMO3	1.49052e-154	-0.637335	0.003	0.258	2.52762e-150	0
MAP2	2.84008e-154	0.477253	0.337	0.099	4.8162e-150	0
ENO1	5.21693e-154	-0.477626	0.012	0.272	8.84687e-150	0
LMBR1	8.96751e-154	0.517018	0.427	0.165	1.52071e-149	0
HMGN2	9.93628e-154	-0.442659	0.018	0.282	1.685e-149	0
GNGT1	1.2027e-153	0.367695	0.154	0.012	2.03953e-149	0
NCL	1.24998e-153	-0.904263	0.238	0.523	2.11972e-149	0
PZP	1.4796e-153	0.573338	0.301	0.077	2.5091e-149	0
PARP14	2.42596e-153	0.585892	0.571	0.29	4.11395e-149	0
ABHD6	3.11748e-153	0.411153	0.278	0.068	5.28662e-149	0
APBB1IP	8.31972e-153	-0.575186	0.006	0.261	1.41086e-148	0
SCUBE2	6.30832e-152	0.303742	0.172	0.019	1.06976e-147	0
MCOLN3	5.65719e-151	0.331844	0.213	0.036	9.59346e-147	0
CHCHD2	9.6608e-151	-0.691789	0.081	0.362	1.63828e-146	0
ECE1	1.23908e-150	0.441232	0.402	0.145	2.10123e-146	0
WWTR1	3.1922e-150	0.466293	0.407	0.147	5.41333e-146	0
PARD3	3.46176e-150	-0.718653	0.011	0.265	5.87046e-146	0
PLSCR4	7.28801e-150	0.613349	0.587	0.294	1.2359e-145	0
AHNAK	7.88633e-150	-0.737204	0.199	0.497	1.33736e-145	0
CDC37	1.575e-149	0.54234	0.626	0.357	2.67089e-145	0
SUB1	1.75199e-149	-0.718848	0.172	0.465	2.97102e-145	0
ATP5F1D	1.92053e-149	-0.453094	0.01	0.263	3.25683e-145	0
H2AZ1	2.00352e-149	-0.945717	0.086	0.365	3.39756e-145	0
EIF5A	2.7042e-149	-0.448024	0.003	0.251	4.58578e-145	0
RHOBTB3	4.93413e-149	-0.547581	0.008	0.26	8.36729e-145	0
DYNLL1	6.80927e-149	-0.802037	0.085	0.367	1.15472e-144	0
TFPI	7.17192e-149	-0.707984	0.051	0.325	1.21621e-144	0
THRB	8.06313e-149	-0.628008	0.007	0.255	1.36735e-144	0
TXN	1.56998e-148	-0.765785	0.02	0.277	2.66238e-144	0
HSPG2	1.81722e-148	0.568346	0.632	0.34	3.08164e-144	0
PDZD2	3.11979e-148	0.361855	0.55	0.22	5.29054e-144	0
CCND2	3.50151e-148	-0.547514	0.004	0.25	5.93786e-144	0
PLCG2	3.95197e-148	0.410365	0.333	0.1	6.70175e-144	0
PRDX1	6.92156e-148	-0.609436	0.014	0.267	1.17376e-143	0
SPON2	2.38099e-147	-0.548624	0.005	0.251	4.03768e-143	0
GPHN	2.3912e-147	0.607221	0.605	0.309	4.05499e-143	0
PLVAP	3.68795e-147	0.274006	0.21	0.035	6.25402e-143	0
GHR	4.66821e-147	0.280954	0.55	0.231	7.91636e-143	0
PDGFRB	5.43218e-147	-0.620119	0.005	0.25	9.21189e-143	0
RAN	6.77936e-147	-0.530104	0.034	0.297	1.14964e-142	0
CACHD1	1.01366e-146	0.475876	0.379	0.131	1.71896e-142	0
RNF122	1.24603e-146	0.430272	0.281	0.072	2.11302e-142	0
TMEM258	1.64118e-146	-0.463851	0.006	0.252	2.78311e-142	0
ABCA9	2.21734e-146	-0.898995	0.006	0.251	3.76017e-142	0
DCLK2	2.30445e-146	0.395797	0.322	0.095	3.90789e-142	0
BEND7	2.41574e-146	0.375407	0.278	0.071	4.09661e-142	0
SLC25A5	3.57983e-146	-0.525224	0.013	0.263	6.07068e-142	0
COX7A2	3.59049e-146	-0.488761	0.027	0.288	6.08875e-142	0
PSME1	8.86281e-146	-0.630747	0.047	0.314	1.50296e-141	0
NCOA3	9.21245e-146	0.547508	0.573	0.291	1.56225e-141	0
SCN4A	1.02995e-145	0.304832	0.236	0.048	1.74659e-141	0
PARK7	1.14707e-145	-0.432695	0.006	0.25	1.9452e-141	0
HSPA12B	1.9378e-145	0.274542	0.199	0.032	3.28613e-141	0
APOLD1	2.61898e-145	0.429999	0.344	0.108	4.44127e-141	0
LTBP1	3.72955e-145	0.376706	0.21	0.037	6.32457e-141	0
CSTB	4.81963e-145	-0.699337	0.008	0.253	8.17313e-141	0
DBI	5.22568e-145	-0.557358	0.021	0.275	8.86171e-141	0
NOP53	2.03237e-144	-0.465747	0.009	0.254	3.44649e-140	0
PODXL	2.66503e-144	0.301452	0.215	0.039	4.51936e-140	0
DSG2	2.86388e-144	0.258544	0.179	0.024	4.85656e-140	0
SEPTIN11	3.29137e-144	-0.594305	0.076	0.357	5.58151e-140	0
CCDC68	4.70583e-144	0.310969	0.184	0.026	7.98014e-140	0
EID1	5.05272e-144	-0.5638	0.007	0.249	8.5684e-140	0
ITIH5	1.00212e-143	-0.873791	0.053	0.319	1.69939e-139	0
RNF144A	3.46965e-143	0.390433	0.298	0.084	5.88383e-139	0
PMP22	3.83278e-143	-0.52595	0.007	0.249	6.49963e-139	0
ARL4C	5.34037e-143	-0.747398	0.006	0.246	9.0562e-139	0
ATP6V1G1	6.06337e-143	-0.549094	0.05	0.315	1.02823e-138	0
EIF3G	1.14156e-142	-0.434404	0.007	0.247	1.93585e-138	0
GLDN	1.29728e-142	0.399578	0.213	0.039	2.19993e-138	0
UGCG	1.35088e-142	0.653059	0.446	0.192	2.29082e-138	0
PKN3	2.40918e-142	0.284798	0.213	0.039	4.08548e-138	0
IQGAP2	2.62739e-142	-0.763791	0.01	0.251	4.45554e-138	0
TNFAIP8	1.23215e-141	-0.596961	0.005	0.243	2.08949e-137	0
GPX1	1.55579e-141	-0.6568	0.007	0.247	2.63832e-137	0
EZR	1.75629e-141	-0.866583	0.044	0.301	2.97832e-137	0
SLC9A3R2	2.05673e-141	0.307979	0.212	0.039	3.4878e-137	0
ATP5MD	3.59046e-141	-0.45829	0.016	0.262	6.0887e-137	0
CANX	1.03324e-140	-0.460515	0.035	0.293	1.75217e-136	0
CCDC80	1.13648e-140	-1.49553	0.007	0.244	1.92724e-136	0
ATP5MC3	1.42874e-140	-0.41573	0.002	0.235	2.42285e-136	0
PML	1.85683e-140	0.434691	0.388	0.145	3.14881e-136	0
HSD17B13	2.08203e-140	0.22336	0.14	0.011	3.53071e-136	0
INSYN2A	2.36869e-140	0.412043	0.309	0.091	4.01682e-136	0
MXRA7	5.73569e-140	-0.462759	0.014	0.255	9.72659e-136	0
CST3	7.28631e-140	-2.25351	0.007	0.243	1.23561e-135	0
NOVA2	1.13674e-139	0.229255	0.163	0.019	1.92769e-135	0
COX5B	1.26224e-139	-0.492464	0.035	0.29	2.14051e-135	0
PSMB1	1.28801e-139	-0.43845	0.021	0.268	2.18421e-135	0
SVEP1	1.30022e-139	-1.32184	0.004	0.238	2.20491e-135	0
NDUFA4	3.12944e-139	-0.459079	0.009	0.248	5.3069e-135	0
ANK2	3.2485e-139	-0.668077	0.007	0.244	5.50881e-135	0
CNST	4.69283e-139	0.474172	0.432	0.18	7.95809e-135	0
RSL1D1	6.13756e-139	-0.452505	0.02	0.265	1.04081e-134	0
MAP1B	9.65941e-139	-0.614449	0.006	0.24	1.63804e-134	0
PA2G4	1.05559e-138	-0.464589	0.021	0.268	1.79008e-134	0
RBMS3	1.15234e-138	0.515184	0.625	0.315	1.95414e-134	0
XPR1	2.06693e-138	0.498349	0.441	0.182	3.50511e-134	0
UBE2E2	2.81098e-138	-0.883146	0.083	0.354	4.76686e-134	0
ARHGEF28	3.21409e-138	0.414106	0.294	0.083	5.45045e-134	0
DLGAP1	3.46865e-138	0.600808	0.341	0.11	5.88214e-134	0
SCARF1	5.26531e-138	0.30164	0.247	0.057	8.92892e-134	0
BAIAP2L1	6.1814e-138	0.30458	0.223	0.046	1.04824e-133	0
DCN	1.12334e-137	-2.89516	0.006	0.239	1.90496e-133	0
TUBB	1.19201e-137	-0.506578	0.03	0.281	2.02141e-133	0
CTSL	1.76534e-137	-1.08421	0.006	0.239	2.99367e-133	0
SRGAP2	5.06616e-137	0.418768	0.436	0.177	8.5912e-133	0
PRKAG2	6.35133e-137	-0.511325	0.041	0.295	1.07706e-132	0
PID1	8.80138e-137	-0.9595	0.003	0.233	1.49254e-132	0
IFT140	1.35566e-136	0.368058	0.28	0.077	2.29893e-132	0
TDRP	1.44717e-136	0.284892	0.21	0.04	2.4541e-132	0
RNF220	4.12529e-136	0.447433	0.287	0.083	6.99566e-132	0
C1S	2.8583e-135	-0.827264	0.006	0.236	4.84711e-131	0
ATP6V0B	3.19362e-135	-0.455603	0.004	0.232	5.41574e-131	0
ZNF608	3.29823e-135	0.394489	0.288	0.081	5.59314e-131	0
NDUFB11	4.55803e-135	-0.404323	0.002	0.227	7.72951e-131	0
DNAI3	6.11535e-135	0.300978	0.179	0.027	1.03704e-130	0
ARHGEF12	8.32425e-135	0.5135	0.549	0.279	1.41163e-130	0
JAM2	1.03377e-134	0.312316	0.28	0.073	1.75307e-130	0
GABARAP	1.12521e-134	-0.441816	0.011	0.242	1.90813e-130	0
CTSC	1.76269e-134	-0.503748	0.012	0.245	2.98917e-130	0
TNFAIP3	2.10015e-134	-0.753623	0.031	0.276	3.56144e-130	0
COX7B	2.14141e-134	-0.406215	0.006	0.235	3.6314e-130	0
COX8A	5.43858e-134	-0.402841	0.003	0.229	9.22275e-130	0
CCL4	8.06696e-134	-2.32502	0.005	0.231	1.36799e-129	0
NOD1	1.33696e-133	0.374068	0.336	0.112	2.26721e-129	0
PSMA1	1.51093e-133	-0.401215	0.002	0.225	2.56223e-129	0
FXYD5	5.46707e-133	-0.688764	0.059	0.31	9.27106e-129	0
LAPTM5	8.92056e-133	-0.580759	0.006	0.232	1.51275e-128	0
CCNI	1.3106e-132	-0.615105	0.233	0.509	2.22251e-128	0
SCARB1	1.72559e-132	0.385286	0.296	0.088	2.92626e-128	0
DOCK8	2.06465e-132	-0.524547	0.012	0.244	3.50123e-128	0
SEC61G	2.17667e-132	-0.414119	0.007	0.234	3.69119e-128	0
SELENOP	3.42482e-132	-0.94566	0.01	0.236	5.8078e-128	0
RCAN1	4.85533e-132	0.50251	0.288	0.085	8.23367e-128	0
ZNF385B	6.03031e-132	0.416702	0.137	0.012	1.02262e-127	0
SEL1L3	6.10931e-132	0.316577	0.259	0.066	1.03602e-127	0
TRMT112	8.46569e-132	-0.391189	0.006	0.23	1.43561e-127	0
MARCKS	3.135e-131	-0.70674	0.005	0.228	5.31633e-127	0
PLAC9	7.68549e-131	-0.876239	0.004	0.227	1.30331e-126	0
HSPE1	1.0391e-130	-0.594965	0.045	0.29	1.7621e-126	0
NLGN4X	1.4472e-130	0.383974	0.213	0.044	2.45415e-126	0
SCAMP1	1.55066e-130	0.422282	0.354	0.129	2.62961e-126	0
CTNND1	1.7368e-130	0.344182	0.3	0.092	2.94527e-126	0
ATP5F1B	1.97525e-130	-0.383151	0.009	0.234	3.34963e-126	0
ROBO2	2.28595e-130	0.759905	0.287	0.081	3.87652e-126	0
DUSP2	2.62146e-130	-0.946321	0.003	0.224	4.44547e-126	0
RBM3	3.40131e-130	-0.494751	0.064	0.32	5.76794e-126	0
RABAC1	4.45707e-130	-0.440764	0.014	0.243	7.5583e-126	0
COTL1	4.81126e-130	-0.538253	0.003	0.223	8.15894e-126	0
HNRNPA0	6.76116e-130	-0.409538	0.011	0.238	1.14656e-125	0
NOX4	1.1131e-129	0.405475	0.304	0.091	1.8876e-125	0
CFH	1.65436e-129	-1.12613	0.049	0.292	2.80546e-125	0
TMLHE	1.83539e-129	0.645146	0.387	0.157	3.11246e-125	0
C19orf53	7.61453e-129	-0.398816	0.003	0.22	1.29127e-124	0
P4HB	8.92384e-129	-0.382232	0.027	0.263	1.51331e-124	0
COL15A1	1.15222e-128	0.457569	0.451	0.192	1.95394e-124	0
CCL5	1.60164e-128	-1.78229	0.007	0.227	2.71606e-124	0
CTNNA1	2.22388e-128	0.53489	0.593	0.338	3.77126e-124	0
ATP5ME	2.48147e-128	-0.433607	0.026	0.261	4.20808e-124	0
UQCRQ	3.43585e-128	-0.403537	0.016	0.244	5.82652e-124	0
LAMA4	4.07078e-128	0.464987	0.623	0.328	6.90322e-124	0
FARP1	8.13337e-128	0.478566	0.486	0.228	1.37926e-123	0
CPE	2.10141e-127	-0.573732	0.003	0.218	3.56356e-123	0
ARHGAP15	2.48555e-127	-0.737566	0.01	0.232	4.215e-123	0
CORO1A	3.04279e-127	-0.557049	0.003	0.218	5.15996e-123	0
PDLIM5	3.34028e-127	0.50989	0.612	0.341	5.66445e-123	0
AGAP1	5.43123e-127	0.465377	0.616	0.324	9.21029e-123	0
SYTL3	5.71035e-127	-0.606451	0.01	0.233	9.68361e-123	0
SLC9C1	1.13761e-126	0.404034	0.137	0.013	1.92916e-122	0
ERP29	2.14107e-126	-0.428583	0.015	0.239	3.63082e-122	0
RHOQ	2.23793e-126	-0.399873	0.035	0.271	3.79508e-122	0
EEF2K	2.71508e-126	0.411791	0.456	0.199	4.60424e-122	0
MED13L	4.33115e-126	0.510055	0.762	0.497	7.34477e-122	0
CD53	6.52334e-126	-0.402805	0.002	0.215	1.10623e-121	0
NEGR1	8.08896e-126	-1.40017	0.007	0.223	1.37173e-121	0
CD74	8.96128e-126	-1.90477	0.078	0.328	1.51965e-121	0
ASRGL1	1.4221e-125	0.303105	0.215	0.047	2.4116e-121	0
CSNK2B	1.88263e-125	-0.368908	0.009	0.227	3.19256e-121	0
SSR2	2.14871e-125	-0.540285	0.091	0.344	3.64378e-121	0
SLC5A3	2.24386e-125	-0.582925	0.005	0.22	3.80513e-121	0
SPIDR	2.30053e-125	0.522793	0.667	0.382	3.90124e-121	0
CASP10	3.27241e-125	0.31019	0.258	0.069	5.54936e-121	0
HIGD2A	5.54458e-125	-0.401517	0.004	0.218	9.40251e-121	0
HSPD1	6.34349e-125	-0.736112	0.129	0.388	1.07573e-120	0
ARL6IP4	6.41713e-125	-0.42229	0.039	0.276	1.08822e-120	0
TIMP1	7.20245e-125	-1.1534	0.003	0.216	1.22139e-120	0
CLIC4	7.44441e-125	0.467836	0.432	0.19	1.26242e-120	0
VAMP2	1.38211e-124	-0.428706	0.025	0.255	2.34378e-120	0
SLC9A9	5.87216e-124	-0.748369	0.007	0.222	9.958e-120	0
CFD	9.42484e-124	-3.38029	0.006	0.218	1.59827e-119	0
KIAA1109	1.16104e-123	0.497207	0.634	0.373	1.9689e-119	0
RHAG	2.58221e-123	0.218721	0.109	0.005	4.37891e-119	0
FBLN2	4.05012e-123	-0.510707	0.012	0.228	6.8682e-119	0
LDHB	5.47902e-123	-0.386929	0.003	0.213	9.29132e-119	0
COL12A1	6.69987e-123	-0.569959	0.012	0.228	1.13616e-118	0
COL1A1	8.23829e-123	-0.865944	0.005	0.216	1.39705e-118	0
MXRA8	1.23568e-122	-0.523212	0.003	0.211	2.09546e-118	0
ADARB1	1.26937e-122	0.377112	0.364	0.137	2.1526e-118	0
DHRS7	1.29155e-122	-0.403042	0.011	0.228	2.1902e-118	0
TOMM20	1.30174e-122	-0.360863	0.01	0.226	2.2075e-118	0
NSA2	3.18205e-122	-0.427557	0.023	0.248	5.39613e-118	0
LY6E	3.2396e-122	-0.451438	0.013	0.229	5.49372e-118	0
SRSF9	3.6762e-122	-0.369772	0.028	0.256	6.23409e-118	0
NDUFA11	3.69723e-122	-0.385129	0.016	0.236	6.26977e-118	0
LDLRAD4	3.89363e-122	0.36714	0.573	0.285	6.60282e-118	0
NPC2	1.0877e-121	-0.522825	0.004	0.213	1.84453e-117	0
OSBPL1A	5.1183e-121	0.510979	0.51	0.264	8.67962e-117	0
ATP5MF	9.19545e-121	-0.358337	0.005	0.213	1.55936e-116	0
UQCR11	1.02806e-120	-0.386875	0.013	0.227	1.74338e-116	0
IQCJ-SCHIP1	1.12373e-120	0.313818	0.215	0.049	1.90562e-116	0
SH2D3C	1.32052e-120	0.361043	0.31	0.104	2.23934e-116	0
SPCS1	2.98787e-120	-0.361285	0.006	0.213	5.06682e-116	0
ANTXR2	4.01364e-120	-0.374576	0.006	0.215	6.80633e-116	0
HCST	4.85334e-120	-0.57686	0.003	0.209	8.23029e-116	0
GLRX	4.91567e-120	-0.408138	0.004	0.211	8.33599e-116	0
ZFHX3	7.68363e-120	-0.519817	0.013	0.226	1.30299e-115	0
DDR2	9.15633e-120	-0.443951	0.004	0.211	1.55273e-115	0
MGP	1.03227e-119	-3.03088	0.006	0.212	1.75052e-115	0
NDUFB8	1.03322e-119	-0.341834	0.005	0.212	1.75214e-115	0
CTSD	1.90084e-119	-0.525243	0.002	0.205	3.22345e-115	0
ANGPTL4	4.83342e-119	-0.590921	0.009	0.217	8.19652e-115	0
GUK1	5.60735e-119	-0.471228	0.068	0.311	9.50894e-115	0
PSMD8	5.66478e-119	-0.349551	0.02	0.237	9.60633e-115	0
CCM2L	6.25611e-119	0.198573	0.152	0.021	1.06091e-114	0
HERPUD1	6.29658e-119	-0.711964	0.197	0.452	1.06777e-114	0
RSL24D1	9.99181e-119	-0.414353	0.03	0.253	1.69441e-114	0
CARMIL1	2.21443e-118	-0.557548	0.007	0.214	3.75523e-114	0
TSPO	3.08029e-118	-0.384166	0.004	0.207	5.22356e-114	0
MITF	3.22097e-118	-0.507014	0.005	0.21	5.46212e-114	0
CLASP1	3.61425e-118	0.488555	0.549	0.297	6.12905e-114	0
ARL6IP1	4.9022e-118	-0.480702	0.047	0.277	8.31315e-114	0
KIF13A	5.64734e-118	0.514473	0.535	0.278	9.57677e-114	0
ECM2	6.07361e-118	-0.36973	0.003	0.206	1.02996e-113	0
SYF2	6.28265e-118	-0.439656	0.031	0.254	1.06541e-113	0
RALGPS1	7.55769e-118	0.361132	0.291	0.095	1.28163e-113	0
HSPA8	7.99175e-118	-1.1521	0.263	0.496	1.35524e-113	0
GNLY	8.01034e-118	-2.27541	0.01	0.217	1.35839e-113	0
SBDS	1.18212e-117	-0.395522	0.017	0.23	2.00465e-113	0
FCGRT	1.50509e-117	-0.495968	0.01	0.217	2.55233e-113	0
ARF6	2.18019e-117	-0.429098	0.02	0.234	3.69716e-113	0
AEBP1	2.34061e-117	-0.54529	0.003	0.204	3.9692e-113	0
RHOJ	2.65956e-117	0.372513	0.341	0.124	4.51008e-113	0
ITGA9	2.6935e-117	0.405236	0.369	0.141	4.56764e-113	0
APRT	3.58642e-117	-0.356467	0.005	0.208	6.08186e-113	0
RTN3	4.14902e-117	-0.378044	0.039	0.267	7.03591e-113	0
NR3C2	6.83568e-117	0.492753	0.485	0.233	1.15919e-112	0
USHBP1	7.65272e-117	0.258328	0.222	0.054	1.29775e-112	0
MAPK10	8.0352e-117	-0.75649	0.011	0.217	1.36261e-112	0
ATP5PD	1.03711e-116	-0.362755	0.006	0.208	1.75873e-112	0
MMRN2	1.84037e-116	0.268197	0.225	0.056	3.12091e-112	0
ATP6V1F	2.15565e-116	-0.384772	0.001	0.199	3.65556e-112	0
PRDX5	5.42361e-116	-0.37645	0.009	0.213	9.19735e-112	0
CIB1	7.4032e-116	-0.449291	0.013	0.22	1.25543e-111	0
ATP6AP2	7.52974e-116	-0.336763	0.004	0.205	1.27689e-111	0
EFEMP1	8.18316e-116	-0.546279	0.003	0.202	1.3877e-111	0
LAP3	9.32384e-116	0.517654	0.442	0.213	1.58114e-111	0
ABCA10	1.49011e-115	-0.867915	0.005	0.206	2.52692e-111	0
IRAK3	2.14111e-115	0.424024	0.44	0.199	3.6309e-111	0
DRAP1	2.5784e-115	-0.354321	0.012	0.218	4.37245e-111	0
TPM1	7.26957e-115	0.251409	0.603	0.3	1.23277e-110	0
ST8SIA4	1.11077e-114	0.462735	0.341	0.13	1.88364e-110	0
ATP5PO	1.83296e-114	-0.347722	0.007	0.209	3.10834e-110	0
NDUFB2	2.13493e-114	-0.399255	0.045	0.271	3.62041e-110	0
SSB	2.88088e-114	-0.374752	0.042	0.268	4.88539e-110	0
ANKH	3.92285e-114	0.476619	0.424	0.195	6.65237e-110	0
PLAGL1	4.31322e-114	-0.444586	0.006	0.206	7.31436e-110	0
PLEK	5.94526e-114	-0.878411	0.003	0.199	1.0082e-109	0
NDUFB1	6.52857e-114	-0.352733	0.013	0.219	1.10711e-109	0
BAZ2B	7.15578e-114	0.473087	0.623	0.366	1.21348e-109	0
SERPING1	7.43705e-114	-0.790773	0.025	0.235	1.26118e-109	0
EXOC6B	8.15516e-114	0.534681	0.67	0.393	1.38295e-109	0
LBH	9.19418e-114	-0.457574	0.008	0.208	1.55915e-109	0
PRKG1	1.89887e-113	-1.82525	0.02	0.226	3.2201e-109	0
CCN5	3.56548e-113	-1.21322	0.004	0.199	6.04634e-109	0
CD164	4.57506e-113	-0.350976	0.031	0.248	7.75839e-109	0
RASGEF1B	5.52484e-113	-0.67852	0.005	0.202	9.36903e-109	0
GPC3	5.66789e-113	-0.764915	0.002	0.195	9.61161e-109	0
SERPINF1	5.67693e-113	-0.935048	0.003	0.198	9.62694e-109	0
HSP90AA1	6.47678e-113	-1.20726	0.38	0.58	1.09833e-108	0
MFSD6	7.7196e-113	0.410352	0.358	0.141	1.30909e-108	0
PIK3CB	8.96874e-113	0.400794	0.371	0.153	1.52092e-108	0
SLC48A1	1.10488e-112	0.269655	0.22	0.056	1.87366e-108	0
JUND	1.74232e-112	-1.06343	0.527	0.688	2.95463e-108	0
PLCG1	1.89902e-112	0.313565	0.284	0.093	3.22036e-108	0
CD52	3.98116e-112	-0.571227	0.003	0.196	6.75126e-108	0
TBC1D5	6.24195e-112	0.491606	0.677	0.409	1.05851e-107	0
HNRNPDL	8.72098e-112	-0.541554	0.371	0.622	1.4789e-107	0
COPS9	1.25203e-111	-0.323885	0.005	0.2	2.1232e-107	0
ASAH1	1.35607e-111	-0.399673	0.004	0.198	2.29962e-107	0
C1orf21	1.59589e-111	0.630875	0.569	0.337	2.70631e-107	0
PRKD1	2.02957e-111	0.43907	0.326	0.12	3.44174e-107	0
H4C3	2.54918e-111	-0.512988	0.02	0.227	4.32291e-107	0
NENF	2.5766e-111	-0.405942	0.011	0.21	4.3694e-107	0
PLEKHA2	7.12292e-111	-0.412644	0.057	0.284	1.2079e-106	0
CTBP2	9.92587e-111	0.468728	0.535	0.289	1.68323e-106	0
SPRY3	1.03115e-110	0.293247	0.224	0.058	1.74862e-106	0
MAP4K3	1.0482e-110	0.441128	0.56	0.305	1.77753e-106	0
BCL6B	1.32167e-110	0.180843	0.12	0.012	2.24129e-106	0
DDX24	1.65979e-110	-0.52374	0.243	0.507	2.81468e-106	0
CD37	2.00658e-110	-0.51898	0.025	0.23	3.40276e-106	0
ADGRG1	2.01389e-110	0.277439	0.269	0.082	3.41515e-106	0
DDX5	3.31911e-110	-0.555025	0.687	0.855	5.62854e-106	0
HLA-DPB1	3.33791e-110	-1.03958	0.016	0.217	5.66043e-106	0
NDUFB10	5.58759e-110	-0.33324	0.008	0.203	9.47544e-106	0
AC119674.2	6.36142e-110	0.422522	0.264	0.082	1.07877e-105	0
MAP3K6	7.4095e-110	0.212246	0.174	0.034	1.2565e-105	0
NOTCH2	7.59541e-110	-0.34384	0.003	0.193	1.28803e-105	0
FLT4	9.32977e-110	0.163329	0.12	0.012	1.58214e-105	0
ZFPM2	1.5519e-109	0.391709	0.586	0.296	2.63171e-105	0
CST7	1.74597e-109	-0.93996	0.003	0.192	2.96081e-105	0
CXCR4	1.88972e-109	-0.63699	0.002	0.191	3.20458e-105	0
SSR3	2.17294e-109	-0.323343	0.016	0.216	3.68487e-105	0
USP31	2.25046e-109	0.338358	0.261	0.081	3.81633e-105	0
PLOD2	2.78058e-109	0.274299	0.276	0.084	4.7153e-105	0
ITGA4	3.56117e-109	-0.49521	0.004	0.195	6.03903e-105	0
STK4	4.19433e-109	-0.669888	0.149	0.385	7.11275e-105	0
PALLD	5.05743e-109	-0.553673	0.085	0.319	8.57639e-105	0
CYTIP	8.00476e-109	-0.429109	0.002	0.19	1.35745e-104	0
ADAMTS12	1.10787e-108	-0.671718	0.004	0.193	1.87872e-104	0
MAF	1.50711e-108	-0.36518	0.004	0.194	2.55575e-104	0
CUTA	1.581e-108	-0.333331	0.004	0.193	2.68106e-104	0
ANXA1	2.04758e-108	-1.44027	0.359	0.558	3.47229e-104	0
PKM	2.07465e-108	-0.362829	0.014	0.211	3.51818e-104	0
AUTS2	5.18846e-108	0.493667	0.696	0.436	8.79858e-104	0
PBX1	5.6152e-108	-0.667359	0.048	0.263	9.52226e-104	0
KDELR1	5.99062e-108	-0.373619	0.018	0.218	1.01589e-103	0
CD247	1.08976e-107	-0.60665	0.003	0.189	1.84802e-103	0
GNG7	1.56516e-107	0.237754	0.172	0.034	2.65419e-103	0
NPDC1	1.81168e-107	0.275852	0.248	0.073	3.07226e-103	0
TKT	2.87688e-107	-0.32783	0.001	0.185	4.87862e-103	0
SKP1	4.06789e-107	-0.557512	0.198	0.441	6.89833e-103	0
RABGAP1	4.08685e-107	0.470361	0.531	0.289	6.93049e-103	0
YWHAZ	4.17066e-107	-0.574152	0.376	0.614	7.07261e-103	0
IKZF1	1.09658e-106	-0.457794	0.007	0.197	1.85957e-102	0
NKG7	1.10985e-106	-1.63444	0.005	0.192	1.88209e-102	0
CPD	1.60047e-106	0.396069	0.333	0.132	2.71408e-102	0
ISCU	3.08545e-106	-0.336744	0.015	0.21	5.23231e-102	0
CDV3	3.48258e-106	-0.446059	0.091	0.322	5.90576e-102	0
UQCR10	3.56083e-106	-0.319366	0.002	0.186	6.03846e-102	0
SAMSN1	5.45358e-106	-0.500119	0.009	0.199	9.24818e-102	0
PES1	5.57818e-106	0.278937	0.209	0.053	9.45947e-102	0
PSMB6	5.72008e-106	-0.305975	0.012	0.204	9.70011e-102	0
ASPH	6.63827e-106	-0.735389	0.072	0.295	1.12572e-101	0
HNMT	8.79655e-106	-0.324826	0.003	0.188	1.49172e-101	0
RERG	1.04687e-105	-0.630053	0.006	0.192	1.77529e-101	0
HLA-B	1.38437e-105	-1.97585	0.246	0.451	2.34762e-101	0
RASA3	1.41641e-105	-0.345255	0.01	0.201	2.40194e-101	0
PIK3R3	1.55027e-105	0.271868	0.196	0.046	2.62894e-101	0
ANGPT1	1.66056e-105	-0.499689	0.001	0.183	2.81598e-101	0
PET100	2.0979e-105	-0.312272	0.007	0.192	3.55762e-101	0
NABP1	2.48925e-105	-0.57622	0.094	0.324	4.22127e-101	0
PRNP	2.63226e-105	-0.31013	0.004	0.188	4.46378e-101	0
VEGFB	3.35725e-105	-0.375203	0.013	0.204	5.69322e-101	0
DNAJC8	3.83027e-105	-0.411958	0.072	0.296	6.49537e-101	0
LIMK2	3.83468e-105	0.311503	0.263	0.084	6.50285e-101	0
TMEM255B	6.72898e-105	0.204865	0.156	0.028	1.1411e-100	0
RERE	7.05002e-105	0.45787	0.704	0.454	1.19554e-100	0
TNS3	8.15998e-105	-0.511337	0.008	0.194	1.38377e-100	0
STK39	1.5069e-104	-0.493409	0.026	0.226	2.5554e-100	0
DAD1	1.63324e-104	-0.32907	0.009	0.197	2.76964e-100	0
APOD	1.65996e-104	-2.43551	0.005	0.189	2.81496e-100	0
GPNMB	1.931e-104	-0.448051	0.003	0.185	3.27459e-100	0
MSRA	1.94835e-104	0.409983	0.382	0.166	3.30401e-100	0
ADGRE5	2.28237e-104	-0.403754	0.018	0.212	3.87044e-100	0
CD2	4.00183e-104	-0.594482	0.005	0.188	6.78631e-100	0
FRMD4A	6.10641e-104	0.250667	0.593	0.293	1.03552e-99	0
FZD4	7.34673e-104	0.277121	0.32	0.115	1.24586e-99	0
FYB1	9.56301e-104	-0.43236	0.003	0.183	1.6217e-99	0
PDE4DIP	1.32325e-103	-0.327327	0.002	0.181	2.24397e-99	0
NDUFB4	1.32423e-103	-0.349546	0.033	0.238	2.24562e-99	0
LDHA	2.43329e-103	-0.943785	0.192	0.42	4.12638e-99	0
FBXO31	3.65765e-103	0.299611	0.254	0.08	6.20264e-99	0
PARD3B	4.08905e-103	0.299903	0.63	0.323	6.93421e-99	0
HDGFL3	4.14625e-103	0.411188	0.41	0.189	7.0312e-99	0
LIMD2	5.37726e-103	-0.468881	0.015	0.204	9.11876e-99	0
TRAK1	5.52189e-103	0.444755	0.495	0.259	9.36402e-99	0
GNG5	7.24597e-103	-0.426866	0.054	0.27	1.22877e-98	0
NEDD8	7.52861e-103	-0.305659	0.012	0.199	1.2767e-98	0
MAP1LC3B	1.24168e-102	-0.506849	0.126	0.356	2.10564e-98	0
PTPN12	1.31187e-102	0.475306	0.608	0.387	2.22467e-98	0
BCL11B	2.22425e-102	-0.497714	0.005	0.185	3.77188e-98	0
MYO1B	2.54767e-102	0.196855	0.444	0.189	4.32035e-98	0
ASAP1	2.55412e-102	0.260855	0.746	0.451	4.33127e-98	0
RUNX3	3.19909e-102	-0.425537	0.005	0.186	5.42502e-98	0
DOCK10	5.747e-102	-0.420514	0.008	0.192	9.74575e-98	0
CDC27	7.39263e-102	0.465181	0.517	0.288	1.25364e-97	0
RAB31	9.82172e-102	-0.428802	0.004	0.183	1.66557e-97	0
SELENOM	9.97653e-102	-0.51486	0.004	0.182	1.69182e-97	0
PTMS	1.12257e-101	-0.395103	0.024	0.219	1.90366e-97	0
COPE	1.12393e-101	-0.300736	0.012	0.198	1.90596e-97	0
NDUFC2	1.23799e-101	-0.313775	0.006	0.186	2.09938e-97	0
C1R	1.37592e-101	-0.875943	0.003	0.18	2.33328e-97	0
ELL2	1.61147e-101	-0.415328	0.018	0.208	2.73274e-97	0
SHE	2.19124e-101	0.254543	0.204	0.052	3.71591e-97	0
CASKIN2	3.06029e-101	0.172421	0.123	0.015	5.18964e-97	0
C3	4.63813e-101	-0.582461	0.004	0.181	7.86534e-97	0
TAL1	5.12684e-101	0.165029	0.125	0.016	8.69409e-97	0
SOX18	5.92114e-101	0.199245	0.161	0.03	1.00411e-96	0
PITPNM2	6.51512e-101	0.251094	0.187	0.044	1.10483e-96	0
CNTLN	7.28132e-101	0.404029	0.421	0.195	1.23477e-96	0
SELENOS	7.76341e-101	-0.404362	0.062	0.277	1.31652e-96	0
NCKAP1	1.31638e-100	0.384931	0.443	0.218	2.23232e-96	0
ANGPT2	2.59636e-100	0.459788	0.339	0.138	4.40292e-96	0
STAT1	2.91198e-100	0.434264	0.652	0.397	4.93814e-96	0
ATP8B1	3.7578e-100	0.437339	0.394	0.177	6.37247e-96	0
ELOVL5	3.89141e-100	0.406576	0.448	0.222	6.59905e-96	0
GEM	4.94513e-100	-0.692549	0.003	0.179	8.38595e-96	0
SMAP2	5.179e-100	-0.443976	0.04	0.24	8.78255e-96	0
VPS28	9.45057e-100	-0.310417	0.018	0.206	1.60263e-95	0
CD48	1.10046e-99	-0.389239	0.002	0.176	1.86616e-95	0
CDH23	1.41218e-99	0.256622	0.203	0.053	2.39477e-95	0
ITM2A	1.47907e-99	-0.537641	0.008	0.186	2.5082e-95	0
GMDS	1.62755e-99	0.436632	0.451	0.22	2.75999e-95	0
BNC2	2.24533e-99	-0.566038	0.016	0.202	3.80763e-95	0
PTPRJ	2.8243e-99	-0.444291	0.007	0.184	4.78944e-95	0
ITGB2	3.12928e-99	-0.372678	0.002	0.175	5.30664e-95	0
AKR1C1	3.34333e-99	-0.466492	0.003	0.177	5.66961e-95	0
RAC2	3.40519e-99	-0.386387	0.002	0.174	5.77452e-95	0
SDC2	4.27298e-99	-0.361587	0.003	0.178	7.24612e-95	0
FGF7	6.58871e-99	-0.461424	0.003	0.175	1.11731e-94	0
ATP5MPL	6.66495e-99	-0.298836	0.014	0.198	1.13024e-94	0
PRDX6	1.00232e-98	-0.343766	0.028	0.22	1.69973e-94	0
SLC38A1	1.04481e-98	-0.401138	0.01	0.19	1.77178e-94	0
NDUFA6	1.20052e-98	-0.308797	0.007	0.183	2.03585e-94	0
ETV6	1.26386e-98	0.392383	0.606	0.348	2.14325e-94	0
FAM168A	1.50246e-98	0.379026	0.326	0.13	2.54787e-94	0
UBA2	1.55894e-98	-0.432682	0.067	0.278	2.64365e-94	0
ARPC1B	3.39733e-98	-0.43318	0.059	0.266	5.76119e-94	0
ADH5	4.25851e-98	-0.31356	0.029	0.222	7.22158e-94	0
DDAH2	4.41965e-98	-0.391164	0.016	0.2	7.49484e-94	0
EPHX1	4.60583e-98	-0.451247	0.022	0.208	7.81057e-94	0
CTSB	4.85406e-98	-0.563988	0.003	0.176	8.23152e-94	0
RAB8B	6.5534e-98	-0.452382	0.119	0.346	1.11133e-93	0
NPIPB5	7.7732e-98	0.353362	0.367	0.165	1.31818e-93	0
ROMO1	8.88877e-98	-0.298953	0.004	0.176	1.50736e-93	0
ZNF706	9.41778e-98	-0.341888	0.056	0.264	1.59707e-93	0
SMAD9	9.6337e-98	0.278675	0.195	0.05	1.63368e-93	0
CTTNBP2NL	1.05135e-97	0.335208	0.365	0.156	1.78289e-93	0
BRD2	1.22961e-97	-0.576267	0.192	0.428	2.08517e-93	0
IFI44L	1.36733e-97	0.327849	0.235	0.072	2.31871e-93	0
PCOLCE	1.47031e-97	-0.388083	0.002	0.173	2.49336e-93	0
GLIPR2	1.48212e-97	-0.292039	0.003	0.174	2.51338e-93	0
UXT	2.19188e-97	-0.316508	0.023	0.21	3.71699e-93	0
CCDC60	3.03551e-97	0.272895	0.124	0.017	5.14762e-93	0
STK17B	3.92971e-97	-0.591383	0.168	0.394	6.664e-93	0
SRPX	3.94948e-97	-0.47776	0.008	0.183	6.69753e-93	0
PLCE1	5.55399e-97	0.302514	0.23	0.07	9.41846e-93	0
SAMD3	6.02923e-97	-0.495544	0.002	0.171	1.02244e-92	0
GHITM	6.57178e-97	-0.279779	0.009	0.184	1.11444e-92	0
ACER2	6.66915e-97	0.379183	0.312	0.122	1.13095e-92	0
OSTC	8.43723e-97	-0.290308	0.016	0.198	1.43079e-92	0
BMPR1A	1.17051e-96	-0.347141	0.006	0.178	1.98495e-92	0
GLIPR1	1.36552e-96	-0.35453	0.011	0.188	2.31566e-92	0
BCL6	1.58034e-96	-0.372413	0.045	0.245	2.67993e-92	0
DPT	1.6081e-96	-0.636772	0.001	0.169	2.72702e-92	0
TSC22D3	2.0247e-96	-0.623735	0.15	0.378	3.43348e-92	0
IRF2BP2	2.46024e-96	-0.313711	0.015	0.195	4.17208e-92	0
TMEM245	3.08657e-96	0.356656	0.367	0.163	5.23421e-92	0
DGKE	3.09874e-96	0.317122	0.276	0.099	5.25485e-92	0
BRK1	6.87377e-96	-0.302011	0.02	0.204	1.16565e-91	0
TRBC2	9.31033e-96	-0.681645	0.003	0.17	1.57885e-91	0
RPP38	1.06903e-95	0.434576	0.352	0.155	1.81286e-91	0
NEXN	1.32691e-95	-0.362409	0.014	0.192	2.25017e-91	0
CERS6	1.5538e-95	-0.423597	0.007	0.179	2.63494e-91	0
ACTN1	1.59672e-95	-0.323912	0.012	0.188	2.70772e-91	0
AC009690.1	1.66168e-95	0.346921	0.302	0.116	2.81788e-91	0
EMP1	1.73604e-95	0.392211	0.652	0.388	2.94398e-91	0
MYL12A	1.86576e-95	-0.655033	0.147	0.367	3.16396e-91	0
SYTL2	1.89185e-95	-0.424209	0.009	0.183	3.2082e-91	0
COL4A1	2.07293e-95	0.307781	0.551	0.284	3.51527e-91	0
MFGE8	3.39493e-95	-0.278892	0.002	0.168	5.75712e-91	0
TMEM204	3.81905e-95	0.251369	0.21	0.059	6.47635e-91	0
DAAM1	4.73531e-95	-0.484034	0.086	0.298	8.03013e-91	0
RNF115	6.16427e-95	0.484693	0.573	0.361	1.04534e-90	0
HLA-DPA1	9.53698e-95	-1.02962	0.008	0.179	1.61728e-90	0
ATP5F1A	1.13505e-94	-0.266041	0.003	0.169	1.92481e-90	0
HNRNPK	1.15624e-94	-0.460441	0.204	0.433	1.96074e-90	0
PABPC4	1.21834e-94	-0.424484	0.078	0.288	2.06607e-90	0
LAMTOR4	1.24061e-94	-0.296332	0.015	0.192	2.10383e-90	0
DCLK1	1.24102e-94	-0.893036	0.012	0.187	2.10452e-90	0
FAM13A	1.88139e-94	0.523389	0.547	0.315	3.19047e-90	0
LAMP1	2.6279e-94	-0.296443	0.026	0.212	4.45639e-90	0
MAP4K4	2.97161e-94	0.493748	0.604	0.399	5.03926e-90	0
UGP2	3.06568e-94	-0.42375	0.021	0.202	5.19877e-90	0
EBF2	3.68514e-94	-0.967025	0.005	0.172	6.24926e-90	0
PDE3B	3.91842e-94	-1.08235	0.003	0.168	6.64486e-90	0
LUM	4.24796e-94	-1.33046	0.003	0.17	7.20368e-90	0
JTB	4.60044e-94	-0.300422	0.02	0.201	7.80142e-90	0
UBXN1	6.51474e-94	-0.386707	0.071	0.277	1.10477e-89	0
TNXB	6.83259e-94	-0.476964	0.01	0.181	1.15867e-89	0
FCHO2	7.77116e-94	0.355192	0.485	0.252	1.31783e-89	0
DOCK7	1.2858e-93	-0.29568	0.003	0.168	2.18046e-89	0
BLOC1S1	1.3809e-93	-0.272607	0.003	0.169	2.34173e-89	0
SRSF2	1.75043e-93	-0.521219	0.21	0.434	2.96837e-89	0
C9orf16	1.79786e-93	-0.324893	0.02	0.2	3.0488e-89	0
ATF7IP2	2.51367e-93	0.343226	0.306	0.121	4.26268e-89	0
NEU1	3.414e-93	-0.42834	0.013	0.187	5.78947e-89	0
IGFBP5	3.56175e-93	-0.510041	0.004	0.169	6.04002e-89	0
TSHZ2	4.32441e-93	0.306965	0.683	0.399	7.33334e-89	0
YPEL5	4.48333e-93	-0.506122	0.085	0.293	7.60284e-89	0
H2AJ	5.50087e-93	-0.311454	0.004	0.169	9.32837e-89	0
HNRNPU	6.32581e-93	-0.511648	0.351	0.587	1.07273e-88	0
GLUL	7.69696e-93	-0.329889	0.045	0.242	1.30525e-88	0
DNAJB1	1.29719e-92	-1.14674	0.121	0.329	2.19978e-88	0
BTG1	1.29866e-92	-1.50236	0.42	0.569	2.20227e-88	0
FAM214A	1.94207e-92	0.401997	0.545	0.312	3.29336e-88	0
PLP2	2.16729e-92	-0.331339	0.011	0.182	3.67528e-88	0
FBLN1	2.17506e-92	-0.519161	0.004	0.168	3.68847e-88	0
ADM	2.83652e-92	-0.608263	0.003	0.166	4.81016e-88	0
ATP5IF1	3.91629e-92	-0.306533	0.016	0.189	6.64124e-88	0
REPS2	4.54848e-92	0.231459	0.174	0.042	7.71332e-88	0
PRDX2	4.87998e-92	-0.286135	0.002	0.164	8.27547e-88	0
B3GNT5	8.94824e-92	0.309836	0.228	0.071	1.51744e-87	0
PTCHD4	8.98087e-92	0.422263	0.132	0.022	1.52298e-87	0
EBF1	9.10659e-92	-1.59624	0.224	0.427	1.5443e-87	0
MAFB	1.36496e-91	-0.475929	0.004	0.166	2.3147e-87	0
PDXK	1.38169e-91	-0.332862	0.003	0.164	2.34306e-87	0
DDIT4	2.63248e-91	-0.407948	0.009	0.177	4.46415e-87	0
HLA-C	2.75438e-91	-0.944024	0.186	0.392	4.67088e-87	0
INPP4B	3.27175e-91	-0.979118	0.013	0.182	5.54824e-87	0
APOE	3.35431e-91	-1.1422	0.004	0.166	5.68824e-87	0
CAMSAP2	3.67372e-91	0.375934	0.403	0.194	6.22989e-87	0
BICC1	3.75221e-91	-0.6398	0.003	0.164	6.363e-87	0
PLAAT4	3.93226e-91	-0.325263	0.003	0.165	6.66832e-87	0
APOL3	4.0098e-91	0.311028	0.295	0.115	6.79982e-87	0
LMOD1	5.57946e-91	-0.363228	0.003	0.163	9.46165e-87	0
DAAM2	5.78868e-91	-0.462126	0.006	0.169	9.81644e-87	0
CYCS	8.96525e-91	-0.39787	0.071	0.271	1.52033e-86	0
SF3B5	9.79683e-91	-0.252519	0.002	0.161	1.66135e-86	0
ECH1	1.25828e-90	-0.270765	0.004	0.165	2.1338e-86	0
ITGB1	1.81999e-90	-0.621935	0.323	0.539	3.08634e-86	0
FRY	2.02391e-90	0.26461	0.524	0.265	3.43215e-86	0
KAT6A	2.27511e-90	0.426357	0.546	0.325	3.85813e-86	0
ABR	2.71789e-90	0.363671	0.393	0.189	4.609e-86	0
CLDN5	3.62148e-90	0.219036	0.192	0.05	6.14131e-86	0
HLA-DRB1	4.09908e-90	-1.57722	0.072	0.267	6.95122e-86	0
ERH	6.15188e-90	-0.273493	0.022	0.198	1.04324e-85	0
LPCAT2	6.34048e-90	0.306206	0.241	0.081	1.07522e-85	0
EIF1	7.55931e-90	-1.27177	0.588	0.643	1.28191e-85	0
CD3G	7.707e-90	-0.570929	0.003	0.162	1.30695e-85	0
CRTAP	8.35544e-90	-0.266913	0.002	0.159	1.41692e-85	0
MMP2	1.35052e-89	-0.55743	0.003	0.162	2.29022e-85	0
HTRA1	1.36726e-89	-0.378373	0.005	0.165	2.31859e-85	0
PHB2	1.79259e-89	-0.264505	0.01	0.175	3.03988e-85	0
NIPSNAP3B	2.2231e-89	0.221142	0.155	0.034	3.76993e-85	0
LARGE1	2.24628e-89	0.367568	0.534	0.285	3.80924e-85	0
TMED2	2.8112e-89	-0.24945	0.008	0.17	4.76724e-85	0
ELF2	3.31611e-89	0.445644	0.646	0.44	5.62346e-85	0
KLF6	4.26172e-89	-0.922086	0.237	0.446	7.22702e-85	0
CD3E	4.9346e-89	-0.41713	0.001	0.157	8.3681e-85	0
FAT4	6.54968e-89	0.330786	0.296	0.117	1.11069e-84	0
EXOC6	8.71244e-89	0.368927	0.357	0.158	1.47746e-84	0
CD93	9.12457e-89	0.219339	0.196	0.054	1.54734e-84	0
CLEC14A	1.10277e-88	0.209511	0.176	0.043	1.87007e-84	0
HEBP2	1.15909e-88	-0.298544	0.016	0.185	1.96558e-84	0
DSE	1.16616e-88	-0.320823	0.018	0.188	1.97758e-84	0
AXL	1.21977e-88	-0.271537	0.002	0.159	2.06848e-84	0
CEP68	1.22955e-88	0.328577	0.355	0.161	2.08507e-84	0
PAG1	1.40635e-88	-0.365006	0.009	0.172	2.38489e-84	0
VDAC2	1.55695e-88	-0.302633	0.051	0.242	2.64027e-84	0
C9orf78	2.70326e-88	-0.40092	0.045	0.23	4.5842e-84	0
CXCL14	3.63963e-88	-2.25628	0.004	0.162	6.17209e-84	0
MYO18A	3.81745e-88	0.234418	0.206	0.061	6.47364e-84	0
FOXJ3	4.78765e-88	0.411009	0.507	0.296	8.11889e-84	0
REX1BD	5.56884e-88	-0.258299	0.013	0.178	9.44364e-84	0
FIGN	5.8885e-88	-0.443793	0.003	0.159	9.98571e-84	0
MX1	7.05743e-88	0.33041	0.308	0.124	1.1968e-83	0
FRMD3	7.51009e-88	0.172265	0.379	0.161	1.27356e-83	0
CDC42BPB	1.48098e-87	0.36036	0.405	0.204	2.51145e-83	0
FBLN5	1.49938e-87	-0.353882	0.009	0.17	2.54264e-83	0
KDELR2	3.0583e-87	-0.255478	0.005	0.161	5.18627e-83	0
PLS3	5.06099e-87	0.419614	0.421	0.218	8.58242e-83	0
COX5A	5.0945e-87	-0.291451	0.026	0.199	8.63926e-83	0
RFX3	5.17061e-87	0.388376	0.443	0.23	8.76831e-83	0
MDH1	5.73364e-87	-0.254797	0.002	0.155	9.72311e-83	0
PDLIM1	5.81203e-87	0.413639	0.383	0.188	9.85604e-83	0
CD34	7.25608e-87	0.347106	0.365	0.167	1.23049e-82	0
TRAM1	8.85994e-87	-0.337853	0.07	0.265	1.50247e-82	0
XBP1	9.45273e-87	-0.429899	0.094	0.295	1.60299e-82	0
KLF7	1.06206e-86	0.343822	0.438	0.221	1.80104e-82	0
MEIS2	1.18304e-86	-0.357431	0.008	0.168	2.0062e-82	0
DIP2C	1.36102e-86	0.377912	0.505	0.272	2.30802e-82	0
IL10RA	1.37895e-86	-0.285698	0.003	0.157	2.33843e-82	0
ABI3BP	1.8474e-86	-0.437558	0.007	0.165	3.13283e-82	0
XYLT1	2.0794e-86	-0.350907	0.003	0.156	3.52625e-82	0
EIF3F	2.43448e-86	-0.388384	0.092	0.294	4.12839e-82	0
PCNX1	2.70372e-86	0.403782	0.558	0.337	4.58496e-82	0
ZNF385D	2.86889e-86	0.20703	0.416	0.188	4.86506e-82	0
ACSS3	3.18822e-86	-0.386568	0.002	0.155	5.40658e-82	0
BZW1	3.8392e-86	-0.502971	0.188	0.399	6.51052e-82	0
HERC2	4.28965e-86	0.360576	0.459	0.247	7.27439e-82	0
CTSK	4.77543e-86	-0.592217	0.001	0.153	8.09818e-82	0
RNF7	5.23692e-86	-0.268456	0.015	0.179	8.88077e-82	0
MYADM	5.96987e-86	-0.617072	0.136	0.34	1.01237e-81	0
EMB	6.05813e-86	-0.311306	0.002	0.154	1.02734e-81	0
SDF2L1	6.22826e-86	-0.340081	0.003	0.155	1.05619e-81	0
SMAD7	9.81554e-86	-0.39033	0.068	0.259	1.66452e-81	0
RHOBTB1	1.37087e-85	0.32897	0.248	0.089	2.32472e-81	0
SHC2	1.49191e-85	0.208507	0.179	0.047	2.52998e-81	0
CDK2AP2	1.51303e-85	-0.392732	0.019	0.183	2.5658e-81	0
PLTP	1.78477e-85	-0.358665	0.001	0.151	3.02661e-81	0
TUBA4A	1.79762e-85	-0.606954	0.013	0.172	3.0484e-81	0
GZMH	1.88092e-85	-0.676766	0.003	0.156	3.18967e-81	0
PPP1R14B	2.70614e-85	-0.282735	0.003	0.156	4.58906e-81	0
BSG	2.84631e-85	-0.300687	0.026	0.198	4.82677e-81	0
GPRIN3	2.91886e-85	-0.357473	0.007	0.164	4.9498e-81	0
TECR	3.32507e-85	-0.250885	0.007	0.161	5.63866e-81	0
TAGLN	8.24072e-85	-0.514933	0.003	0.155	1.39746e-80	0
TBX15	8.56371e-85	-0.341256	0.002	0.152	1.45223e-80	0
DOK2	9.25718e-85	-0.309647	0	0.149	1.56983e-80	0
ARPC2	9.89101e-85	-0.728993	0.362	0.555	1.67732e-80	0
PTPN13	1.03115e-84	-0.377668	0.005	0.157	1.74862e-80	0
F3	1.5115e-84	-0.36308	0.002	0.152	2.56319e-80	0
ADAMTS2	1.54084e-84	-0.306672	0.003	0.153	2.61296e-80	0
ST6GAL1	2.02944e-84	0.339968	0.331	0.14	3.44153e-80	0
AGTR1	2.12606e-84	-0.354786	0.002	0.151	3.60538e-80	0
CYB5A	2.25182e-84	-0.272799	0.004	0.156	3.81863e-80	0
ARHGAP30	2.57812e-84	-0.265431	0.002	0.151	4.37197e-80	0
RHOG	2.95405e-84	-0.312384	0.012	0.17	5.00947e-80	0
DYNLRB1	3.13285e-84	-0.235672	0.003	0.152	5.31269e-80	0
TUBB4B	3.6604e-84	-0.676234	0.122	0.32	6.2073e-80	0
SRRM1	5.50457e-84	-0.423959	0.227	0.453	9.33466e-80	0
RWDD1	8.42268e-84	-0.383495	0.092	0.29	1.42832e-79	0
BOC	9.85737e-84	-0.352157	0.008	0.162	1.67161e-79	0
GRK3	1.02659e-83	-0.571449	0.005	0.157	1.74089e-79	0
EXD3	1.08221e-83	0.262753	0.258	0.096	1.8352e-79	0
NOP10	1.26119e-83	-0.283629	0.014	0.173	2.13872e-79	0
DISC1	1.63063e-83	0.36383	0.312	0.13	2.76522e-79	0
CNN2	1.83048e-83	-0.270293	0.003	0.153	3.10413e-79	0
MFAP4	1.92241e-83	-0.768291	0.002	0.149	3.26002e-79	0
PDE8A	1.94649e-83	0.367909	0.53	0.303	3.30087e-79	0
FKBP8	1.99626e-83	-0.248811	0.012	0.169	3.38526e-79	0
AURKAIP1	2.00053e-83	-0.241125	0.005	0.155	3.39249e-79	0
FBXL2	2.05176e-83	0.312254	0.261	0.098	3.47938e-79	0
PCNX2	2.21215e-83	0.302827	0.295	0.119	3.75136e-79	0
FMNL3	2.32953e-83	0.270187	0.24	0.085	3.95041e-79	0
BIN2	2.41079e-83	-0.289132	0.002	0.149	4.08821e-79	0
CCDC107	2.95566e-83	-0.253405	0.003	0.152	5.0122e-79	0
SEPTIN7	3.21274e-83	-0.569374	0.394	0.581	5.44817e-79	0
COX14	4.2935e-83	-0.26446	0.002	0.15	7.28092e-79	0
SOD3	4.4973e-83	-0.74398	0.003	0.15	7.62653e-79	0
SYAP1	5.4731e-83	-0.494553	0.114	0.316	9.28128e-79	0
CD3D	5.54242e-83	-0.439167	0.003	0.15	9.39884e-79	0
TUFM	5.62806e-83	-0.242139	0.006	0.156	9.54407e-79	0
FIS1	6.0864e-83	-0.271412	0.015	0.174	1.03213e-78	0
H3-3A	6.94657e-83	-0.797403	0.317	0.489	1.178e-78	0
PSMA4	8.67366e-83	-0.24626	0.007	0.157	1.47088e-78	0
COL5A3	1.20822e-82	-0.433569	0.002	0.149	2.0489e-78	0
ME3	1.34035e-82	0.352297	0.324	0.144	2.27296e-78	0
SP100	2.07871e-82	0.453377	0.625	0.442	3.52508e-78	0
NECTIN2	2.40873e-82	0.319228	0.3	0.127	4.08472e-78	0
MRPL20	2.51255e-82	-0.270453	0.039	0.214	4.26078e-78	0
ARRB2	2.81785e-82	-0.25651	0.001	0.146	4.7785e-78	0
SVIL	3.18563e-82	0.405404	0.477	0.272	5.40219e-78	0
GADD45GIP1	3.2274e-82	-0.231739	0.003	0.151	5.47302e-78	0
IL16	3.4057e-82	-0.279444	0.007	0.158	5.77539e-78	0
SLA	3.47391e-82	-0.326804	0.004	0.152	5.89105e-78	0
MTHFD2	3.88753e-82	-0.257695	0.003	0.151	6.59247e-78	0
SRSF4	4.40509e-82	0.442748	0.627	0.438	7.47015e-78	0
TMED10	6.29721e-82	-0.274226	0.047	0.226	1.06788e-77	0
PODN	6.83778e-82	-0.291587	0.002	0.147	1.15955e-77	0
ERC1	7.9135e-82	0.404944	0.596	0.373	1.34197e-77	0
RARRES2	9.34963e-82	-0.455152	0.003	0.15	1.58551e-77	0
GIPC2	9.44989e-82	0.233968	0.203	0.062	1.60251e-77	0
SH3D19	1.04382e-81	0.29386	0.668	0.392	1.7701e-77	0
PRELID1	1.25978e-81	-0.287781	0.02	0.181	2.13634e-77	0
BIRC3	1.30061e-81	-0.457547	0.023	0.186	2.20558e-77	0
TMEM50A	1.5975e-81	-0.351947	0.118	0.326	2.70905e-77	0
CTSS	1.62806e-81	-0.633453	0.014	0.169	2.76087e-77	0
TRAC	2.11993e-81	-0.436208	0.003	0.149	3.59498e-77	0
MFSD4B	2.31559e-81	0.323793	0.587	0.346	3.92678e-77	0
C11orf58	3.19112e-81	-0.369144	0.203	0.425	5.41151e-77	0
ARF1	3.32105e-81	-0.396254	0.156	0.365	5.63183e-77	0
RNASET2	3.58735e-81	-0.254356	0.001	0.144	6.08342e-77	0
NAP1L1	4.21478e-81	-0.400427	0.176	0.387	7.14743e-77	0
FOXN3	4.60743e-81	0.437931	0.729	0.52	7.81328e-77	0
CYP7B1	5.02411e-81	-0.411904	0.006	0.155	8.51988e-77	0
ARPC3	8.40167e-81	-0.491657	0.206	0.416	1.42476e-76	0
PAM	1.14058e-80	0.38591	0.58	0.353	1.93419e-76	0
ANTXR1	1.59133e-80	-0.303221	0.003	0.147	2.69858e-76	0
NCALD	1.76557e-80	0.360595	0.432	0.218	2.99405e-76	0
CD83	1.88511e-80	-0.825121	0.006	0.152	3.19676e-76	0
MET	2.03473e-80	0.215694	0.237	0.079	3.4505e-76	0
ATP5PB	2.3434e-80	-0.237405	0.008	0.156	3.97395e-76	0
SMYD3	2.78189e-80	0.452301	0.586	0.36	4.71753e-76	0
TWIST2	3.00012e-80	-0.333151	0.001	0.143	5.0876e-76	0
BCAP31	5.23001e-80	-0.228895	0.003	0.146	8.86906e-76	0
PYHIN1	6.00766e-80	-0.331095	0.002	0.144	1.01878e-75	0
TRIR	6.28886e-80	-0.378237	0.137	0.34	1.06647e-75	0
CCN2	6.59146e-80	-0.506971	0.013	0.166	1.11778e-75	0
PIK3C2B	7.23574e-80	0.232657	0.219	0.072	1.22704e-75	0
PRSS48	9.9822e-80	0.253695	0.193	0.059	1.69278e-75	0
MACF1	1.36985e-79	0.370628	0.746	0.538	2.32298e-75	0
PDLIM2	1.38359e-79	-0.259566	0.007	0.153	2.3463e-75	0
AFF3	1.63981e-79	-0.654438	0.002	0.143	2.78079e-75	0
STAT4	2.22443e-79	-0.439118	0.031	0.194	3.77218e-75	0
HDAC7	2.31059e-79	0.310803	0.375	0.184	3.9183e-75	0
SKAP1	2.56949e-79	-0.579104	0.009	0.158	4.35734e-75	0
CHRDL1	2.82813e-79	-0.304315	0.002	0.142	4.79594e-75	0
NOCT	3.07919e-79	0.303154	0.267	0.106	5.22169e-75	0
LPAR1	3.34261e-79	-0.371839	0.004	0.147	5.66841e-75	0
GSK3B	3.73556e-79	0.410699	0.536	0.334	6.33476e-75	0
ANO3	5.76208e-79	-0.651979	0.003	0.145	9.77133e-75	0
HEG1	6.91706e-79	0.313521	0.363	0.173	1.173e-74	0
DOC2B	8.19025e-79	0.186058	0.147	0.034	1.3889e-74	0
NTRK2	8.57072e-79	-0.393904	0.055	0.238	1.45342e-74	0
ARHGAP42	1.6504e-78	-0.361541	0.014	0.165	2.79875e-74	0
AP2M1	2.33895e-78	-0.227842	0.007	0.151	3.96639e-74	0
PIEZO1	2.50302e-78	0.258183	0.274	0.11	4.24463e-74	0
CDC14B	2.69955e-78	-0.285541	0.005	0.147	4.5779e-74	0
ARHGAP18	3.19728e-78	0.450201	0.377	0.192	5.42194e-74	0
GAS7	4.74257e-78	-0.335423	0.007	0.151	8.04245e-74	0
RGS10	6.14519e-78	-0.264961	0.002	0.141	1.0421e-73	0
LGMN	6.28731e-78	-0.654027	0.001	0.139	1.0662e-73	0
DCXR	7.45756e-78	-0.261899	0.001	0.139	1.26465e-73	0
VDAC1	7.82709e-78	-0.271291	0.03	0.191	1.32732e-73	0
CD69	7.8463e-78	-0.400423	0.004	0.145	1.33058e-73	0
NCKAP5	9.29731e-78	-0.818314	0.007	0.151	1.57664e-73	0
EPHB4	1.26691e-77	0.154308	0.103	0.015	2.14842e-73	0
PRKCE	1.34344e-77	0.380434	0.457	0.251	2.2782e-73	0
SNRPG	1.45733e-77	-0.335609	0.069	0.25	2.47133e-73	0
TGFB1	1.66566e-77	-0.634531	0.154	0.346	2.82462e-73	0
TSPAN14	1.76681e-77	0.371223	0.43	0.238	2.99615e-73	0
THY1	2.13545e-77	-0.404813	0.002	0.14	3.62129e-73	0
NEK3	2.1356e-77	0.267818	0.269	0.108	3.62155e-73	0
AOPEP	2.51989e-77	0.412905	0.504	0.288	4.27322e-73	0
COL5A2	2.62654e-77	-0.577306	0.083	0.264	4.45409e-73	0
TALDO1	2.9512e-77	-0.225784	0.007	0.151	5.00465e-73	0
RAPGEF4	3.69996e-77	0.251916	0.195	0.061	6.27439e-73	0
ANP32B	5.62911e-77	-0.35509	0.07	0.25	9.54584e-73	0
MYO15B	5.81842e-77	0.311493	0.355	0.17	9.86688e-73	0
NDUFB7	5.92797e-77	-0.237935	0.008	0.152	1.00527e-72	0
PLEKHA7	7.48137e-77	0.225974	0.189	0.057	1.26869e-72	0
UBE2S	8.97304e-77	-0.53185	0.078	0.256	1.52165e-72	0
CTSZ	9.65981e-77	-0.485685	0.023	0.177	1.63811e-72	0
GZMB	1.00682e-76	-0.564656	0.003	0.141	1.70736e-72	0
SCAND1	1.27616e-76	-0.22848	0.008	0.151	2.16412e-72	0
SMG7	1.4271e-76	0.340709	0.332	0.157	2.42008e-72	0
SPCS2	1.68771e-76	-0.361874	0.13	0.331	2.86201e-72	0
EFHD2	1.93361e-76	-0.37763	0.052	0.221	3.27901e-72	0
ADAM15	2.01572e-76	0.22241	0.198	0.063	3.41826e-72	0
CDC42	2.16479e-76	-0.456156	0.32	0.519	3.67105e-72	0
CYFIP1	2.36919e-76	0.324014	0.394	0.204	4.01767e-72	0
TNFSF10	2.54537e-76	0.268821	0.289	0.121	4.31643e-72	0
PRR13	2.90475e-76	-0.320968	0.043	0.208	4.92588e-72	0
SDHD	3.18524e-76	-0.214419	0.004	0.142	5.40153e-72	0
IMMP2L	6.01225e-76	0.319165	0.687	0.413	1.01956e-71	0
TRIO	6.58449e-76	0.313966	0.599	0.364	1.1166e-71	0
RAB11FIP1	7.19109e-76	-0.285829	0.005	0.144	1.21947e-71	0
ZNF106	7.33242e-76	-0.322282	0.094	0.284	1.24343e-71	0
MYH9	7.46052e-76	0.356716	0.537	0.327	1.26515e-71	0
MRFAP1	8.90483e-76	-0.230743	0.01	0.154	1.51008e-71	0
ADRM1	1.04229e-75	-0.232876	0.008	0.149	1.76751e-71	0
ROR1	1.35359e-75	-0.329292	0.002	0.137	2.29542e-71	0
QKI	1.48484e-75	0.397682	0.699	0.514	2.51798e-71	0
NKTR	1.53975e-75	0.428457	0.667	0.499	2.61111e-71	0
H1-10	1.61815e-75	-0.347442	0.032	0.191	2.74407e-71	0
IGF1	1.72546e-75	-0.341821	0.002	0.137	2.92603e-71	0
CLTB	2.32274e-75	-0.253606	0.029	0.187	3.93891e-71	0
APOBEC3G	2.46375e-75	-0.377163	0.007	0.146	4.17803e-71	0
GZMM	2.85393e-75	-0.317679	0	0.133	4.8397e-71	0
ID2	3.29926e-75	-0.470816	0.082	0.262	5.59488e-71	0
EIF1AX	4.69355e-75	-0.371361	0.15	0.35	7.95932e-71	0
VCAN	5.37241e-75	-0.412129	0.004	0.141	9.11053e-71	0
CRACDL	5.44368e-75	0.163529	0.107	0.018	9.2314e-71	0
MANF	5.89182e-75	-0.291239	0.022	0.173	9.99135e-71	0
ATP2B1	5.93006e-75	-0.556379	0.163	0.357	1.00562e-70	0
FAM174B	6.57989e-75	0.268243	0.199	0.066	1.11582e-70	0
AC116366.1	6.94029e-75	0.328702	0.404	0.211	1.17694e-70	0
MZT2A	8.8504e-75	-0.22027	0.003	0.137	1.50085e-70	0
SOCS2	9.03741e-75	0.197919	0.189	0.058	1.53256e-70	0
TANC2	9.57343e-75	0.312306	0.33	0.153	1.62346e-70	0
PTPN7	1.12682e-74	-0.292403	0.004	0.14	1.91087e-70	0
ARPC5	1.1867e-74	-0.39936	0.13	0.323	2.0124e-70	0
GALNT1	1.44059e-74	0.384106	0.374	0.198	2.44294e-70	0
WNT2B	1.49511e-74	0.319567	0.248	0.095	2.53541e-70	0
MRRF	1.51059e-74	0.290146	0.267	0.11	2.56167e-70	0
ACTN4	1.62734e-74	0.385105	0.499	0.308	2.75965e-70	0
OPHN1	1.69721e-74	0.321664	0.378	0.188	2.87812e-70	0
GPR183	2.2597e-74	-0.682539	0.002	0.135	3.83201e-70	0
SIVA1	2.55066e-74	-0.23326	0.021	0.172	4.32541e-70	0
MYL9	2.70275e-74	-0.418744	0.065	0.238	4.58333e-70	0
MORF4L1	2.84144e-74	-0.389811	0.315	0.523	4.81851e-70	0
KCNAB1	2.84596e-74	-1.45235	0.021	0.168	4.82617e-70	0
APMAP	2.89215e-74	-0.229968	0.005	0.142	4.9045e-70	0
TGIF1	2.89801e-74	-0.230074	0.005	0.141	4.91445e-70	0
ID4	3.04115e-74	-0.299166	0.006	0.142	5.15718e-70	0
PDGFRA	3.18967e-74	-0.282399	0.003	0.136	5.40905e-70	0
UBE2M	4.16626e-74	-0.217201	0.01	0.15	7.06514e-70	0
ECM1	4.4775e-74	-0.28833	0.002	0.135	7.59294e-70	0
SMOC2	5.04121e-74	-0.362228	0.001	0.133	8.54888e-70	0
PRKCB	5.21669e-74	-0.389506	0.003	0.137	8.84646e-70	0
ANAPC11	6.2891e-74	-0.21634	0.006	0.142	1.0665e-69	0
PMEPA1	6.347e-74	-0.274742	0.001	0.133	1.07632e-69	0
PHACTR1	8.36563e-74	0.308954	0.331	0.152	1.41864e-69	0
UNC5B	9.06727e-74	0.164727	0.109	0.019	1.53763e-69	0
TAOK2	9.55199e-74	0.182976	0.161	0.044	1.61983e-69	0
PLD3	1.06583e-73	-0.296962	0.046	0.21	1.80743e-69	0
NDUFA3	1.12701e-73	-0.223228	0.007	0.144	1.91119e-69	0
SNX5	1.27521e-73	-0.214619	0.007	0.145	2.1625e-69	0
CITED2	1.66513e-73	-0.282496	0.011	0.152	2.82372e-69	0
FZD6	1.71313e-73	0.228807	0.24	0.09	2.90513e-69	0
CEP126	2.69375e-73	-0.256435	0.002	0.133	4.56806e-69	0
PTPRS	2.70646e-73	-0.304145	0.001	0.132	4.58962e-69	0
TMEM120B	3.55694e-73	-0.225783	0.001	0.132	6.03187e-69	0
NPY1R	3.83208e-73	-0.352421	0	0.13	6.49844e-69	0
CLMP	4.02648e-73	-0.428074	0.003	0.136	6.8281e-69	0
RUNX1T1	4.0836e-73	0.378436	0.476	0.268	6.92497e-69	0
RBM8A	4.54466e-73	-0.420931	0.163	0.355	7.70684e-69	0
SEMA6B	4.87982e-73	0.162249	0.131	0.029	8.2752e-69	0
KDM6B	4.98915e-73	-0.415427	0.067	0.238	8.4606e-69	0
SLIT2	5.33876e-73	-0.497887	0	0.13	9.05347e-69	0
IFITM3	5.68077e-73	-0.9092	0.052	0.212	9.63345e-69	0
FNBP1	6.51189e-73	-0.443105	0.219	0.42	1.10429e-68	0
MARCHF5	8.00543e-73	0.309193	0.303	0.138	1.35756e-68	0
SH2D2A	8.59092e-73	-0.32702	0.001	0.131	1.45685e-68	0
IQCK	1.43925e-72	0.246525	0.205	0.071	2.44068e-68	0
GPX3	1.62162e-72	-0.521481	0.03	0.18	2.74994e-68	0
SNU13	1.74787e-72	-0.348272	0.1	0.284	2.96404e-68	0
COLEC12	1.96212e-72	-0.482627	0.002	0.131	3.32736e-68	0
HLA-DRA	2.02128e-72	-1.72833	0.017	0.16	3.42769e-68	0
STAG1	2.2761e-72	0.34449	0.712	0.486	3.85981e-68	0
HSPA9	2.80305e-72	-0.318844	0.122	0.311	4.75342e-68	0
IL2RG	3.76941e-72	-0.272826	0.002	0.131	6.39216e-68	0
DIPK1B	4.41911e-72	0.162475	0.133	0.03	7.49393e-68	0
XG	4.55456e-72	-0.266525	0.001	0.13	7.72362e-68	0
NUCKS1	4.62681e-72	-0.372431	0.166	0.363	7.84614e-68	0
IL7R	4.6896e-72	-0.775981	0.003	0.133	7.95263e-68	0
AK9	4.79598e-72	0.238977	0.192	0.063	8.13302e-68	0
EGFR	5.537e-72	-0.602678	0.082	0.254	9.38965e-68	0
RASD1	6.66128e-72	-0.406012	0.004	0.136	1.12962e-67	0
PLSCR1	8.56881e-72	0.326254	0.44	0.245	1.4531e-67	0
C4orf3	1.34205e-71	-0.220039	0.017	0.16	2.27584e-67	0
TCF12	1.35031e-71	0.338983	0.662	0.437	2.28986e-67	0
RNH1	1.54464e-71	-0.323858	0.094	0.275	2.61939e-67	0
NUMB	1.8927e-71	0.338765	0.537	0.338	3.20964e-67	0
SCPEP1	2.07223e-71	-0.214721	0.003	0.132	3.51409e-67	0
TMEM14B	2.93476e-71	-0.211608	0.004	0.134	4.97677e-67	0
ZFHX4	3.03549e-71	-0.242455	0.001	0.128	5.14758e-67	0
RBM47	3.82682e-71	-0.497422	0.002	0.13	6.48951e-67	0
TGFBR3	4.22894e-71	-0.518449	0.139	0.327	7.17144e-67	0
PCOLCE2	4.37085e-71	-0.290838	0	0.126	7.41209e-67	0
SLC10A1	4.9749e-71	0.342928	0.225	0.084	8.43644e-67	0
SERINC5	5.19957e-71	0.308401	0.33	0.157	8.81743e-67	0
SSBP2	5.40022e-71	0.369836	0.591	0.372	9.1577e-67	0
PLIN2	5.75809e-71	-0.699759	0.143	0.326	9.76456e-67	0
ZC3H12C	6.54937e-71	0.240247	0.241	0.093	1.11064e-66	0
SPRED2	6.9063e-71	0.315969	0.353	0.175	1.17117e-66	0
PRKACB	7.37114e-71	-0.30065	0.043	0.203	1.25e-66	0
IER3	7.54567e-71	-1.06411	0.041	0.192	1.2796e-66	0
CD59	7.86218e-71	0.257307	0.343	0.164	1.33327e-66	0
DPYD	9.44728e-71	0.26135	0.739	0.479	1.60207e-66	0
ATRAID	9.6798e-71	-0.22173	0.005	0.136	1.6415e-66	0
SMIM26	9.91334e-71	-0.206508	0.005	0.135	1.6811e-66	0
TMEM14C	1.20776e-70	-0.227446	0.007	0.139	2.04812e-66	0
IGFBP6	1.21939e-70	-0.673179	0.003	0.131	2.06784e-66	0
BASP1	1.27143e-70	-0.399465	0.033	0.183	2.15609e-66	0
CYGB	1.41748e-70	-0.272677	0.003	0.13	2.40377e-66	0
MDH2	1.53516e-70	-0.206141	0.009	0.142	2.60333e-66	0
ABCC9	1.93089e-70	-0.418007	0.006	0.136	3.2744e-66	0
NFE2L3	2.4004e-70	0.298412	0.238	0.091	4.07059e-66	0
VAV3	2.75242e-70	0.258588	0.292	0.126	4.66756e-66	0
MICOS13	3.62993e-70	-0.208266	0.006	0.137	6.15564e-66	0
CAVIN2	3.91355e-70	0.158284	0.114	0.022	6.63661e-66	0
TMEM44	4.02829e-70	0.180969	0.155	0.043	6.83117e-66	0
VKORC1	4.21824e-70	-0.209999	0.001	0.126	7.15329e-66	0
TMCC3	4.69026e-70	0.241345	0.2	0.069	7.95374e-66	0
MAP2K3	4.96488e-70	-0.322436	0.046	0.203	8.41944e-66	0
TPM2	5.44428e-70	-0.276602	0.003	0.131	9.23241e-66	0
TPRG1	5.55585e-70	-0.425916	0.002	0.127	9.42162e-66	0
CRYAB	5.7873e-70	-0.514489	0.002	0.128	9.8141e-66	0
SPATA6L	6.06909e-70	0.197721	0.166	0.049	1.0292e-65	0
ATP10A	6.2794e-70	-0.296179	0.005	0.134	1.06486e-65	0
TMEM176B	6.28129e-70	-0.264429	0	0.125	1.06518e-65	0
SARAF	6.97584e-70	-0.645236	0.202	0.385	1.18296e-65	0
EPB41L2	7.5165e-70	0.349234	0.606	0.396	1.27465e-65	0
KL	7.59751e-70	0.160418	0.106	0.019	1.28838e-65	0
GLI3	7.85714e-70	-0.262861	0.004	0.132	1.33241e-65	0
GRM3	8.77028e-70	0.159703	0.102	0.017	1.48726e-65	0
SLC1A3	8.86419e-70	-0.394477	0.002	0.128	1.50319e-65	0
NDUFS6	9.2843e-70	-0.214281	0.013	0.15	1.57443e-65	0
UST	9.38648e-70	-0.388082	0.002	0.127	1.59176e-65	0
CHMP1B	1.03341e-69	-0.270207	0.013	0.148	1.75246e-65	0
FGFBP2	1.19498e-69	-0.540623	0.002	0.128	2.02645e-65	0
CYC1	1.19664e-69	-0.195391	0.006	0.135	2.02927e-65	0
STUB1	1.21885e-69	-0.214734	0.018	0.159	2.06693e-65	0
TEX14	1.23208e-69	0.238104	0.277	0.115	2.08936e-65	0
SNRPB2	1.25657e-69	-0.279274	0.047	0.206	2.13089e-65	0
CTSW	1.40081e-69	-0.319428	0.001	0.126	2.37549e-65	0
GRN	1.41548e-69	-0.265724	0.005	0.134	2.40038e-65	0
NINJ1	1.73599e-69	-0.326145	0.002	0.127	2.9439e-65	0
MRTFB	2.25222e-69	0.210757	0.503	0.274	3.81932e-65	0
HNRNPAB	2.35754e-69	-0.352762	0.13	0.316	3.99791e-65	0
USP25	2.41671e-69	0.366782	0.481	0.291	4.09826e-65	0
TYROBP	2.59434e-69	-0.729938	0.002	0.126	4.39948e-65	0
MFAP5	3.01019e-69	-0.541196	0.045	0.199	5.10469e-65	0
RNF181	3.1658e-69	-0.203841	0.006	0.135	5.36857e-65	0
SF3B2	3.21741e-69	-0.265661	0.076	0.249	5.45609e-65	0
CCDC102B	3.25895e-69	-0.391088	0.011	0.144	5.52652e-65	0
GNB2	3.31893e-69	-0.271648	0.064	0.23	5.62824e-65	0
PLAUR	3.46651e-69	-0.645473	0.006	0.134	5.87851e-65	0
PCDH9	3.68129e-69	-0.930581	0.003	0.129	6.24272e-65	0
BUD31	3.85784e-69	-0.226105	0.019	0.158	6.54213e-65	0
POLR2E	3.91808e-69	-0.198391	0.007	0.137	6.64427e-65	0
SPATS2	4.8351e-69	0.281347	0.286	0.128	8.19936e-65	0
DDAH1	5.49219e-69	0.292045	0.315	0.144	9.31366e-65	0
PSME2	6.05829e-69	-0.26359	0.026	0.171	1.02736e-64	0
NT5C	6.28608e-69	-0.188781	0.002	0.126	1.06599e-64	0
SNRPF	8.75166e-69	-0.235004	0.021	0.162	1.48411e-64	0
BICD1	9.08833e-69	0.302117	0.317	0.15	1.5412e-64	0
LGALS3BP	1.24037e-68	-0.285703	0.003	0.128	2.10341e-64	0
LYAR	1.47399e-68	-0.282874	0.016	0.152	2.49959e-64	0
TAF1D	1.61427e-68	-0.413571	0.239	0.437	2.73748e-64	0
FMNL1	1.67507e-68	-0.278944	0.035	0.184	2.84059e-64	0
IL6R	2.04825e-68	-0.218622	0.001	0.123	3.47343e-64	0
SLC2A4RG	2.05167e-68	-0.218665	0.022	0.163	3.47922e-64	0
HMOX1	2.2292e-68	-1.09644	0.001	0.124	3.78029e-64	0
ELN	2.34727e-68	-0.329398	0.02	0.159	3.9805e-64	0
INPP1	2.58657e-68	0.229839	0.202	0.071	4.3863e-64	0
SLC8A1	3.03656e-68	-0.693364	0.057	0.212	5.1494e-64	0
RASSF5	3.47759e-68	-0.212768	0.002	0.124	5.89729e-64	0
AKR1C2	3.7273e-68	-0.295953	0.003	0.127	6.32075e-64	0
H2AZ2	5.01455e-68	-0.312597	0.098	0.275	8.50368e-64	0
OLFML3	6.55755e-68	-0.275025	0	0.121	1.11203e-63	0
SERBP1	7.5401e-68	-0.414061	0.208	0.4	1.27865e-63	0
TAGAP	8.95526e-68	-0.258738	0	0.121	1.51863e-63	0
PLXNA4	9.35463e-68	-0.508665	0.014	0.147	1.58636e-63	0
TTC7A	9.90477e-68	-0.267194	0.036	0.184	1.67965e-63	0
PSMC5	1.16944e-67	-0.201133	0.008	0.136	1.98314e-63	0
PTPN22	1.31589e-67	-0.284345	0.007	0.133	2.23149e-63	0
SUSD6	1.37642e-67	0.296881	0.34	0.17	2.33413e-63	0
IKZF3	1.39876e-67	-0.269629	0.003	0.127	2.37201e-63	0
DDIT3	1.80768e-67	-0.321337	0.059	0.218	3.06546e-63	0
PNPLA2	1.89636e-67	-0.321105	0.003	0.125	3.21585e-63	0
PDE9A	2.1974e-67	0.194277	0.163	0.048	3.72635e-63	0
COL14A1	2.61655e-67	-0.318245	0.002	0.124	4.43715e-63	0
GGT5	2.71438e-67	-0.228202	0.001	0.122	4.60305e-63	0
SSH1	2.85969e-67	0.310682	0.317	0.154	4.84946e-63	0
LCK	2.94116e-67	-0.254638	0.002	0.123	4.98761e-63	0
HSBP1	3.21159e-67	-0.214775	0.016	0.15	5.44621e-63	0
MAP2K2	3.56698e-67	-0.254738	0.053	0.211	6.04888e-63	0
IVNS1ABP	3.64763e-67	0.442511	0.39	0.218	6.18565e-63	0
ME1	3.95706e-67	-0.398655	0.001	0.121	6.71039e-63	0
H3-3B	4.84107e-67	-1.30197	0.595	0.619	8.20949e-63	0
COL5A1	4.87387e-67	-0.221692	0.002	0.123	8.26511e-63	0
S100A13	5.18732e-67	-0.710122	0.023	0.159	8.79665e-63	0
RAB5C	5.33837e-67	-0.218537	0.022	0.161	9.05281e-63	0
LDLR	5.95569e-67	0.30801	0.327	0.159	1.00997e-62	0
CAPN2	6.2843e-67	0.384881	0.487	0.317	1.06569e-62	0
OAF	7.34256e-67	-0.204896	0.006	0.131	1.24515e-62	0
ROBO1	7.56754e-67	-0.302948	0.006	0.13	1.2833e-62	0
EVI2B	8.33633e-67	-0.235957	0.001	0.121	1.41368e-62	0
RND3	8.38164e-67	-0.600941	0.045	0.193	1.42136e-62	0
CTDNEP1	1.03939e-66	-0.188911	0.006	0.13	1.7626e-62	0
RHOH	1.4092e-66	-0.283827	0.006	0.13	2.38972e-62	0
STK3	1.4402e-66	0.310607	0.58	0.359	2.44228e-62	0
PDE1A	1.68137e-66	-0.294143	0.004	0.127	2.85127e-62	0
NCKAP1L	1.97478e-66	-0.22476	0.002	0.122	3.34884e-62	0
WDFY3	2.17358e-66	0.295399	0.543	0.327	3.68596e-62	0
ALKBH7	2.19444e-66	-0.197154	0.002	0.122	3.72134e-62	0
REXO2	2.32325e-66	-0.206242	0.01	0.139	3.93977e-62	0
PNRC2	2.36049e-66	-0.322965	0.111	0.286	4.00291e-62	0
CRPPA	2.53969e-66	0.305253	0.189	0.066	4.3068e-62	0
SMDT1	2.58758e-66	-0.219843	0.019	0.154	4.38802e-62	0
NR4A3	3.18904e-66	-0.393049	0.004	0.126	5.40798e-62	0
ACSL1	4.11505e-66	-0.397811	0.003	0.125	6.97831e-62	0
SNRPB	4.29529e-66	-0.297918	0.091	0.262	7.28396e-62	0
MRPL41	4.36572e-66	-0.198202	0.007	0.131	7.40338e-62	0
RPN2	5.14619e-66	-0.210844	0.023	0.161	8.7269e-62	0
ZFAND3	5.23506e-66	0.327745	0.65	0.432	8.87761e-62	0
RRAS2	5.48228e-66	-0.275305	0.02	0.154	9.29685e-62	0
CACNA1C	5.60954e-66	-0.593707	0.045	0.192	9.51266e-62	0
PDCD5	8.49211e-66	-0.235705	0.03	0.173	1.44009e-61	0
DPP7	1.01271e-65	-0.194664	0.01	0.136	1.71735e-61	0
TWF2	1.13411e-65	-0.197797	0.007	0.131	1.92322e-61	0
CDKN1B	1.13496e-65	-0.27192	0.026	0.164	1.92466e-61	0
ARHGDIA	1.71215e-65	-0.263516	0.062	0.222	2.90347e-61	0
TFRC	1.7133e-65	-0.407962	0.003	0.123	2.90542e-61	0
TRERF1	1.88948e-65	-0.261692	0.007	0.13	3.20418e-61	0
FGF14	1.93015e-65	-0.611911	0.006	0.127	3.27314e-61	0
PDGFRL	1.98146e-65	-0.356696	0.01	0.136	3.36015e-61	0
HERC6	2.04099e-65	0.192122	0.151	0.043	3.46111e-61	0
ACAP1	2.1407e-65	-0.217976	0.001	0.119	3.63019e-61	0
CLEC2B	2.16122e-65	-0.475772	0.15	0.328	3.665e-61	0
ALDH1A1	2.2286e-65	-0.242423	0.003	0.121	3.77926e-61	0
ADI1	2.51363e-65	-0.194142	0.001	0.118	4.26262e-61	0
DUSP1	2.78463e-65	-0.928231	0.187	0.353	4.72218e-61	0
RELL1	3.18863e-65	0.312914	0.349	0.179	5.40728e-61	0
CDKAL1	3.57701e-65	0.330403	0.565	0.356	6.0659e-61	0
BCL9L	4.20022e-65	-0.203763	0.008	0.132	7.12274e-61	0
ARPC4	4.26332e-65	-0.193224	0.004	0.124	7.22974e-61	0
THSD7B	5.34094e-65	-0.421961	0.003	0.122	9.05717e-61	0
CRIP1	5.96646e-65	-0.214279	0.003	0.122	1.01179e-60	0
EIF6	7.22224e-65	-0.18363	0.003	0.121	1.22475e-60	0
KRT10	8.23354e-65	-0.252507	0.046	0.196	1.39624e-60	0
GPR65	8.84399e-65	-0.24821	0.003	0.122	1.49976e-60	0
RNF217	9.28012e-65	0.290778	0.307	0.148	1.57372e-60	0
CMTM3	1.08832e-64	-0.208483	0.016	0.145	1.84557e-60	0
PRKCA	1.32756e-64	0.359222	0.352	0.183	2.25128e-60	0
FAM89B	1.50468e-64	-0.213071	0.015	0.144	2.55163e-60	0
MRPS34	1.59294e-64	-0.205057	0.011	0.136	2.70131e-60	0
MYC	1.63817e-64	-0.477976	0.011	0.136	2.77801e-60	0
EMILIN2	1.73556e-64	-0.264859	0.004	0.124	2.94316e-60	0
SEPTIN10	1.80479e-64	0.285203	0.355	0.186	3.06055e-60	0
SGCD	2.06037e-64	-0.300386	0.002	0.119	3.49397e-60	0
ITGA7	2.16982e-64	-0.398578	0.001	0.116	3.67958e-60	0
PALD1	2.37903e-64	0.152487	0.109	0.022	4.03436e-60	0
STEAP4	2.5395e-64	-0.509619	0.003	0.121	4.30649e-60	0
PPP1CA	2.55468e-64	-0.212617	0.015	0.144	4.33223e-60	0
SNRPN	2.59343e-64	-0.192108	0	0.115	4.39794e-60	0
PRF1	3.32929e-64	-0.311118	0.002	0.119	5.64581e-60	0
VAMP8	3.4403e-64	-0.219492	0.004	0.123	5.83406e-60	0
SHTN1	3.76941e-64	-0.214641	0	0.115	6.39217e-60	0
ENAH	4.58369e-64	0.31205	0.355	0.186	7.77302e-60	0
PDE3A	5.62577e-64	-0.384982	0.004	0.123	9.54018e-60	0
ARHGAP26	5.84062e-64	0.25678	0.613	0.392	9.90453e-60	0
RAB5IF	7.20791e-64	-0.193947	0.005	0.124	1.22232e-59	0
ATP8B4	8.41675e-64	-0.276839	0.003	0.119	1.42731e-59	0
EIF4G3	9.23925e-64	0.339289	0.586	0.39	1.56679e-59	0
CALM3	9.2503e-64	-0.186067	0.003	0.121	1.56867e-59	0
ITGAV	9.99102e-64	0.319724	0.376	0.205	1.69428e-59	0
DEPTOR	1.13418e-63	0.238867	0.247	0.104	1.92334e-59	0
WLS	1.17537e-63	-0.308177	0.013	0.138	1.99319e-59	0
CREG1	1.18207e-63	-0.185256	0.004	0.122	2.00456e-59	0
HMGA1	1.30211e-63	-0.226606	0.001	0.116	2.20812e-59	0
PLCB4	1.32111e-63	0.260347	0.266	0.11	2.24034e-59	0
FERMT3	1.81083e-63	-0.20003	0.001	0.116	3.0708e-59	0
BIN1	2.16622e-63	-0.176241	0.001	0.115	3.67347e-59	0
IK	2.39108e-63	-0.280502	0.051	0.2	4.05479e-59	0
ORAI1	2.40016e-63	-0.250975	0.008	0.128	4.07019e-59	0
CHL1	2.91012e-63	-0.259795	0.003	0.118	4.93498e-59	0
IRS2	2.98022e-63	-0.211847	0.003	0.12	5.05385e-59	0
CAMLG	3.84082e-63	-0.255774	0.052	0.202	6.51327e-59	0
FAM133B	4.39906e-63	-0.34314	0.237	0.433	7.45993e-59	0
SPOCK2	4.43132e-63	-0.364215	0.025	0.158	7.51463e-59	0
CD151	4.77422e-63	-0.21412	0.008	0.128	8.09613e-59	0
PKN2	6.88557e-63	0.350213	0.585	0.408	1.16766e-58	0
ADAMTS5	7.18948e-63	-0.244297	0.002	0.116	1.21919e-58	0
MCUB	7.28303e-63	-0.237881	0.035	0.176	1.23506e-58	0
CDK2AP1	7.34333e-63	-0.212135	0.005	0.122	1.24528e-58	0
HINT1	8.69196e-63	-0.491749	0.196	0.367	1.47398e-58	0
FXYD1	1.50126e-62	-0.21784	0.001	0.114	2.54583e-58	0
IFI27L2	1.66649e-62	-0.192441	0.003	0.117	2.82603e-58	0
PPM1L	1.77937e-62	-0.301103	0.005	0.121	3.01746e-58	0
COL25A1	2.05075e-62	-1.24842	0.016	0.14	3.47766e-58	0
HOXB3	2.11042e-62	0.195889	0.197	0.072	3.57885e-58	0
FAM120B	2.36056e-62	0.307169	0.452	0.265	4.00304e-58	0
RNF125	2.46799e-62	0.292608	0.365	0.192	4.18521e-58	0
VGLL3	2.60312e-62	-0.241593	0	0.112	4.41436e-58	0
ZNF160	3.00376e-62	0.258951	0.291	0.139	5.09378e-58	0
SCAPER	3.04633e-62	0.37044	0.472	0.292	5.16596e-58	0
DEK	3.23084e-62	-0.394822	0.244	0.429	5.47886e-58	0
EIF1B	3.31709e-62	-0.274472	0.064	0.217	5.62513e-58	0
ITGAL	5.20646e-62	-0.267437	0.003	0.116	8.82911e-58	0
NCAM1	5.54993e-62	0.175558	0.134	0.036	9.41157e-58	0
PIK3R5	6.44524e-62	-0.317252	0.003	0.117	1.09298e-57	0
C12orf75	8.28272e-62	-0.315873	0.018	0.144	1.40458e-57	0
TTC19	8.49405e-62	0.343807	0.494	0.314	1.44042e-57	0
GPRC5B	8.99912e-62	0.175015	0.147	0.043	1.52607e-57	0
AGTPBP1	1.00441e-61	0.333042	0.358	0.192	1.70328e-57	0
TUBA1B	1.46397e-61	-0.578036	0.228	0.393	2.4826e-57	0
SERP1	1.5559e-61	-0.372567	0.197	0.381	2.63849e-57	0
VASN	1.62181e-61	-0.325716	0.002	0.113	2.75026e-57	0
MLKL	1.63479e-61	0.237622	0.189	0.069	2.77228e-57	0
ZNF423	1.64715e-61	0.230719	0.247	0.105	2.79324e-57	0
PGAM1	1.71948e-61	-0.213717	0.031	0.166	2.91589e-57	0
VSIR	1.90856e-61	0.247924	0.25	0.11	3.23654e-57	0
HNRNPA3	1.92196e-61	-0.388651	0.379	0.563	3.25925e-57	0
EIF3E	2.32415e-61	-0.317886	0.176	0.356	3.94129e-57	0
NDUFAB1	2.42195e-61	-0.187758	0.01	0.13	4.10714e-57	0
IFI27	2.55957e-61	0.151873	0.23	0.091	4.34052e-57	0
PSMB3	2.56777e-61	-0.241378	0.056	0.206	4.35442e-57	0
MRPL51	2.66649e-61	-0.174989	0.003	0.115	4.52183e-57	0
PHPT1	2.72033e-61	-0.18828	0.005	0.119	4.61314e-57	0
RBM38	3.28929e-61	-0.249678	0.013	0.135	5.57798e-57	0
SOS1	3.33937e-61	0.237454	0.58	0.368	5.6629e-57	0
NXN	3.91341e-61	0.245639	0.218	0.087	6.63637e-57	0
SLC35G2	4.36082e-61	0.229669	0.227	0.093	7.39508e-57	0
ATP6V0D1	4.50215e-61	-0.25453	0.046	0.189	7.63474e-57	0
STMP1	4.75264e-61	-0.186328	0.01	0.129	8.05952e-57	0
HSPH1	4.76332e-61	-0.662464	0.093	0.249	8.07764e-57	0
AMD1	5.46061e-61	-0.358696	0.181	0.361	9.26011e-57	0
BABAM2	5.75331e-61	0.350323	0.45	0.272	9.75645e-57	0
MYO1F	6.30986e-61	-0.301121	0.032	0.166	1.07003e-56	0
FGL2	8.7116e-61	-0.268421	0.018	0.143	1.47731e-56	0
RGS3	8.77082e-61	0.224691	0.218	0.087	1.48736e-56	0
EIF3L	9.98132e-61	-0.247417	0.083	0.244	1.69263e-56	0
CCL3	1.08799e-60	-1.54192	0	0.109	1.84501e-56	0
PPP2R5C	1.23518e-60	-0.526627	0.259	0.432	2.09462e-56	0
CCT3	1.31272e-60	-0.193196	0.016	0.14	2.22611e-56	0
NOTCH3	1.31755e-60	-0.271755	0.002	0.112	2.2343e-56	0
FEZ2	1.45533e-60	0.332336	0.463	0.285	2.46795e-56	0
EMD	1.57666e-60	-0.223859	0.033	0.168	2.67369e-56	0
RALGPS2	1.66307e-60	-0.259294	0.005	0.118	2.82023e-56	0
HDGF	1.69875e-60	-0.226387	0.047	0.19	2.88074e-56	0
SELENBP1	1.74548e-60	-0.173545	0.002	0.111	2.95998e-56	0
CLIP4	1.79295e-60	-0.191561	0.003	0.114	3.04049e-56	0
CYTH1	2.32683e-60	0.336555	0.507	0.321	3.94585e-56	0
BCAR3	2.34578e-60	0.276837	0.373	0.2	3.97798e-56	0
LSM7	2.35735e-60	-0.237783	0.051	0.196	3.99759e-56	0
DNM1	2.42052e-60	-0.202859	0.001	0.11	4.10472e-56	0
TUBB2A	2.46256e-60	-0.244662	0.01	0.128	4.176e-56	0
TTC39C	3.26965e-60	-0.260521	0.041	0.179	5.54467e-56	0
GFPT1	3.75227e-60	-0.250747	0.053	0.199	6.36311e-56	0
EYA2	4.68153e-60	-0.255336	0.001	0.109	7.93894e-56	0
LAMA5	4.6945e-60	0.151314	0.139	0.039	7.96093e-56	0
NOL7	4.78713e-60	-0.25251	0.069	0.223	8.11802e-56	0
TTC33	5.03712e-60	0.301843	0.276	0.13	8.54196e-56	0
ACAA2	5.35485e-60	-0.168982	0.002	0.112	9.08076e-56	0
ACE	5.45683e-60	0.162577	0.117	0.028	9.25369e-56	0
KLHL29	5.79836e-60	-0.398082	0.027	0.157	9.83286e-56	0
TINAGL1	6.17975e-60	0.200525	0.236	0.098	1.04796e-55	0
GIT1	6.39183e-60	0.174501	0.171	0.058	1.08393e-55	0
TRIM25	7.19713e-60	0.264977	0.305	0.151	1.22049e-55	0
BCAS3	7.80698e-60	0.329188	0.565	0.362	1.32391e-55	0
JPT1	7.8703e-60	-0.276428	0.041	0.179	1.33465e-55	0
ANP32E	1.00135e-59	-0.275704	0.045	0.184	1.69809e-55	0
TCEA1	1.01413e-59	-0.318434	0.153	0.327	1.71976e-55	0
ACADVL	1.1494e-59	-0.202893	0.038	0.176	1.94915e-55	0
MRPL34	1.18742e-59	-0.171879	0.003	0.112	2.01363e-55	0
FAM162A	1.31008e-59	-0.181297	0.007	0.121	2.22164e-55	0
TOB1	1.47776e-59	-0.286959	0.062	0.21	2.50599e-55	0
KCND2	1.50439e-59	-0.793924	0.001	0.108	2.55114e-55	0
LMAN2	1.61459e-59	-0.18232	0.008	0.123	2.73801e-55	0
GPC6	2.0306e-59	-0.577381	0.004	0.114	3.4435e-55	0
GRK5	2.34133e-59	0.250465	0.461	0.263	3.97043e-55	0
PRKN	2.35348e-59	0.256107	0.608	0.37	3.99103e-55	0
SORT1	2.37333e-59	-0.218938	0.003	0.113	4.02469e-55	0
SSPN	2.43839e-59	-0.198632	0.001	0.108	4.13502e-55	0
EMC7	2.55471e-59	-0.17636	0.009	0.124	4.33228e-55	0
EXOC4	2.56576e-59	0.315301	0.621	0.41	4.35101e-55	0
IFI44	2.83518e-59	0.235125	0.235	0.101	4.8079e-55	0
PRR5	3.43255e-59	-0.184481	0.002	0.109	5.82092e-55	0
RNF150	3.52568e-59	-0.412982	0.003	0.111	5.97884e-55	0
TMEM109	3.74945e-59	-0.179859	0.007	0.121	6.35832e-55	0
ZNF503	4.78233e-59	-0.205308	0.002	0.109	8.10988e-55	0
ANO6	4.87391e-59	0.331541	0.501	0.321	8.26517e-55	0
RSRC2	5.25511e-59	-0.407916	0.323	0.502	8.91162e-55	0
CNN3	7.2981e-59	-0.24808	0.046	0.186	1.23761e-54	0
SH3RF3	8.02223e-59	0.335708	0.362	0.193	1.36041e-54	0
NDUFAF3	8.04084e-59	-0.177419	0.006	0.117	1.36356e-54	0
C1QBP	8.90794e-59	-0.175753	0.007	0.12	1.51061e-54	0
CLU	8.96929e-59	-0.4744	0.003	0.111	1.52101e-54	0
PGK1	1.02907e-58	-0.337001	0.165	0.342	1.74509e-54	0
PTEN	1.08463e-58	-0.660106	0.264	0.424	1.83932e-54	0
DIXDC1	1.44937e-58	-0.227314	0.011	0.126	2.45784e-54	0
FAM172A	1.49862e-58	0.318456	0.602	0.409	2.54135e-54	0
GPI	1.52417e-58	-0.255316	0.052	0.195	2.58469e-54	0
ARHGEF10L	1.58479e-58	-0.180365	0.001	0.107	2.68749e-54	0
NPIPB4	1.74939e-58	0.205962	0.212	0.086	2.96661e-54	0
NHS	2.29251e-58	-0.269031	0.006	0.117	3.88763e-54	0
POSTN	2.37152e-58	-0.725846	0.003	0.11	4.02162e-54	0
VTI1B	2.38092e-58	-0.167735	0.005	0.114	4.03756e-54	0
POR	2.47333e-58	-0.204573	0.029	0.159	4.19427e-54	0
PAWR	2.99994e-58	0.254858	0.323	0.162	5.08729e-54	0
DLC1	3.13195e-58	-0.374826	0.651	0.353	5.31115e-54	0
LAMTOR5	4.7465e-58	-0.208854	0.031	0.162	8.04911e-54	0
CD8A	4.99117e-58	-0.326154	0.001	0.106	8.46403e-54	0
KIF21A	5.47073e-58	-0.204679	0.003	0.111	9.27726e-54	0
CHMP2A	5.54238e-58	-0.186222	0.016	0.134	9.39877e-54	0
BANF1	5.59231e-58	-0.179204	0.01	0.124	9.48345e-54	0
MAGED2	6.03966e-58	-0.172507	0.003	0.11	1.0242e-53	0
SEMA5A	7.06417e-58	-0.308439	0.003	0.109	1.19794e-53	0
PTGES3	7.31993e-58	-0.367256	0.232	0.409	1.24131e-53	0
SNRPC	7.37451e-58	-0.162958	0.004	0.112	1.25057e-53	0
PTGDS	8.23487e-58	-1.06282	0.003	0.11	1.39647e-53	0
PXN	8.24439e-58	0.25976	0.321	0.166	1.39808e-53	0
PSMB4	8.44527e-58	-0.166698	0.003	0.11	1.43215e-53	0
ISG20	9.15679e-58	-0.380407	0.052	0.189	1.55281e-53	0
UCP2	9.46281e-58	-0.183282	0	0.103	1.6047e-53	0
NDUFAF6	9.52811e-58	0.240754	0.274	0.129	1.61578e-53	0
PAN3	1.09804e-57	0.314732	0.598	0.405	1.86206e-53	0
LAT	1.10585e-57	-0.206138	0.005	0.113	1.8753e-53	0
NT5C2	1.15763e-57	0.327193	0.5	0.32	1.96311e-53	0
RASSF4	1.16096e-57	-0.222082	0.006	0.116	1.96876e-53	0
C1orf122	1.17109e-57	-0.168775	0.002	0.108	1.98593e-53	0
DCTN3	1.21461e-57	-0.18202	0.012	0.128	2.05973e-53	0
KCNT2	1.32141e-57	-0.375022	0.007	0.118	2.24084e-53	0
CDK6	1.7504e-57	0.30361	0.337	0.18	2.96833e-53	0
NFIX	2.04272e-57	-0.232394	0.035	0.166	3.46405e-53	0
SYTL4	2.2202e-57	0.199014	0.201	0.079	3.76502e-53	0
CKLF	2.53117e-57	-0.193064	0.002	0.106	4.29237e-53	0
METTL26	2.64659e-57	-0.171441	0.008	0.118	4.48809e-53	0
TMED9	2.75698e-57	-0.177179	0.009	0.12	4.67529e-53	0
MLXIP	2.87744e-57	0.284835	0.304	0.156	4.87957e-53	0
CCBE1	3.0858e-57	-0.357466	0.001	0.104	5.2329e-53	0
TRBC1	3.2737e-57	-0.358305	0.002	0.107	5.55154e-53	0
FHL2	3.50921e-57	-0.192871	0.001	0.104	5.95091e-53	0
RTN1	3.83963e-57	-0.279713	0.002	0.106	6.51125e-53	0
KIAA1841	4.29232e-57	0.21033	0.2	0.079	7.27892e-53	0
STMN1	4.45565e-57	-0.261658	0.025	0.149	7.55589e-53	0
PHLPP1	4.5291e-57	0.312335	0.304	0.155	7.68044e-53	0
ESR1	4.55658e-57	-0.261159	0.001	0.104	7.72704e-53	0
NR2F2	4.72525e-57	-0.258998	0.019	0.138	8.01308e-53	0
TNFSF12	5.25486e-57	-0.170615	0.006	0.115	8.91118e-53	0
SSR1	5.63119e-57	-0.185669	0.023	0.145	9.54937e-53	0
KBTBD2	7.68734e-57	0.298176	0.323	0.172	1.30362e-52	0
SNTB1	9.01684e-57	-0.242557	0.003	0.107	1.52908e-52	0
FBN1	9.18896e-57	-0.383912	0.091	0.242	1.55826e-52	0
CTSF	1.00108e-56	-0.180582	0.001	0.103	1.69764e-52	0
SEMA6D	1.17991e-56	0.190523	0.153	0.05	2.00089e-52	0
TCF7L1	1.28295e-56	0.258742	0.433	0.25	2.17563e-52	0
FOXP2	1.36825e-56	-0.326924	0.003	0.107	2.32027e-52	0
ZBTB7A	1.62556e-56	-0.308012	0.171	0.346	2.75663e-52	0
NSMCE3	1.66537e-56	-0.202086	0.004	0.109	2.82414e-52	0
KIF2A	1.67755e-56	-0.275459	0.05	0.186	2.8448e-52	0
FAM110B	1.73521e-56	-0.252493	0.014	0.129	2.94256e-52	0
MRPL52	1.77232e-56	-0.181249	0.009	0.12	3.0055e-52	0
IPO11	1.92547e-56	0.240386	0.22	0.093	3.26522e-52	0
SLC43A3	1.95362e-56	-0.171871	0.006	0.112	3.31295e-52	0
MS4A7	2.00473e-56	-0.342646	0.001	0.103	3.39962e-52	0
NDUFA12	2.06525e-56	-0.197007	0.037	0.169	3.50226e-52	0
CHCHD10	2.8744e-56	-0.170221	0.003	0.106	4.8744e-52	0
STAT5A	3.16598e-56	-0.181352	0.005	0.11	5.36886e-52	0
UBE2B	3.17607e-56	-0.331374	0.282	0.465	5.38597e-52	0
SH3BP4	3.77109e-56	0.175985	0.162	0.055	6.39501e-52	0
TSPAN3	3.82584e-56	-0.176915	0.015	0.13	6.48786e-52	0
KIAA1671	3.90122e-56	0.214838	0.23	0.098	6.61569e-52	0
NHP2	4.65824e-56	-0.161069	0.001	0.103	7.89944e-52	0
TNF	5.06603e-56	-0.66323	0.002	0.104	8.59097e-52	0
C15orf61	5.3609e-56	-0.171475	0.001	0.103	9.09102e-52	0
ZDHHC9	5.91319e-56	0.155484	0.141	0.043	1.00276e-51	0
SF3B6	6.1985e-56	-0.205661	0.042	0.175	1.05114e-51	0
GABARAPL2	6.78488e-56	-0.245969	0.064	0.207	1.15058e-51	0
SEPTIN6	7.7228e-56	-0.241164	0.04	0.171	1.30963e-51	0
CD7	7.8404e-56	-0.302779	0	0.101	1.32958e-51	0
GYPC	8.42093e-56	-0.325725	0.127	0.287	1.42802e-51	0
CD9	8.48689e-56	-0.326294	0.02	0.139	1.43921e-51	0
ETFB	8.78003e-56	-0.167946	0.001	0.102	1.48892e-51	0
DENND4C	8.99634e-56	0.287536	0.529	0.35	1.5256e-51	0
TMEM176A	9.27523e-56	-0.239553	0.001	0.102	1.57289e-51	0
TMEM256	9.41719e-56	-0.162942	0	0.101	1.59697e-51	0
PRR16	1.1457e-55	-0.373468	0.005	0.11	1.94287e-51	0
VEGFA	1.33812e-55	-0.185745	0	0.1	2.26919e-51	0
ARHGAP24	1.38082e-55	-0.695063	0.18	0.337	2.34159e-51	0
FAT1	1.41195e-55	-0.192043	0.002	0.104	2.39439e-51	0
TNFAIP1	1.44613e-55	0.17974	0.161	0.056	2.45235e-51	0
IMPDH2	1.44694e-55	-0.166075	0.003	0.107	2.45372e-51	0
AOX1	1.88136e-55	-0.24653	0	0.1	3.19041e-51	0
TBC1D10C	2.13911e-55	-0.192226	0.002	0.104	3.62751e-51	0
TNIK	2.69167e-55	-0.219603	0.007	0.115	4.56454e-51	0
GBP4	3.5171e-55	0.194747	0.192	0.074	5.9643e-51	0
CREM	4.77464e-55	-0.752239	0.178	0.332	8.09683e-51	0
ATP5MC1	4.81451e-55	-0.158564	0.002	0.103	8.16444e-51	0
IFIT3	5.69744e-55	0.258054	0.203	0.082	9.66173e-51	0
SEMA3C	6.9965e-55	-0.397479	0.001	0.101	1.18647e-50	0
ZC3H12A	7.75683e-55	-0.179492	0.006	0.11	1.3154e-50	0
SLC7A2	9.5699e-55	-0.341988	0.003	0.104	1.62286e-50	0
SLC9A3R1	1.10058e-54	-0.219188	0.019	0.134	1.86637e-50	0
ENPP1	1.10415e-54	-0.217015	0.001	0.101	1.87242e-50	0
SMTN	1.26339e-54	0.17142	0.167	0.059	2.14246e-50	0
KDM7A	1.4255e-54	0.276472	0.388	0.225	2.41737e-50	0
PTGER3	1.45767e-54	-0.272826	0.002	0.102	2.47192e-50	0
TLN2	1.96183e-54	-0.559016	0.069	0.209	3.32687e-50	0
SUCLG1	1.96421e-54	-0.189966	0.027	0.148	3.3309e-50	0
RGS2	1.98531e-54	-0.232444	0.003	0.103	3.36669e-50	0
REEP3	2.6914e-54	0.300376	0.351	0.198	4.56407e-50	0
ANKUB1	2.83748e-54	0.299224	0.446	0.267	4.8118e-50	0
NBDY	3.10388e-54	0.278047	0.28	0.14	5.26357e-50	0
ELOC	3.18818e-54	-0.282754	0.137	0.3	5.40652e-50	0
PRPF38B	3.20794e-54	-0.303061	0.169	0.338	5.44003e-50	0
TNFRSF12A	3.62241e-54	-0.249668	0.002	0.102	6.14289e-50	0
RNF166	3.88551e-54	-0.248488	0.029	0.15	6.58904e-50	0
GNAS	4.11506e-54	-0.482933	0.491	0.616	6.97832e-50	0
PCCA	5.02863e-54	0.285211	0.493	0.307	8.52755e-50	0
TIMM13	6.55372e-54	-0.157147	0.004	0.106	1.11138e-49	0
NDUFS8	7.04901e-54	-0.158219	0.009	0.114	1.19537e-49	0
BTBD3	8.41073e-54	0.177873	0.163	0.058	1.42629e-49	0
ACER3	8.68502e-54	0.305388	0.416	0.252	1.47281e-49	0
TCHP	8.71731e-54	0.276962	0.33	0.181	1.47828e-49	0
ABO	8.93111e-54	0.151382	0.137	0.042	1.51454e-49	0
MRPS21	1.07455e-53	-0.224698	0.077	0.221	1.82222e-49	0
TRPC6	1.08377e-53	-0.348963	0.005	0.107	1.83786e-49	0
TECPR1	1.12543e-53	0.189874	0.197	0.079	1.9085e-49	0
PRDM5	1.25091e-53	0.211004	0.188	0.073	2.12129e-49	0
SNRPE	1.69791e-53	-0.165477	0.014	0.125	2.87932e-49	0
RAB5A	2.16194e-53	0.37809	0.461	0.309	3.66622e-49	0
PGS1	2.30405e-53	0.199564	0.204	0.084	3.90721e-49	0
ST3GAL5	2.34429e-53	-0.274335	0.056	0.19	3.97545e-49	0
NXT1	2.4468e-53	-0.216145	0.024	0.14	4.14928e-49	0
PPP2CA	2.62319e-53	-0.169775	0.015	0.125	4.4484e-49	0
RNF24	2.91185e-53	-0.209881	0.028	0.148	4.93792e-49	0
TBCA	3.03375e-53	-0.308576	0.231	0.409	5.14463e-49	0
IMP3	3.2302e-53	-0.185834	0.015	0.124	5.47777e-49	0
RBM25	4.11248e-53	-0.304737	0.378	0.564	6.97394e-49	0
PPP1R15A	4.45517e-53	-0.830472	0.332	0.47	7.55508e-49	0
CPM	5.09251e-53	0.183952	0.424	0.234	8.63588e-49	0
RHOC	5.41469e-53	-0.239447	0.058	0.195	9.18222e-49	0
RBIS	5.50299e-53	-0.234974	0.082	0.229	9.33197e-49	0
RNASEH2C	6.07079e-53	-0.168952	0.015	0.125	1.02948e-48	0
LENG8	6.64975e-53	-0.204845	0.05	0.183	1.12766e-48	0
SNRPD3	6.71717e-53	-0.181247	0.034	0.158	1.1391e-48	0
ARL2	7.28319e-53	-0.183947	0.008	0.111	1.23508e-48	0
SFXN1	1.20539e-52	-0.161714	0.003	0.102	2.0441e-48	0
IER5L	1.30883e-52	-0.334573	0.052	0.181	2.21951e-48	0
PELI1	2.2139e-52	0.202099	0.356	0.195	3.75432e-48	0
PSMC3	2.97027e-52	-0.176583	0.025	0.141	5.03698e-48	0
RGS16	3.01847e-52	-0.301822	0.008	0.11	5.11872e-48	0
SNRPD1	3.31587e-52	-0.16956	0.016	0.126	5.62306e-48	0
UBE2A	4.08642e-52	-0.229922	0.087	0.233	6.92976e-48	0
HLA-DQB1	4.10228e-52	-0.47552	0.013	0.118	6.95665e-48	0
WWC2	4.30542e-52	0.262012	0.394	0.229	7.30113e-48	0
PXDN	4.62098e-52	0.240808	0.263	0.126	7.83626e-48	0
FMN1	4.73862e-52	-0.417463	0.005	0.103	8.03576e-48	0
YY1	5.97647e-52	-0.322375	0.201	0.367	1.01349e-47	0
REV3L	6.24651e-52	0.200653	0.685	0.501	1.05928e-47	0
RAD23A	6.32333e-52	-0.240323	0.082	0.225	1.07231e-47	0
PDE1C	6.38257e-52	-0.348963	0.004	0.102	1.08236e-47	0
SEPTIN1	9.83035e-52	-0.151699	0.003	0.1	1.66703e-47	0
RBFOX2	1.2383e-51	0.284943	0.43	0.261	2.09991e-47	0
STARD9	1.24442e-51	0.231917	0.37	0.205	2.11028e-47	0
ATP6V1B2	1.36003e-51	-0.222123	0.039	0.161	2.30633e-47	0
CNPY3	1.51791e-51	-0.157584	0.008	0.109	2.57407e-47	0
KIF13B	1.52445e-51	0.294121	0.371	0.219	2.58516e-47	0
CD47	1.66331e-51	-0.246047	0.13	0.29	2.82065e-47	0
UBR5	1.69144e-51	0.338259	0.553	0.392	2.86835e-47	0
REL	1.7144e-51	-0.556608	0.217	0.367	2.90728e-47	0
EHD2	1.84333e-51	0.20384	0.237	0.109	3.12591e-47	0
USP34	2.33514e-51	0.325415	0.655	0.503	3.95993e-47	0
MBD5	2.39956e-51	0.307096	0.562	0.372	4.06917e-47	0
ADIRF	2.59704e-51	-0.340494	0.033	0.151	4.40406e-47	0
CCNYL1	2.67079e-51	0.226523	0.251	0.119	4.52913e-47	0
GNA14	2.78437e-51	0.189428	0.163	0.059	4.72173e-47	0
NAV3	2.88574e-51	-0.963347	0.072	0.202	4.89364e-47	0
CBX3	3.17273e-51	-0.299724	0.167	0.329	5.38032e-47	0
TTN	3.24807e-51	0.243543	0.267	0.131	5.50808e-47	0
PIBF1	3.34076e-51	0.329627	0.451	0.29	5.66527e-47	0
SAMD9L	3.88164e-51	0.194884	0.183	0.073	6.58249e-47	0
RHOA	4.01513e-51	-0.337258	0.318	0.485	6.80886e-47	0
UNC5C	4.12202e-51	-0.299291	0.011	0.113	6.99012e-47	0
MAPK8	4.27717e-51	0.365679	0.444	0.283	7.25323e-47	0
TRIM5	5.66029e-51	0.285466	0.274	0.138	9.59872e-47	0
ABHD17A	5.77454e-51	-0.419686	0.093	0.231	9.79246e-47	0
PBXIP1	6.61942e-51	-0.189911	0.005	0.102	1.12252e-46	0
SEM1	6.90107e-51	-0.263279	0.164	0.328	1.17028e-46	0
CMC2	7.08543e-51	-0.181528	0.018	0.127	1.20155e-46	0
AKR1C3	8.07508e-51	-0.175782	0.006	0.104	1.36937e-46	0
IGFBP3	8.74997e-51	-0.442532	0.034	0.152	1.48382e-46	0
BUB3	9.2105e-51	-0.226923	0.055	0.185	1.56192e-46	0
SPATA5	1.34051e-50	0.275683	0.343	0.191	2.27323e-46	0
DNAJB11	1.44755e-50	-0.222307	0.046	0.172	2.45476e-46	0
TTC7B	1.45354e-50	0.266761	0.324	0.178	2.46491e-46	0
EMC4	1.46153e-50	-0.185174	0.039	0.161	2.47847e-46	0
GULP1	1.50104e-50	0.225231	0.252	0.119	2.54547e-46	0
PRKD2	1.5434e-50	0.194684	0.211	0.091	2.6173e-46	0
INSR	1.54632e-50	0.328668	0.368	0.216	2.62224e-46	0
KAZN	1.61728e-50	-0.588904	0.026	0.137	2.74258e-46	0
VPS13D	1.78583e-50	0.306071	0.454	0.293	3.02841e-46	0
DYRK1A	1.97269e-50	0.274514	0.488	0.322	3.3453e-46	0
FLOT1	2.1971e-50	0.270406	0.329	0.187	3.72585e-46	0
CD302	3.68698e-50	-0.175279	0.017	0.123	6.25238e-46	0
ARMH4	3.80942e-50	0.295458	0.521	0.347	6.46002e-46	0
MCU	4.18965e-50	0.241633	0.37	0.208	7.10481e-46	0
GJA1	4.34964e-50	0.180056	0.145	0.049	7.37612e-46	0
ICA1L	4.69227e-50	0.226426	0.24	0.113	7.95715e-46	0
PRMT1	4.74713e-50	-0.166297	0.017	0.123	8.05019e-46	0
CRIP2	4.83194e-50	0.167305	0.198	0.082	8.194e-46	0
NDUFA2	5.04554e-50	-0.190656	0.036	0.156	8.55623e-46	0
PIM1	5.30736e-50	-0.231639	0.032	0.146	9.00021e-46	0
GFM1	6.65445e-50	0.219824	0.238	0.113	1.12846e-45	0
MAZ	6.84095e-50	-0.226219	0.054	0.181	1.16009e-45	0
POLR2J	7.1916e-50	-0.163433	0.016	0.122	1.21955e-45	0
TXNIP	7.50858e-50	-0.632413	0.183	0.335	1.27331e-45	0
CCT7	8.0587e-50	-0.169532	0.027	0.141	1.36659e-45	0
RNF149	8.12296e-50	-0.310901	0.178	0.339	1.37749e-45	0
EOGT	8.36491e-50	0.169757	0.16	0.059	1.41852e-45	0
EVL	8.69521e-50	-0.297015	0.139	0.293	1.47453e-45	0
BNIP3L	9.08044e-50	-0.249497	0.14	0.297	1.53986e-45	0
FUNDC2	1.03511e-49	-0.174986	0.027	0.14	1.75533e-45	0
CCT2	1.10199e-49	-0.212351	0.074	0.212	1.86875e-45	0
PSMG4	1.10798e-49	0.219771	0.192	0.081	1.87892e-45	0
RNF38	1.17389e-49	0.291911	0.418	0.258	1.99069e-45	0
NCOA4	1.18184e-49	-0.173232	0.018	0.124	2.00417e-45	0
OGN	1.19125e-49	-0.287231	0.024	0.134	2.02012e-45	0
RIPK1	1.24911e-49	0.29601	0.406	0.253	2.11824e-45	0
DYNLL2	1.38989e-49	-0.152777	0.008	0.105	2.35697e-45	0
TLE5	1.78127e-49	-0.36596	0.205	0.362	3.02068e-45	0
YPEL3	1.82874e-49	-0.250845	0.089	0.23	3.10117e-45	0
ABCA5	1.90526e-49	-0.30683	0.084	0.22	3.23094e-45	0
PHLDA1	2.62047e-49	-0.332423	0.013	0.115	4.44379e-45	0
B2M	2.71697e-49	-1.97463	0.579	0.573	4.60744e-45	0
RBMX	2.79154e-49	-0.272833	0.259	0.435	4.73389e-45	0
HCFC1R1	2.90998e-49	-0.1611	0.007	0.102	4.93475e-45	0
SUMO3	2.98481e-49	-0.151766	0.008	0.105	5.06165e-45	0
POLR2F	3.01578e-49	-0.160772	0.017	0.122	5.11417e-45	0
CIAO2B	3.05548e-49	-0.210469	0.069	0.204	5.18149e-45	0
GBP1	3.61996e-49	0.224042	0.214	0.094	6.13872e-45	0
CTTNBP2	3.73627e-49	0.154114	0.149	0.052	6.33596e-45	0
NRP2	3.9793e-49	0.342205	0.357	0.205	6.7481e-45	0
KIRREL1	4.05833e-49	-0.242114	0.037	0.153	6.88212e-45	0
PAK1	4.50839e-49	-0.163817	0.01	0.109	7.64533e-45	0
MAMDC2	4.52627e-49	-0.376139	0.01	0.109	7.67564e-45	0
PPP3CC	5.01756e-49	0.254396	0.424	0.261	8.50878e-45	0
RIPOR2	6.37972e-49	-0.312495	0.03	0.143	1.08187e-44	0
HCLS1	8.42034e-49	-0.26918	0.089	0.227	1.42792e-44	0
NDUFA5	8.43494e-49	-0.192746	0.046	0.169	1.4304e-44	0
GNB1	8.4767e-49	0.30443	0.562	0.411	1.43748e-44	0
SFT2D1	8.56221e-49	-0.181066	0.037	0.154	1.45198e-44	0
HMGN1	9.61438e-49	-0.315648	0.125	0.271	1.63041e-44	0
CMTM6	9.74696e-49	-0.249809	0.078	0.212	1.65289e-44	0
GRAMD1A	1.01255e-48	0.233128	0.242	0.117	1.71708e-44	0
TAF10	1.06771e-48	-0.205551	0.046	0.168	1.81063e-44	0
FERMT2	1.12207e-48	0.314854	0.423	0.27	1.9028e-44	0
TTC17	1.16133e-48	0.285317	0.559	0.381	1.96938e-44	0
SPARC	1.33448e-48	-0.362579	0.078	0.212	2.263e-44	0
IL1RAPL1	1.5856e-48	-0.518719	0.009	0.104	2.68886e-44	0
SSNA1	2.20821e-48	-0.167931	0.018	0.122	3.74468e-44	0
PRDX4	2.68887e-48	-0.183714	0.01	0.107	4.55978e-44	0
PYGL	2.82473e-48	-0.190839	0.008	0.103	4.79018e-44	0
DNAJA2	2.83889e-48	-0.206081	0.049	0.172	4.81418e-44	0
MOB1A	3.08318e-48	-0.233843	0.096	0.235	5.22846e-44	0
ANKRD17	3.17581e-48	0.304309	0.563	0.394	5.38554e-44	0
MSRB3	3.74625e-48	0.228427	0.419	0.247	6.35288e-44	0
CACYBP	3.85689e-48	-0.217503	0.055	0.181	6.54052e-44	0
DNASE1L3	4.25862e-48	0.162345	0.104	0.028	7.22177e-44	0
NUP214	4.41631e-48	0.280084	0.339	0.196	7.48917e-44	0
SRSF3	4.85876e-48	-0.385568	0.314	0.47	8.23949e-44	0
GPSM3	5.36177e-48	-0.204385	0.025	0.132	9.09249e-44	0
PAXX	6.48178e-48	-0.199687	0.031	0.143	1.09918e-43	0
KCNQ1	7.24944e-48	0.215629	0.262	0.13	1.22936e-43	0
CDC42SE1	1.07168e-47	-0.265911	0.089	0.226	1.81735e-43	0
RAB29	1.09266e-47	-0.159921	0.013	0.112	1.85293e-43	0
MOSMO	1.10074e-47	0.259291	0.308	0.169	1.86663e-43	0
HOXD3	1.10926e-47	0.162676	0.17	0.066	1.88108e-43	0
HMBOX1	1.32506e-47	0.270651	0.366	0.217	2.24704e-43	0
AKIRIN1	1.61487e-47	-0.212833	0.068	0.199	2.7385e-43	0
DEGS1	1.8199e-47	-0.164891	0.027	0.136	3.08619e-43	0
TRIM56	2.52242e-47	0.244866	0.316	0.177	4.27752e-43	0
PIGC	3.27517e-47	0.247355	0.22	0.103	5.55404e-43	0
ERGIC3	3.62375e-47	-0.164069	0.026	0.133	6.14516e-43	0
YEATS2	4.04932e-47	0.212943	0.248	0.122	6.86684e-43	0
CRADD	4.10321e-47	0.291824	0.294	0.158	6.95822e-43	0
ID1	4.34661e-47	0.19505	0.195	0.083	7.37097e-43	0
NFIA	6.17787e-47	0.211195	0.713	0.513	1.04764e-42	0
BTG3	9.06316e-47	-0.222895	0.059	0.183	1.53693e-42	0
ATP5PF	1.28827e-46	-0.226984	0.103	0.247	2.18465e-42	0
COP1	1.61242e-46	0.268251	0.532	0.359	2.73434e-42	0
AL136531.2	1.64393e-46	0.21704	0.243	0.117	2.78777e-42	0
GRINA	1.83463e-46	-0.154984	0.014	0.112	3.11117e-42	0
SNX8	1.97874e-46	0.194824	0.205	0.091	3.35554e-42	0
RAD51B	2.43108e-46	0.161671	0.424	0.256	4.12263e-42	0
NME3	3.1355e-46	-0.17052	0.03	0.139	5.31718e-42	0
PLEKHO1	3.7515e-46	-0.225472	0.06	0.184	6.36179e-42	0
FAM117B	4.95153e-46	0.255444	0.244	0.121	8.39681e-42	0
FOSB	5.36427e-46	-0.940085	0.351	0.463	9.09672e-42	0
LAMTOR1	5.88161e-46	-0.186868	0.052	0.171	9.97404e-42	0
WWP1	7.628e-46	0.204769	0.472	0.299	1.29356e-41	0
SLBP	8.85585e-46	-0.19615	0.049	0.167	1.50178e-41	0
REEP5	9.42242e-46	-0.207521	0.153	0.311	1.59785e-41	0
LAMB2	1.04454e-45	-0.152084	0.013	0.109	1.77134e-41	0
PTPRN2	1.04612e-45	0.169072	0.143	0.051	1.774e-41	0
DNAJB9	1.13267e-45	-0.173714	0.029	0.137	1.92078e-41	0
WWOX	1.26874e-45	0.307813	0.578	0.386	2.15154e-41	0
VGLL4	1.28294e-45	0.294529	0.389	0.245	2.17561e-41	0
TPM3	1.53425e-45	-0.440533	0.331	0.47	2.60178e-41	0
TENT5C	1.97081e-45	-0.203352	0.026	0.131	3.3421e-41	0
SON	2.31657e-45	-0.303589	0.554	0.702	3.92844e-41	0
PRRC2C	2.35114e-45	-0.279893	0.388	0.561	3.98706e-41	0
ANAPC16	3.12395e-45	-0.215199	0.086	0.22	5.2976e-41	0
ABRACL	3.37618e-45	-0.168343	0.013	0.108	5.72532e-41	0
HERC4	3.41722e-45	0.277674	0.55	0.381	5.79493e-41	0
TMTC2	4.23308e-45	0.195756	0.266	0.133	7.17845e-41	0
PGLS	6.23205e-45	-0.195783	0.055	0.175	1.05683e-40	0
EIF4A2	6.96327e-45	-0.284106	0.201	0.356	1.18083e-40	0
GTF3A	7.90057e-45	-0.231393	0.079	0.207	1.33978e-40	0
EPSTI1	8.22475e-45	0.240749	0.256	0.13	1.39475e-40	0
TMEM165	9.72525e-45	0.328961	0.508	0.373	1.64921e-40	0
UQCRFS1	1.3037e-44	-0.171104	0.037	0.147	2.21082e-40	0
TMEM131L	1.54354e-44	0.242152	0.333	0.19	2.61753e-40	0
TRIP12	1.63566e-44	0.285461	0.524	0.375	2.77376e-40	0
NDUFS7	1.67176e-44	-0.150245	0.024	0.126	2.83497e-40	0
SSU72	1.83834e-44	-0.183275	0.058	0.177	3.11745e-40	0
MRPL57	2.17869e-44	-0.157316	0.017	0.114	3.69463e-40	0
TBC1D2B	2.59195e-44	-0.225696	0.109	0.245	4.39542e-40	0
MAFG	3.49758e-44	-0.173967	0.029	0.133	5.9312e-40	0
HP1BP3	4.24307e-44	-0.2416	0.244	0.408	7.1954e-40	0
ILF2	4.32851e-44	-0.190052	0.063	0.184	7.34028e-40	0
TMEM184B	4.43295e-44	0.187679	0.223	0.107	7.5174e-40	0
HSPB1	4.61352e-44	-0.492819	0.089	0.215	7.82361e-40	0
NF1	6.32499e-44	0.265799	0.517	0.35	1.07259e-39	0
ASPN	7.06767e-44	-0.184883	0.02	0.117	1.19854e-39	0
AKNA	8.71709e-44	-0.297447	0.109	0.241	1.47824e-39	0
NUDT4	8.88012e-44	-0.194606	0.049	0.163	1.50589e-39	0
NINJ2	9.68357e-44	0.196317	0.171	0.071	1.64214e-39	0
SKI	1.2504e-43	-0.224263	0.108	0.244	2.12042e-39	0
NR4A2	1.46609e-43	-0.416335	0.117	0.249	2.4862e-39	0
[truncated: 43,721 more rows]
[truncated: 8 more columns]

## Sheet: 04_Sun et al.
gene	p_val	avg_log2FC	pct.1	pct.2	p_val_adj	cluster
LINC00486	4.08831e-258	0.510503	0.671	0.173	9.34709e-254	0
RBFOX1	2.65612e-200	0.462013	0.488	0.08	6.07269e-196	0
COL19A1	1.79142e-165	0.414271	0.423	0.068	4.09573e-161	0
CNTNAP2	2.70424e-164	0.40752	0.392	0.049	6.18271e-160	0
CSMD1	3.413e-121	0.339632	0.334	0.054	7.80314e-117	0
PTPRD	4.0823e-113	0.321456	0.306	0.046	9.33335e-109	0
AC060765.2	2.77599e-87	0.287628	0.321	0.083	6.34674e-83	0
RASGEF1B	1.13838e-69	0.261873	0.354	0.129	2.60268e-65	0
EYS	1.58646e-74	0.243457	0.235	0.044	3.62712e-70	0
CALN1	9.18659e-78	0.241716	0.219	0.031	2.10033e-73	0
NRXN3	4.06931e-66	0.225003	0.22	0.044	9.30367e-62	0
CTNNA3	1.77575e-66	0.22222	0.235	0.051	4.05989e-62	0
DLGAP1	8.60575e-67	0.221969	0.21	0.037	1.96753e-62	0
CASC15	7.52598e-64	0.214492	0.202	0.036	1.72066e-59	0
DPP10	5.17094e-63	0.211462	0.198	0.035	1.18223e-58	0
CACNA1A	2.97111e-63	0.20657	0.186	0.028	6.79285e-59	0
GRID2	1.75922e-62	0.20639	0.188	0.03	4.0221e-58	0
MACROD2	4.02467e-51	0.205052	0.24	0.075	9.2016e-47	0
AC034268.2	7.35053e-61	0.197451	0.174	0.024	1.68055e-56	0
DAB1	2.0504e-58	0.197135	0.181	0.03	4.68782e-54	0
CNTN5	2.28435e-56	0.191791	0.176	0.03	5.22272e-52	0
LINC01320	3.67666e-59	0.19154	0.167	0.022	8.40596e-55	0
AC007402.1	3.71417e-59	0.188097	0.16	0.019	8.49171e-55	0
IL1RAPL1	1.48062e-53	0.188041	0.178	0.034	3.38515e-49	0
GPC5	1.81301e-56	0.183576	0.159	0.021	4.14508e-52	0
SOX2-OT	3.15336e-52	0.181213	0.167	0.029	7.20952e-48	0
DPP6	1.29974e-54	0.180001	0.157	0.022	2.9716e-50	0
LRRC4C	1.88766e-48	0.177468	0.172	0.037	4.31575e-44	0
ZFHX3	3.49954e-40	0.176629	0.225	0.082	8.001e-36	0
CCDC26	8.46238e-51	0.17467	0.158	0.026	1.93475e-46	0
DSCAM	5.00079e-54	0.174534	0.148	0.018	1.14333e-49	0
DCC	3.64897e-54	0.174344	0.148	0.017	8.34263e-50	0
NRG1	5.0168e-48	0.174182	0.166	0.034	1.14699e-43	0
NRXN1	1.35364e-50	0.172726	0.156	0.025	3.09483e-46	0
GALNTL6	8.17522e-50	0.170395	0.152	0.024	1.8691e-45	0
KCNIP4	1.93165e-48	0.169152	0.154	0.026	4.41633e-44	0
PCDH15	2.22655e-47	0.168983	0.157	0.029	5.09057e-43	0
AL589740.1	1.36857e-52	0.168251	0.141	0.015	3.12896e-48	0
FP700111.1	3.16808e-43	0.164997	0.164	0.038	7.24317e-39	0
SORCS1	6.13611e-48	0.164709	0.147	0.023	1.4029e-43	0
CTNNA2	9.33818e-46	0.164396	0.153	0.029	2.13499e-41	0
ERC2	2.57156e-50	0.163099	0.137	0.016	5.87936e-46	0
AC109466.1	1.91896e-48	0.16309	0.142	0.02	4.38732e-44	0
ANKS1B	1.32518e-37	0.162971	0.188	0.061	3.02975e-33	0
LSAMP	9.76064e-45	0.161752	0.151	0.029	2.23158e-40	0
USH2A	3.60938e-50	0.159868	0.132	0.013	8.25213e-46	0
AC013287.1	1.37822e-47	0.159379	0.138	0.019	3.15103e-43	0
LINC02055	1.46326e-45	0.157655	0.14	0.022	3.34544e-41	0
AC113414.1	5.31844e-44	0.156828	0.143	0.025	1.21595e-39	0
KIF26B	1.31429e-45	0.155313	0.135	0.02	3.00486e-41	0
IL1RAPL2	2.33078e-44	0.154534	0.138	0.022	5.32887e-40	0
AC116362.1	1.00714e-47	0.15423	0.128	0.014	2.30262e-43	0
GALNT17	1.94173e-43	0.154003	0.139	0.024	4.43937e-39	0
SGO1-AS1	6.64296e-38	0.153645	0.16	0.043	1.51878e-33	0
TMEM132D	2.42177e-48	0.153414	0.125	0.012	5.5369e-44	0
SIPA1L3	3.58911e-36	0.152724	0.166	0.049	8.20578e-32	0
NDC80	5.21245e-35	0.151893	0.17	0.053	1.19172e-30	0
ASTN2	8.6951e-43	0.151367	0.136	0.023	1.98796e-38	0
PLPP3	2.85367e-47	-0.150092	0.03	0.14	6.52434e-43	0
ETV6	1.53072e-44	-0.15048	0.034	0.144	3.49968e-40	0
EGFL7	1.51341e-61	-0.150501	0.006	0.111	3.4601e-57	0
SYNE1	1.29063e-31	-0.150811	0.096	0.216	2.95076e-27	0
UBE2D3	3.04946e-54	-0.151051	0.02	0.133	6.97199e-50	0
ANKRD36C	9.4415e-46	-0.151428	0.021	0.121	2.15861e-41	0
CCDC80	1.79839e-47	-0.152168	0.018	0.117	4.11166e-43	0
SNX9	9.25412e-43	-0.152463	0.043	0.158	2.11577e-38	0
N4BP2L2	1.73766e-46	-0.153308	0.035	0.15	3.97282e-42	0
TCF12	7.91113e-36	-0.154642	0.08	0.202	1.80872e-31	0
TMEM165	4.99336e-54	-0.154661	0.023	0.139	1.14163e-49	0
HNRNPU	1.70334e-56	-0.155164	0.016	0.127	3.89435e-52	0
LAMC1	5.53928e-48	-0.155638	0.035	0.152	1.26645e-43	0
ARHGAP24	7.1391e-38	-0.156065	0.071	0.194	1.63221e-33	0
DDX17	1.83077e-62	-0.156419	0.012	0.128	4.18568e-58	0
PLCB4	3.96006e-38	-0.157168	0.057	0.171	9.05388e-34	0
SYNE2	1.25105e-27	-0.157276	0.103	0.215	2.86028e-23	0
ARHGAP31	5.4551e-57	-0.157518	0.021	0.139	1.2472e-52	0
FCHSD2	1.21387e-38	-0.157621	0.065	0.186	2.77526e-34	0
RFX2	2.33708e-37	-0.157821	0.077	0.201	5.34327e-33	0
ZBTB16	2.83235e-38	-0.15801	0.056	0.17	6.47561e-34	0
MYCBP2	1.81173e-47	-0.158067	0.04	0.161	4.14216e-43	0
IGFBP7	2.21375e-54	-0.158735	0.026	0.145	5.06129e-50	0
USP53	7.67425e-59	-0.159395	0.017	0.134	1.75456e-54	0
NRP1	1.20101e-41	-0.159725	0.049	0.164	2.74586e-37	0
ARIH1	1.00733e-43	-0.159853	0.047	0.166	2.30306e-39	0
FSTL1	5.20411e-55	-0.159924	0.012	0.115	1.18982e-50	0
SLCO2A1	1.21367e-47	-0.160037	0.014	0.108	2.77482e-43	0
PTPRB	2.61786e-45	-0.160541	0.033	0.143	5.98522e-41	0
PREX2	4.95218e-52	-0.161032	0.033	0.155	1.13222e-47	0
CALD1	7.89915e-41	-0.161144	0.053	0.17	1.80598e-36	0
VEGFC	4.51825e-54	-0.162001	0.018	0.127	1.03301e-49	0
COL6A1	5.95673e-57	-0.162571	0.008	0.11	1.36189e-52	0
NR3C1	2.21761e-49	-0.163627	0.03	0.144	5.07012e-45	0
AC020916.1	6.45884e-67	-0.163789	0.012	0.134	1.47669e-62	0
BCL2	4.80845e-31	-0.164241	0.093	0.209	1.09936e-26	0
LPAR1	1.08044e-59	-0.165439	0.02	0.142	2.47022e-55	0
PTEN	3.94306e-44	-0.166686	0.03	0.135	9.01501e-40	0
MEF2C	8.16123e-56	-0.166921	0.03	0.156	1.8659e-51	0
RBMS1	1.79591e-55	-0.168493	0.031	0.158	4.10598e-51	0
PARD3B	5.9929e-35	-0.168716	0.129	0.269	1.37016e-30	0
PID1	3.49323e-40	-0.168783	0.054	0.17	7.98657e-36	0
SVEP1	5.05741e-49	-0.168929	0.044	0.169	1.15628e-44	0
NR4A1	1.22392e-54	-0.169582	0.024	0.14	2.79825e-50	0
SESTD1	3.83419e-62	-0.169988	0.021	0.147	8.7661e-58	0
SDC2	9.60384e-61	-0.170105	0.021	0.146	2.19573e-56	0
PTPN12	3.65713e-56	-0.170177	0.033	0.162	8.3613e-52	0
ADAMTS1	7.89903e-64	-0.170234	0.005	0.112	1.80596e-59	0
PIK3R1	1.48905e-56	-0.170305	0.017	0.128	3.40442e-52	0
PRRX1	1.8935e-71	-0.170535	0.01	0.135	4.3291e-67	0
TEAD1	1.43583e-53	-0.17269	0.035	0.161	3.28273e-49	0
VCAN	1.29942e-57	-0.173955	0.013	0.121	2.97086e-53	0
UBE2E2	9.64642e-48	-0.174228	0.062	0.198	2.20546e-43	0
DDX5	1.38324e-71	-0.174457	0.012	0.141	3.16249e-67	0
CHD1	4.47598e-62	-0.174781	0.021	0.146	1.02334e-57	0
VWF	1.26517e-42	-0.175022	0.051	0.17	2.89257e-38	0
COL6A3	2.38338e-68	-0.175075	0.012	0.137	5.44912e-64	0
ST6GALNAC3	2.47412e-39	-0.175482	0.064	0.184	5.65659e-35	0
IL6ST	2.75284e-65	-0.175546	0.019	0.148	6.29382e-61	0
ESYT2	7.98813e-54	-0.176202	0.029	0.15	1.82633e-49	0
QKI	2.08697e-63	-0.176391	0.026	0.159	4.77144e-59	0
SPAG9	4.17239e-48	-0.176473	0.062	0.198	9.53935e-44	0
IGFBP5	3.00945e-41	-0.176964	0.016	0.103	6.8805e-37	0
WDPCP	1.80259e-15	-0.178658	0.131	0.211	4.12125e-11	0
UBR5	2.95105e-55	-0.179083	0.045	0.184	6.74699e-51	0
TCF7L2	1.57417e-55	-0.179138	0.038	0.17	3.59904e-51	0
ABI3BP	4.18877e-62	-0.179391	0.027	0.161	9.57678e-58	0
SLC16A7	4.93538e-57	-0.182965	0.025	0.148	1.12838e-52	0
ADGRL4	8.55466e-36	-0.18469	0.062	0.172	1.95585e-31	0
BICC1	1.77975e-58	-0.185122	0.03	0.16	4.06905e-54	0
ELF2	4.4264e-52	-0.185225	0.063	0.209	1.01201e-47	0
ANO6	1.72093e-67	-0.187588	0.029	0.171	3.93457e-63	0
TIMP3	3.55438e-53	-0.190421	0.048	0.183	8.12637e-49	0
KMT2E	3.63542e-55	-0.190754	0.045	0.182	8.31166e-51	0
TRIO	2.11911e-55	-0.191733	0.054	0.198	4.84493e-51	0
FYN	2.44099e-73	-0.192013	0.019	0.161	5.58084e-69	0
RUNX1T1	1.88484e-73	-0.193201	0.023	0.169	4.30931e-69	0
LHFPL6	4.45678e-57	-0.193299	0.059	0.21	1.01895e-52	0
OSMR	4.11101e-74	-0.193333	0.02	0.163	9.399e-70	0
GFPT2	2.00334e-57	-0.196465	0.02	0.137	4.58023e-53	0
ZFPM2	1.81749e-45	-0.197428	0.127	0.29	4.15532e-41	0
FOS	4.80106e-61	-0.198233	0.024	0.151	1.09767e-56	0
ELMO1	3.04755e-54	-0.198511	0.071	0.225	6.96762e-50	0
COL1A2	3.10339e-65	-0.199232	0.009	0.124	7.09527e-61	0
PKP4	3.59522e-67	-0.199235	0.031	0.176	8.21975e-63	0
ARID5B	2.11563e-64	-0.200352	0.041	0.191	4.83697e-60	0
HNRNPA2B1	1.62035e-86	-0.203115	0.012	0.163	3.7046e-82	0
ABCA6	5.44112e-77	-0.203469	0.017	0.161	1.244e-72	0
ICAM1	6.10941e-72	-0.203573	0.018	0.154	1.39679e-67	0
UST	5.1089e-58	-0.203744	0.047	0.19	1.16805e-53	0
WSB1	2.87839e-90	-0.203806	0.01	0.163	6.58087e-86	0
AKT3	1.14325e-59	-0.203833	0.068	0.229	2.61381e-55	0
MAN1A1	3.30534e-74	-0.203961	0.027	0.179	7.55699e-70	0
PEAK1	8.86781e-61	-0.204219	0.057	0.212	2.02745e-56	0
COL5A2	4.054e-73	-0.204287	0.03	0.184	9.26867e-69	0
APBB2	2.08968e-52	-0.204788	0.104	0.271	4.77764e-48	0
CD36	1.46688e-47	-0.205353	0.079	0.224	3.35372e-43	0
TNXB	6.03483e-69	-0.205499	0.02	0.155	1.37974e-64	0
MEF2A	3.3388e-80	-0.205515	0.022	0.177	7.63351e-76	0
PDE3B	1.86388e-40	-0.2059	0.048	0.16	4.26139e-36	0
CFH	1.10531e-84	-0.209173	0.014	0.165	2.52708e-80	0
ABCA10	2.48613e-75	-0.209681	0.016	0.155	5.68404e-71	0
SSBP2	3.45711e-70	-0.21105	0.048	0.213	7.90398e-66	0
UAP1	2.13899e-76	-0.211289	0.019	0.165	4.89037e-72	0
SORBS1	7.70869e-45	-0.212898	0.069	0.202	1.76244e-40	0
GBE1	8.15185e-62	-0.213863	0.045	0.194	1.86376e-57	0
MIR99AHG	1.54284e-50	-0.214828	0.11	0.276	3.5274e-46	0
LAMA4	2.4426e-74	-0.215042	0.037	0.199	5.58451e-70	0
SNED1	3.33377e-67	-0.215073	0.02	0.152	7.62201e-63	0
ELOVL5	3.52638e-66	-0.215364	0.023	0.158	8.06236e-62	0
PALM2-AKAP2	3.02359e-54	-0.215923	0.11	0.284	6.91284e-50	0
ARHGAP26	9.89149e-65	-0.2181	0.072	0.245	2.26149e-60	0
ZNF331	2.24939e-30	-0.218891	0.03	0.11	5.14277e-26	0
CDK17	5.58391e-81	-0.219384	0.029	0.193	1.27665e-76	0
CCNL1	2.48201e-103	-0.219527	0.006	0.171	5.67461e-99	0
COL3A1	2.13808e-80	-0.219585	0.013	0.155	4.8883e-76	0
PPP3CA	8.59718e-79	-0.220298	0.039	0.21	1.96557e-74	0
EMCN	3.11648e-47	-0.22093	0.072	0.21	7.1252e-43	0
ASAP1	7.44899e-66	-0.220976	0.065	0.236	1.70306e-61	0
COL4A2	1.33485e-77	-0.222367	0.036	0.202	3.05187e-73	0
FOXO1	2.05741e-75	-0.222647	0.048	0.221	4.70385e-71	0
SPTBN1	3.01075e-80	-0.223306	0.039	0.213	6.88349e-76	0
LPP	6.13844e-50	-0.223675	0.157	0.338	1.40343e-45	0
PLXDC2	2.71699e-65	-0.223893	0.077	0.254	6.21186e-61	0
ABCA9	2.16927e-83	-0.225011	0.017	0.17	4.9596e-79	0
CALCRL	6.84828e-84	-0.225131	0.015	0.167	1.56572e-79	0
ACSL4	9.66169e-76	-0.226104	0.017	0.158	2.20895e-71	0
AKAP13	4.74263e-69	-0.227907	0.077	0.261	1.08431e-64	0
IMMP2L	6.99256e-61	-0.227916	0.104	0.287	1.59871e-56	0
RAP1B	1.41975e-84	-0.228012	0.029	0.197	3.24597e-80	0
FLT1	4.80128e-52	-0.228199	0.043	0.171	1.09772e-47	0
ZNF385D	4.59859e-37	-0.234021	0.127	0.265	1.05138e-32	0
CFD	1.6318e-27	-0.235342	0.046	0.13	3.73078e-23	0
EGFR	1.2763e-103	-0.23689	0.015	0.195	2.918e-99	0
MIR222HG	6.33072e-91	-0.23742	0.001	0.139	1.44739e-86	0
ZEB2	1.12146e-96	-0.237917	0.021	0.2	2.56401e-92	0
TSC22D2	5.08424e-88	-0.239393	0.013	0.168	1.16241e-83	0
ANO2	2.4067e-51	-0.239717	0.043	0.169	5.50243e-47	0
LMNA	2.45506e-90	-0.239898	0.032	0.212	5.613e-86	0
MAST4	4.88171e-60	-0.240213	0.068	0.229	1.1161e-55	0
ACACB	4.02995e-42	-0.241617	0.107	0.249	9.21367e-38	0
YBX3	3.33924e-106	-0.24193	0.007	0.178	7.63451e-102	0
ATP13A3	8.29346e-90	-0.243619	0.023	0.193	1.89613e-85	0
PPARG	6.49681e-73	-0.245102	0.051	0.221	1.48537e-68	0
MARCH3	2.61447e-72	-0.245437	0.052	0.223	5.97746e-68	0
EVA1C	2.49793e-65	-0.246152	0.05	0.208	5.71101e-61	0
SIK2	1.63499e-79	-0.247421	0.046	0.224	3.73807e-75	0
STAT3	3.83144e-83	-0.247907	0.06	0.256	8.75983e-79	0
PDLIM5	2.90085e-90	-0.248987	0.033	0.216	6.63222e-86	0
CCNH	2.62862e-86	-0.249531	0.026	0.194	6.00981e-82	0
PCDH9	1.66319e-58	-0.250038	0.096	0.268	3.80255e-54	0
LRMDA	7.33172e-74	-0.250398	0.112	0.323	1.67625e-69	0
SLC4A7	1.9828e-83	-0.251183	0.026	0.189	4.53327e-79	0
MED13L	1.76452e-90	-0.253263	0.054	0.256	4.03423e-86	0
XIST	8.95825e-112	-0.255254	0.006	0.183	2.04813e-107	0
MAGI1	8.71663e-69	-0.255586	0.104	0.301	1.99288e-64	0
DOCK4	1.21722e-77	-0.257269	0.08	0.279	2.78293e-73	0
AUTS2	2.56872e-49	-0.259533	0.183	0.362	5.87286e-45	0
AKAP12	7.14601e-49	-0.259864	0.049	0.176	1.63379e-44	0
HNRNPC	1.97213e-107	-0.259929	0.024	0.22	4.50888e-103	0
HSPH1	1.47931e-103	-0.260069	0.014	0.192	3.38215e-99	0
IFI16	8.37388e-107	-0.260084	0.012	0.19	1.91452e-102	0
ANKRD17	1.06851e-87	-0.261977	0.056	0.254	2.44294e-83	0
HIVEP2	1.02734e-103	-0.266378	0.027	0.221	2.34881e-99	0
LAMA2	1.95851e-60	-0.267431	0.071	0.232	4.47774e-56	0
FBN1	9.50241e-67	-0.270939	0.032	0.176	2.17254e-62	0
EPAS1	3.14907e-84	-0.272911	0.017	0.171	7.19973e-80	0
ABLIM1	4.25759e-79	-0.276523	0.072	0.268	9.73414e-75	0
FAM155A	1.36539e-42	-0.276803	0.074	0.202	3.12168e-38	0
PLEKHG1	9.54215e-61	-0.277437	0.066	0.225	2.18162e-56	0
CLIC4	4.58926e-78	-0.282606	0.051	0.229	1.04924e-73	0
TMTC1	4.54377e-82	-0.283089	0.05	0.234	1.03884e-77	0
COL6A2	3.22108e-123	-0.28472	0.011	0.21	7.36436e-119	0
NAV3	2.68987e-78	-0.28601	0.1	0.309	6.14986e-74	0
TCF4	8.87282e-81	-0.287672	0.06	0.249	2.02859e-76	0
NFIA	1.5558e-91	-0.288578	0.099	0.332	3.55703e-87	0
MAML2	2.06187e-98	-0.28987	0.069	0.293	4.71406e-94	0
PRKG1	5.53814e-50	-0.291693	0.158	0.329	1.26618e-45	0
CAMK2D	3.31985e-116	-0.292391	0.041	0.269	7.59016e-112	0
PTPRM	3.69527e-78	-0.293801	0.102	0.311	8.44849e-74	0
GSN	4.31254e-41	-0.298171	0.058	0.175	9.85975e-37	0
TACC1	4.20352e-85	-0.298438	0.053	0.245	9.6105e-81	0
TSHZ2	1.28261e-94	-0.299102	0.114	0.36	2.93242e-90	0
DCN	1.33164e-64	-0.299275	0.024	0.157	3.04452e-60	0
RTN4	1.45051e-108	-0.300894	0.036	0.248	3.31629e-104	0
ELL2	2.12916e-87	-0.303671	0.018	0.177	4.8679e-83	0
CRIM1	2.55601e-118	-0.305011	0.041	0.271	5.8438e-114	0
ZFAND3	3.86393e-115	-0.307418	0.071	0.323	8.8341e-111	0
UTRN	1.41822e-111	-0.307707	0.076	0.326	3.24248e-107	0
REV3L	1.01713e-113	-0.314269	0.047	0.277	2.32545e-109	0
RALGAPA2	5.18419e-110	-0.314625	0.033	0.242	1.18526e-105	0
ANK2	1.40517e-76	-0.314816	0.084	0.279	3.21263e-72	0
PLPP1	5.04425e-74	-0.320457	0.052	0.225	1.15327e-69	0
ATP1B3	1.8189e-79	-0.323116	0.027	0.186	4.15855e-75	0
COL4A1	2.34617e-123	-0.323884	0.025	0.245	5.36406e-119	0
FNDC3B	7.77359e-129	-0.327849	0.069	0.34	1.77728e-124	0
NFIB	2.71028e-134	-0.328683	0.046	0.304	6.1965e-130	0
HIPK3	1.15079e-123	-0.329842	0.05	0.297	2.63104e-119	0
GHR	1.96883e-96	-0.330155	0.071	0.292	4.50133e-92	0
KAZN	9.08852e-20	-0.334212	0.242	0.326	2.07791e-15	0
RBPMS	8.06042e-138	-0.343151	0.062	0.339	1.84285e-133	0
BMPR2	3.50195e-69	-0.343484	0.137	0.338	8.00651e-65	0
ZSWIM6	1.9735e-139	-0.345893	0.051	0.32	4.51201e-135	0
MECOM	2.25269e-76	-0.351293	0.065	0.247	5.15032e-72	0
EXT1	2.93763e-129	-0.354903	0.06	0.322	6.71631e-125	0
ANXA1	2.0626e-125	-0.359787	0.021	0.238	4.71573e-121	0
FTX	7.85812e-148	-0.363453	0.09	0.402	1.7966e-143	0
PICALM	2.99007e-146	-0.364775	0.037	0.3	6.8362e-142	0
ZEB1	1.48581e-165	-0.368587	0.038	0.328	3.39701e-161	0
CD44	1.5484e-146	-0.377577	0.012	0.244	3.54011e-142	0
PITPNC1	3.14089e-49	-0.37907	0.183	0.35	7.18102e-45	0
SIK3	4.13437e-149	-0.380963	0.074	0.374	9.45242e-145	0
NEGR1	6.39048e-75	-0.392088	0.093	0.285	1.46106e-70	0
EMP1	9.49491e-160	-0.394456	0.022	0.286	2.17082e-155	0
FBXL7	2.24845e-161	-0.394515	0.061	0.367	5.14063e-157	0
SOX5	1.5761e-105	-0.397724	0.15	0.418	3.60344e-101	0
JMJD1C	1.53096e-164	-0.420695	0.109	0.45	3.50023e-160	0
CELF2	3.49883e-186	-0.449259	0.083	0.437	7.99938e-182	0
ARL15	4.60953e-65	-0.453201	0.089	0.265	1.05388e-60	0
CBLB	4.24866e-182	-0.459459	0.036	0.344	9.7137e-178	0
PHLDB2	2.47253e-87	-0.472304	0.039	0.22	5.65295e-83	0
NOVA1	1.99651e-150	-0.487591	0.023	0.274	4.56463e-146	0
DLC1	8.69387e-174	-0.515029	0.109	0.455	1.98768e-169	0
SAMD4A	7.34131e-194	-0.520112	0.048	0.381	1.67844e-189	0
MBNL1	1.02991e-268	-0.522876	0.038	0.453	2.35469e-264	0
DCLK1	8.08805e-134	-0.526159	0.049	0.302	1.84917e-129	0
MCTP1	2.14383e-57	-0.532565	0.078	0.233	4.90145e-53	0
ZBTB20	2.25872e-278	-0.545835	0.096	0.564	5.16411e-274	0
PTPRG	5.36446e-249	-0.548073	0.137	0.588	1.22648e-244	0
RORA	9.27857e-221	-0.556188	0.099	0.498	2.12136e-216	0
LDB2	2.66325e-130	-0.558337	0.069	0.332	6.08899e-126	0
NAMPT	1.14474e-232	-0.629866	0.018	0.366	2.61721e-228	0
EBF1	1.26424e-307	-0.658106	0.066	0.541	2.89043e-303	0
ADAMTS9	7.37697e-117	-0.686864	0.023	0.229	1.6866e-112	0
HSPH1	4.22519e-74	0.378419	0.323	0.065	9.66004e-70	1
ATP1B3	5.09118e-55	0.331961	0.303	0.073	1.164e-50	1
CD36	2.86347e-41	0.313667	0.351	0.119	6.54675e-37	1
HSPD1	7.5316e-41	0.216297	0.211	0.048	1.72195e-36	1
ZEB2	6.43744e-39	0.258953	0.271	0.079	1.47179e-34	1
NAMPT	1.26263e-38	0.361149	0.385	0.142	2.88676e-34	1
FABP4	6.25719e-38	0.279476	0.241	0.066	1.43058e-33	1
PTPRC	1.28829e-37	0.201959	0.115	0.015	2.94541e-33	1
ZNF331	7.26301e-34	0.315096	0.197	0.05	1.66054e-29	1
TFRC	2.50276e-31	0.178308	0.131	0.025	5.72207e-27	1
SIPA1L1	1.49005e-29	0.321535	0.232	0.074	3.40671e-25	1
ESYT2	5.36459e-26	0.223314	0.209	0.067	1.22651e-21	1
FP236383.3	5.61112e-26	0.435578	0.897	0.803	1.28287e-21	1
RGS6	9.91416e-26	0.383139	0.248	0.09	2.26667e-21	1
TIMP3	1.58112e-25	0.204959	0.25	0.09	3.61492e-21	1
PLAUR	2.20662e-25	0.173945	0.144	0.036	5.04499e-21	1
COL25A1	3.13781e-24	0.18023	0.172	0.051	7.17398e-20	1
B2M	7.45046e-24	0.202731	0.156	0.043	1.7034e-19	1
HNRNPU	8.80758e-21	0.16318	0.165	0.052	2.01368e-16	1
SIK3	1.69869e-18	0.22696	0.356	0.184	3.88373e-14	1
NRP1	2.08551e-18	0.162262	0.216	0.085	4.7681e-14	1
DLEU2	9.25851e-18	0.15994	0.2	0.078	2.11677e-13	1
EMP1	3.0701e-16	0.158881	0.261	0.12	7.01916e-12	1
LPP	5.38791e-16	0.236491	0.383	0.218	1.23184e-11	1
ZSWIM6	7.08217e-16	0.182277	0.3	0.15	1.6192e-11	1
CNTNAP2	7.57895e-16	-0.214773	0.089	0.264	1.73277e-11	1
CRISPLD2	7.62341e-16	0.186326	0.154	0.055	1.74294e-11	1
RBFOX1	3.63344e-13	-0.19665	0.163	0.333	8.30714e-09	1
LINC00486	5.77858e-13	-0.188215	0.298	0.479	1.32116e-08	1
RBPJ	1.22753e-12	0.152988	0.234	0.116	2.80651e-08	1
PRKG1	3.33131e-12	0.241059	0.36	0.216	7.61638e-08	1
AKAP13	9.46381e-12	0.150185	0.266	0.143	2.16371e-07	1
COL19A1	4.11312e-11	-0.176136	0.14	0.288	9.40383e-07	1
CCNH	1.68409e-10	0.193563	0.181	0.088	3.85034e-06	1
ZNF385D	5.00359e-08	-0.165465	0.089	0.194	0.00114397	1
FAM155A	2.97225e-07	-0.168366	0.05	0.135	0.00679545	1
KAZN	6.4053e-07	-0.236205	0.186	0.286	0.0146444	1
NOVA1	4.13481e-06	-0.188682	0.06	0.134	0.0945342	1
LDB2	6.9729e-06	-0.231385	0.106	0.187	0.159421	1
NEGR1	4.87994e-05	-0.172611	0.108	0.18	1	1
DCLK1	0.000127774	-0.196427	0.096	0.16	1	1
MCTP1	0.556847	-0.171979	0.138	0.143	1	1
DCLK1	5.17009e-221	0.794632	0.799	0.11	1.18204e-216	2
NOVA1	1.18327e-192	0.672376	0.681	0.09	2.70531e-188	2
NEGR1	8.88586e-141	0.614976	0.712	0.136	2.03158e-136	2
KAZN	2.954e-132	0.768508	0.85	0.238	6.75374e-128	2
DLC1	9.2401e-130	0.662198	0.834	0.214	2.11256e-125	2
RORA	1.18644e-115	0.618552	0.824	0.227	2.71255e-111	2
CD44	3.45911e-107	0.441688	0.492	0.083	7.90857e-103	2
EBF1	3.67619e-102	0.560843	0.805	0.227	8.40486e-98	2
CBLB	5.59857e-88	0.463677	0.578	0.136	1.28e-83	2
ABCA9	1.22304e-87	0.375704	0.38	0.061	2.79624e-83	2
ANK2	2.06387e-87	0.472206	0.575	0.138	4.71862e-83	2
UST	3.57791e-84	0.398126	0.438	0.084	8.18017e-80	2
BICC1	2.45541e-81	0.364516	0.377	0.065	5.61381e-77	2
AUTS2	1.82489e-77	0.490484	0.709	0.227	4.17225e-73	2
COL6A2	7.23923e-77	0.363271	0.393	0.074	1.65511e-72	2
ABCA10	1.23066e-69	0.319028	0.329	0.057	2.81365e-65	2
LPAR1	1.62076e-69	0.322276	0.319	0.054	3.70554e-65	2
LAMA2	8.30214e-66	0.372165	0.47	0.115	1.89812e-61	2
PRKG1	1.21356e-64	0.435173	0.629	0.202	2.77456e-60	2
DCN	1.87446e-62	0.268749	0.332	0.062	4.28558e-58	2
SNED1	7.03686e-62	0.328585	0.316	0.059	1.60884e-57	2
GFPT2	4.14524e-61	0.288646	0.3	0.053	9.47726e-57	2
ABCA6	5.82837e-61	0.308587	0.319	0.061	1.33254e-56	2
CELF2	4.95982e-57	0.42329	0.601	0.206	1.13396e-52	2
CFH	2.61208e-55	0.295434	0.307	0.061	5.972e-51	2
NAV3	1.67086e-54	0.394064	0.521	0.164	3.82008e-50	2
TNXB	3.66623e-54	0.288044	0.304	0.061	8.3821e-50	2
PRRX1	3.61121e-53	0.270332	0.265	0.048	8.25632e-49	2
EXT1	6.74658e-53	0.366452	0.489	0.148	1.54247e-48	2
SLC4A7	4.08353e-52	0.313134	0.339	0.077	9.33618e-48	2
PTPRG	5.75287e-50	0.405593	0.716	0.299	1.31528e-45	2
COL6A3	6.13447e-46	0.252458	0.256	0.051	1.40252e-41	2
SDC2	5.05822e-45	0.264472	0.275	0.06	1.15646e-40	2
FBN1	9.66512e-45	0.275046	0.316	0.077	2.20974e-40	2
MAML2	1.174e-43	0.333032	0.444	0.143	2.68412e-39	2
ABI3BP	6.85965e-43	0.270299	0.291	0.069	1.56832e-38	2
ZBTB20	1.82717e-41	0.367238	0.629	0.269	4.17745e-37	2
VCAN	1.3075e-40	0.220394	0.23	0.046	2.98934e-36	2
COL3A1	2.16567e-40	0.238091	0.262	0.059	4.95137e-36	2
COL1A2	4.95385e-40	0.209487	0.227	0.045	1.1326e-35	2
KDM7A	6.0093e-40	0.230592	0.23	0.047	1.37391e-35	2
FBXL7	3.31705e-39	0.327828	0.473	0.17	7.58377e-35	2
MIR99AHG	2.02033e-38	0.320749	0.454	0.161	4.61908e-34	2
CCDC80	5.69497e-38	0.218736	0.227	0.048	1.30204e-33	2
COL5A2	8.18943e-38	0.265429	0.3	0.08	1.87235e-33	2
ANKRD36C	2.25954e-37	0.222345	0.233	0.051	5.16598e-33	2
DDR2	1.17164e-36	0.220812	0.22	0.047	2.67872e-32	2
PID1	3.96449e-36	0.262143	0.313	0.088	9.06402e-32	2
CDON	1.12193e-35	0.214445	0.214	0.046	2.56508e-31	2
KCND2	1.73464e-35	0.241339	0.262	0.066	3.9659e-31	2
MAP1B	1.76269e-34	0.1752	0.16	0.027	4.03004e-30	2
RFX2	4.37809e-34	0.279371	0.351	0.113	1.00096e-29	2
CAMK2D	1.4351e-33	0.279973	0.364	0.121	3.28108e-29	2
CHL1	6.4756e-33	0.200472	0.198	0.042	1.48052e-28	2
SYNE1	7.33965e-33	0.284186	0.377	0.13	1.67806e-28	2
UAP1	7.6546e-33	0.227961	0.259	0.068	1.75007e-28	2
COL6A1	8.2308e-33	0.187268	0.195	0.041	1.88181e-28	2
FOXP2	1.08133e-32	0.259782	0.31	0.094	2.47224e-28	2
TNFAIP6	2.30316e-32	0.189675	0.195	0.041	5.26571e-28	2
AC005237.1	4.73957e-32	0.161982	0.147	0.025	1.08361e-27	2
EGFR	6.2644e-32	0.241464	0.275	0.078	1.43223e-27	2
LMNA	8.06696e-32	0.253377	0.307	0.094	1.84435e-27	2
AL110292.1	8.95328e-32	0.209407	0.22	0.053	2.04699e-27	2
LINC02511	9.85375e-32	0.242545	0.281	0.081	2.25286e-27	2
GLS	1.01718e-31	0.20301	0.204	0.046	2.32558e-27	2
MAN1A1	1.04823e-31	0.239417	0.275	0.078	2.39656e-27	2
LHFPL6	9.8527e-31	0.26183	0.329	0.108	2.25262e-26	2
MARCH3	1.54068e-30	0.250285	0.332	0.109	3.52247e-26	2
ABCA8	7.16832e-30	0.19737	0.201	0.047	1.63889e-25	2
FNDC3B	1.16089e-29	0.284709	0.422	0.166	2.65415e-25	2
PPL	2.1004e-29	0.164467	0.153	0.029	4.80215e-25	2
SOX5	2.58785e-29	0.282645	0.546	0.242	5.91659e-25	2
AC020916.1	6.95755e-29	0.201924	0.211	0.053	1.5907e-24	2
NFIA	2.8779e-28	0.282562	0.438	0.18	6.57974e-24	2
PDZRN4	5.54039e-28	0.209752	0.236	0.065	1.2667e-23	2
REV3L	1.10838e-27	0.252565	0.355	0.129	2.53408e-23	2
GSN	1.18163e-27	0.177726	0.297	0.094	2.70155e-23	2
HSPH1	1.00844e-26	0.219788	0.256	0.077	2.30559e-22	2
LINC00486	1.71648e-26	-0.341394	0.173	0.483	3.9244e-22	2
STK3	2.0797e-26	0.243627	0.316	0.111	4.75482e-22	2
SPRED1	2.61518e-26	0.181373	0.185	0.045	5.97908e-22	2
JMJD1C	3.02803e-26	0.2811	0.508	0.234	6.92298e-22	2
ARHGAP6	3.77695e-26	0.203348	0.224	0.063	8.63523e-22	2
LAMC1	9.03252e-26	0.211592	0.243	0.073	2.0651e-21	2
RBFOX1	1.2664e-25	-0.345714	0.051	0.336	2.89538e-21	2
FSTL1	1.32141e-25	0.171146	0.185	0.046	3.02115e-21	2
MEDAG	3.01641e-25	0.150479	0.157	0.034	6.89642e-21	2
ANO6	3.12824e-25	0.213708	0.249	0.077	7.1521e-21	2
FYN	7.69874e-25	0.201392	0.23	0.068	1.76016e-20	2
C1orf21	1.25839e-24	0.168454	0.169	0.04	2.87707e-20	2
SCMH1	4.46203e-24	0.190042	0.208	0.059	1.02015e-19	2
SSBP2	7.05711e-24	0.228016	0.294	0.105	1.61347e-19	2
CREB5	1.2513e-23	0.21761	0.284	0.099	2.86085e-19	2
NFATC2	1.47443e-23	0.202482	0.23	0.071	3.37099e-19	2
ROBO2	3.15469e-23	0.256189	0.377	0.158	7.21258e-19	2
MYCBP2	3.6414e-23	0.206502	0.246	0.08	8.32534e-19	2
SAMD4A	5.07646e-23	0.235136	0.409	0.172	1.16063e-18	2
PLAGL1	8.37076e-23	0.178303	0.192	0.053	1.91381e-18	2
ARHGAP21	1.28396e-22	0.16664	0.173	0.045	2.93551e-18	2
PTBP2	1.61372e-22	0.158401	0.16	0.039	3.68945e-18	2
GAS7	1.73953e-22	0.212256	0.265	0.092	3.97708e-18	2
SMC5	2.07282e-22	0.160246	0.163	0.041	4.73909e-18	2
EPB41L2	2.52753e-22	0.199752	0.236	0.077	5.77869e-18	2
ZEB2	3.65903e-22	0.20369	0.252	0.085	8.36563e-18	2
CHD9	7.60484e-22	0.220893	0.294	0.11	1.73869e-17	2
PPP3CA	1.03934e-21	0.213354	0.275	0.099	2.37624e-17	2
SESTD1	1.13374e-21	0.184939	0.211	0.065	2.59207e-17	2
RASSF8	1.6552e-21	0.154421	0.157	0.039	3.78428e-17	2
ANKRD28	1.96719e-21	0.166042	0.176	0.048	4.49759e-17	2
SPSB1	2.15622e-21	0.172334	0.182	0.051	4.92976e-17	2
GHR	2.22391e-21	0.235192	0.358	0.15	5.08451e-17	2
NAV1	3.88244e-21	0.169051	0.182	0.051	8.87642e-17	2
SRSF11	1.26689e-20	0.163935	0.176	0.049	2.89648e-16	2
COL19A1	1.6266e-20	-0.300112	0.048	0.29	3.7189e-16	2
IFI16	1.84739e-20	0.179727	0.23	0.077	4.22368e-16	2
SVEP1	1.99176e-20	0.19602	0.246	0.086	4.55377e-16	2
KCNT2	9.04803e-20	0.170831	0.192	0.059	2.06865e-15	2
MTMR3	1.6574e-19	0.161532	0.176	0.051	3.78931e-15	2
DPYSL3	2.33778e-19	0.157276	0.169	0.048	5.34487e-15	2
NFIB	2.95369e-19	0.217143	0.332	0.142	6.75301e-15	2
CSMD1	5.32876e-19	-0.276164	0.016	0.23	1.21832e-14	2
CNTNAP2	5.61846e-19	-0.282718	0.038	0.263	1.28455e-14	2
CPQ	6.82823e-19	0.173177	0.201	0.065	1.56114e-14	2
RTN4	7.99184e-19	0.19287	0.288	0.114	1.82717e-14	2
RFX3	1.76082e-18	0.173459	0.204	0.068	4.02576e-14	2
RBMS1	1.95841e-18	0.178382	0.217	0.075	4.47752e-14	2
SBF2	4.6834e-18	0.205626	0.294	0.122	1.07076e-13	2
ARHGAP24	4.73287e-18	0.200699	0.278	0.112	1.08208e-13	2
SNX9	7.06219e-18	0.180341	0.227	0.082	1.61463e-13	2
ECPAS	8.66693e-18	0.151825	0.166	0.05	1.98152e-13	2
RUFY3	8.78642e-18	0.165179	0.192	0.063	2.00884e-13	2
ELF2	1.41685e-17	0.19843	0.278	0.114	3.23934e-13	2
STRN3	2.0484e-17	0.162494	0.188	0.062	4.68325e-13	2
SLIT3	4.95776e-17	0.193247	0.268	0.109	1.13349e-12	2
MED13L	5.56461e-17	0.20161	0.297	0.128	1.27224e-12	2
SH3D19	1.01788e-16	0.195813	0.281	0.119	2.32718e-12	2
FGFR1	1.41114e-16	0.156501	0.182	0.06	3.22629e-12	2
ANXA1	1.45636e-16	0.150514	0.259	0.102	3.32966e-12	2
NCOA1	1.48838e-16	0.182486	0.243	0.095	3.40288e-12	2
FER	1.70298e-16	0.173681	0.22	0.082	3.89353e-12	2
TIMP3	1.89188e-16	0.175875	0.243	0.095	4.32542e-12	2
QKI	2.00977e-16	0.16668	0.204	0.073	4.59493e-12	2
PARD3B	4.48307e-16	0.210983	0.361	0.176	1.02496e-11	2
ZEB1	6.122e-16	0.197943	0.323	0.148	1.39967e-11	2
TCF12	1.28536e-15	0.189674	0.278	0.121	2.93873e-11	2
TSHZ2	1.35156e-15	0.209792	0.399	0.205	3.09006e-11	2
PCDH9	1.65438e-15	0.187933	0.335	0.157	3.78241e-11	2
PLEKHA5	2.24788e-15	0.169314	0.22	0.085	5.13933e-11	2
AC060765.2	2.28829e-15	-0.244672	0.042	0.234	5.23171e-11	2
JAK1	3.53244e-15	0.167278	0.217	0.084	8.07621e-11	2
PAM	4.6759e-15	0.153272	0.185	0.066	1.06905e-10	2
XYLT1	5.15553e-15	0.175875	0.243	0.1	1.17871e-10	2
SMURF2	5.94885e-15	0.156919	0.195	0.072	1.36008e-10	2
MAP4	6.69882e-15	0.185218	0.275	0.121	1.53155e-10	2
ZFPM2	7.84592e-15	0.203138	0.364	0.184	1.79381e-10	2
WSB1	1.00673e-14	0.152088	0.185	0.067	2.30168e-10	2
ARHGAP10	1.3832e-14	0.153016	0.188	0.069	3.1624e-10	2
TRIO	4.61114e-14	0.169859	0.246	0.105	1.05425e-09	2
CCSER1	1.02615e-13	-0.215131	0.016	0.178	2.3461e-09	2
NAALADL2	1.40674e-13	0.192667	0.342	0.174	3.21623e-09	2
PARD3	1.61425e-13	0.181152	0.288	0.136	3.69066e-09	2
AKAP13	4.12091e-13	0.18078	0.297	0.144	9.42163e-09	2
SGCZ	4.3907e-13	0.186674	0.275	0.129	1.00385e-08	2
DST	8.47377e-13	0.167869	0.256	0.117	1.93736e-08	2
MCTP1	1.11954e-12	-0.366747	0.006	0.152	2.5596e-08	2
PDE4D	1.3797e-12	-0.210148	0.029	0.187	3.15441e-08	2
ZNF638	2.15159e-12	0.150306	0.204	0.085	4.91918e-08	2
TTC28	2.52426e-12	0.174759	0.291	0.143	5.77121e-08	2
NRXN3	4.60899e-12	-0.190485	0.013	0.156	1.05375e-07	2
CTNNA3	9.84879e-12	-0.195613	0.022	0.168	2.25173e-07	2
MAGI1	9.9876e-12	-0.209208	0.042	0.196	2.28346e-07	2
FTX	1.53397e-11	0.182416	0.374	0.21	3.50711e-07	2
FAM155A	3.28703e-11	-0.229608	0.006	0.136	7.51513e-07	2
FP236383.3	3.34616e-11	-0.260692	0.661	0.822	7.65033e-07	2
NRG3	7.37042e-11	-0.176774	0.006	0.132	1.6851e-06	2
DPYD	1.55925e-10	0.159555	0.275	0.141	3.56491e-06	2
MECOM	4.02027e-10	-0.229704	0.022	0.149	9.19154e-06	2
EYS	4.87794e-10	-0.173229	0.032	0.164	1.11524e-05	2
CALN1	5.40677e-10	-0.167583	0.022	0.148	1.23615e-05	2
PTPRD	8.74024e-10	-0.181438	0.064	0.206	1.99828e-05	2
PLEKHG1	8.82052e-10	-0.199589	0.019	0.14	2.01664e-05	2
CASC15	9.09179e-10	-0.162448	0.019	0.141	2.07866e-05	2
NDC80	3.58371e-09	-0.151682	0.016	0.129	8.19344e-05	2
DPP10	5.07279e-09	-0.1535	0.022	0.137	0.000115979	2
STOX2	5.48346e-09	-0.165616	0.032	0.151	0.000125368	2
CDH13	1.0983e-08	-0.163928	0.051	0.176	0.000251104	2
FLT1	2.41915e-08	-0.160596	0.006	0.103	0.000553089	2
ANO2	2.84748e-08	-0.166195	0.006	0.102	0.000651019	2
RASGEF1B	3.70679e-08	-0.170219	0.128	0.269	0.000847483	2
PTPRM	1.07105e-07	-0.174376	0.077	0.197	0.00244874	2
ADAMTS9	1.86343e-06	-0.338924	0.029	0.114	0.0426036	2
DMD	1.62466e-05	-0.154572	0.16	0.269	0.371447	2
PITPNC1	0.000899619	-0.183346	0.182	0.258	1	2
EPAS1	0	1.04055	0.718	0.046	0	3
ADAMTS9	0	2.20896	0.87	0.066	0	3
TM4SF1	0	0.642196	0.439	0.008	0	3
MCTP1	0	1.97592	0.889	0.1	0	3
ADAMTS1	1.30408e-303	0.722689	0.534	0.022	2.98151e-299	3
FLT1	1.64974e-303	1.00386	0.744	0.06	3.77181e-299	3
ARL15	1.91516e-272	1.6635	0.885	0.122	4.37863e-268	3
ERG	3.06115e-249	0.700703	0.618	0.047	6.9987e-245	3
PLEKHG1	3.75874e-249	1.0187	0.802	0.095	8.5936e-245	3
LINC01695	7.84291e-237	0.544501	0.405	0.015	1.79312e-232	3
VEGFC	1.80044e-233	0.653172	0.538	0.036	4.11635e-229	3
MECOM	2.67183e-226	1.04677	0.794	0.104	6.1086e-222	3
RALGAPA2	1.05801e-225	0.833762	0.737	0.085	2.41892e-221	3
EVA1C	1.11294e-224	0.876023	0.718	0.082	2.5445e-220	3
PLPP1	3.20477e-224	1.15799	0.737	0.09	7.32706e-220	3
MYO1E	2.61335e-221	0.817794	0.645	0.063	5.9749e-217	3
CDK17	1.62731e-210	0.657868	0.649	0.067	3.72053e-206	3
ADGRL4	4.69866e-209	0.818104	0.672	0.076	1.07425e-204	3
BMPR2	1.16267e-208	1.05294	0.931	0.181	2.65821e-204	3
ADAMTS4	2.05567e-199	0.458902	0.298	0.008	4.69988e-195	3
MIR222HG	1.54801e-196	0.769346	0.477	0.035	3.53922e-192	3
BACE2	1.37586e-195	0.495504	0.412	0.023	3.14563e-191	3
TCF4	6.53173e-195	0.903385	0.737	0.105	1.49335e-190	3
PITPNC1	1.04706e-193	1.34117	0.916	0.216	2.39389e-189	3
PDLIM1	7.68665e-192	0.495661	0.424	0.026	1.7574e-187	3
ABLIM1	1.42471e-191	0.83036	0.779	0.119	3.25731e-187	3
CLIC4	5.85827e-190	0.89611	0.691	0.093	1.33938e-185	3
CPNE8	6.69385e-188	0.571037	0.534	0.048	1.53041e-183	3
PICALM	7.87201e-186	0.804656	0.748	0.113	1.79978e-181	3
WWTR1	3.63587e-185	0.649485	0.561	0.056	8.3127e-181	3
ETS2	1.37895e-182	0.451154	0.347	0.016	3.15269e-178	3
WARS	1.82298e-180	0.527708	0.347	0.017	4.16788e-176	3
IL6	8.38359e-175	0.326671	0.233	0.004	1.91674e-170	3
HIPK3	1.2508e-173	0.777147	0.744	0.12	2.8597e-169	3
ICAM1	8.49257e-172	0.647479	0.511	0.05	1.94166e-167	3
ATP8B1	5.01456e-171	0.653033	0.611	0.075	1.14648e-166	3
SYNE2	8.96354e-171	0.73173	0.737	0.117	2.04933e-166	3
CSF3	4.92923e-168	0.372851	0.198	0.002	1.12697e-163	3
MAST4	2.94608e-167	0.799928	0.687	0.104	6.73562e-163	3
MAGI1	3.81509e-165	0.758062	0.809	0.151	8.72244e-161	3
PTPRM	1.51631e-161	0.790478	0.805	0.155	3.46673e-157	3
PKP4	1.20959e-149	0.573088	0.542	0.066	2.76547e-145	3
MYH9	1.21463e-149	0.474224	0.443	0.041	2.77702e-145	3
PNP	7.29147e-149	0.239584	0.179	0.002	1.66705e-144	3
PPFIBP1	1.06568e-147	0.43924	0.401	0.033	2.43647e-143	3
ARHGEF12	1.65684e-147	0.552679	0.5	0.056	3.78802e-143	3
SAMD4A	3.84832e-145	0.915273	0.76	0.155	8.79841e-141	3
AKAP12	3.70142e-144	0.975597	0.55	0.076	8.46256e-140	3
AC011511.2	2.09785e-143	0.483169	0.374	0.029	4.79631e-139	3
UGCG	5.23139e-138	0.387369	0.34	0.024	1.19605e-133	3
SSH1	4.30285e-136	0.469139	0.435	0.045	9.83762e-132	3
CRIM1	1.2122e-132	0.614819	0.641	0.109	2.77145e-128	3
PLCB1	2.96921e-132	0.629168	0.66	0.118	6.78851e-128	3
EMP1	2.16554e-130	0.783498	0.611	0.105	4.95108e-126	3
SLCO4A1	3.99715e-129	0.221159	0.156	0.002	9.13868e-125	3
FLNB	1.00991e-127	0.494673	0.466	0.056	2.30895e-123	3
PDLIM5	1.2398e-127	0.537761	0.561	0.084	2.83456e-123	3
RELL1	2.15771e-127	0.451287	0.366	0.033	4.93318e-123	3
BCR	2.60744e-127	0.403316	0.355	0.03	5.9614e-123	3
RNF122	1.22949e-125	0.43025	0.26	0.014	2.81099e-121	3
KMT2E	1.90916e-122	0.557095	0.527	0.078	4.36491e-118	3
PELI1	1.00158e-119	0.371443	0.309	0.024	2.28992e-115	3
RASGRF2	2.53069e-119	0.415296	0.382	0.039	5.78592e-115	3
PODXL	3.94284e-118	0.405852	0.302	0.023	9.01451e-114	3
SWAP70	1.12835e-117	0.373955	0.328	0.028	2.57974e-113	3
IQCJ-SCHIP1	3.56748e-117	0.535697	0.496	0.072	8.15632e-113	3
LDB2	1.28057e-114	0.634838	0.714	0.149	2.92776e-110	3
PARP14	1.67043e-114	0.338722	0.282	0.02	3.81911e-110	3
ATP11A	4.1422e-114	0.36728	0.302	0.024	9.47031e-110	3
RND1	9.2071e-113	0.273418	0.195	0.007	2.10502e-108	3
DOCK4	3.19847e-112	0.571232	0.66	0.135	7.31267e-108	3
IFI44L	6.473e-110	0.249388	0.198	0.008	1.47992e-105	3
TMTC1	1.55875e-108	0.521524	0.576	0.102	3.56376e-104	3
YBX3	1.14262e-106	0.488484	0.431	0.058	2.61238e-102	3
NXN	6.06034e-106	0.538789	0.55	0.098	1.38558e-101	3
UBR1	7.08051e-105	0.612204	0.447	0.066	1.61882e-100	3
CHSY1	2.65992e-104	0.350455	0.302	0.027	6.08136e-100	3
CRYBG3	3.15556e-104	0.372628	0.324	0.032	7.21455e-100	3
DACH1	3.45661e-103	0.419623	0.363	0.042	7.90284e-99	3
ANKRD17	1.36854e-102	0.582604	0.576	0.114	3.12889e-98	3
ELMO1	1.68306e-102	0.518103	0.576	0.11	3.84797e-98	3
TSC22D2	3.27521e-100	0.569388	0.416	0.059	7.48812e-96	3
JMJD1C	1.68357e-99	0.683539	0.771	0.222	3.84914e-95	3
ZNF385D	2.99509e-98	0.79139	0.641	0.159	6.84769e-94	3
NAMPT	2.28674e-97	0.681501	0.63	0.137	5.22817e-93	3
MSN	3.15799e-97	0.407598	0.374	0.047	7.22012e-93	3
CEMIP2	2.95318e-96	0.489865	0.439	0.068	6.75185e-92	3
ST6GALNAC3	2.29141e-90	0.478604	0.5	0.092	5.23884e-86	3
RHOJ	3.58242e-90	0.35665	0.298	0.031	8.19048e-86	3
TNFRSF10D	9.77224e-90	0.286428	0.229	0.017	2.23423e-85	3
CHIC2	3.21815e-89	0.299888	0.26	0.023	7.35765e-85	3
FCHSD2	9.71143e-88	0.469549	0.496	0.094	2.22032e-83	3
CXCL2	1.2366e-87	0.233991	0.176	0.009	2.82724e-83	3
ASAP1	1.15631e-86	0.492708	0.542	0.114	2.64366e-82	3
RAP1B	2.46119e-86	0.474463	0.45	0.079	5.62702e-82	3
CSRP2	3.52259e-86	0.197511	0.145	0.005	8.05369e-82	3
UBE2D3	6.9921e-86	0.375418	0.363	0.05	1.5986e-81	3
BTNL9	1.68777e-85	0.352945	0.244	0.021	3.85874e-81	3
NDRG1	2.70928e-85	0.310576	0.275	0.028	6.19424e-81	3
ITPKC	7.879e-85	0.33806	0.294	0.033	1.80138e-80	3
NSUN6	1.06372e-83	0.33474	0.302	0.035	2.43198e-79	3
CALD1	1.1194e-83	0.430645	0.454	0.082	2.55929e-79	3
LINC00639	8.90339e-83	0.326166	0.233	0.02	2.03558e-78	3
ARHGAP26	2.90394e-82	0.469669	0.55	0.121	6.63927e-78	3
PCAT19	2.96083e-82	0.259932	0.198	0.014	6.76933e-78	3
ARHGAP29	3.61538e-82	0.338036	0.313	0.039	8.26585e-78	3
PLCB4	1.51017e-80	0.438453	0.454	0.085	3.45271e-76	3
TACC1	3.2241e-80	0.445428	0.523	0.111	7.37126e-76	3
EXT1	4.13962e-80	0.542661	0.592	0.146	9.46442e-76	3
OSMR	1.39094e-79	0.402658	0.385	0.062	3.1801e-75	3
ATP11C	1.76471e-78	0.348675	0.332	0.046	4.03466e-74	3
KLF7	9.01964e-78	0.334735	0.313	0.041	2.06216e-73	3
CPXM2	1.95563e-77	0.362946	0.344	0.05	4.47116e-73	3
A2M	1.37615e-76	0.280465	0.244	0.024	3.1463e-72	3
ATP1A1	2.3187e-76	0.278305	0.221	0.02	5.30124e-72	3
UTRN	9.46284e-76	0.490307	0.603	0.156	2.16349e-71	3
PIK3C2B	3.42047e-75	0.306937	0.267	0.03	7.82021e-71	3
FES	4.11652e-75	0.15666	0.115	0.003	9.4116e-71	3
CDC42BPA	7.16067e-75	0.389792	0.405	0.072	1.63714e-70	3
TUSC3	5.7583e-72	0.310342	0.263	0.031	1.31652e-67	3
APBB2	1.46388e-71	0.46442	0.58	0.151	3.34686e-67	3
SELE	1.57648e-71	0.277624	0.145	0.008	3.6043e-67	3
NR5A2	2.49266e-71	0.278639	0.24	0.026	5.69897e-67	3
TCF7L2	3.37831e-71	0.407024	0.405	0.076	7.72383e-67	3
RCAN1	5.68589e-71	0.233068	0.179	0.013	1.29997e-66	3
PLXNA2	1.91676e-70	0.321994	0.263	0.032	4.38229e-66	3
PTPRG	4.10775e-70	0.566105	0.802	0.299	9.39155e-66	3
NOS3	1.32252e-69	0.186374	0.134	0.006	3.02369e-65	3
SIK3	5.39846e-69	0.476908	0.622	0.175	1.23425e-64	3
FOSL2	1.27913e-68	0.236139	0.198	0.018	2.92447e-64	3
ETS1	3.20862e-68	0.300893	0.267	0.034	7.33586e-64	3
ZFAND3	7.08246e-68	0.460628	0.573	0.154	1.61926e-63	3
ARHGAP31	2.56599e-67	0.340624	0.336	0.055	5.86662e-63	3
FNIP2	6.44959e-67	0.302495	0.275	0.037	1.47457e-62	3
VWF	2.92929e-66	0.42199	0.412	0.083	6.69724e-62	3
PALM2-AKAP2	1.3929e-65	0.471852	0.576	0.161	3.18459e-61	3
ACTR3	2.06378e-65	0.279574	0.252	0.031	4.71842e-61	3
SASH1	2.95846e-65	0.41454	0.462	0.105	6.76392e-61	3
TPM4	6.92107e-64	0.306654	0.29	0.043	1.58236e-59	3
PDE4D	4.30545e-63	0.434539	0.561	0.155	9.84355e-59	3
STIM2	7.03343e-63	0.26824	0.229	0.027	1.60805e-58	3
EMCN	7.6258e-63	0.398026	0.473	0.11	1.74349e-58	3
ARHGAP23	1.44223e-62	0.236439	0.202	0.021	3.29737e-58	3
CMIP	2.39147e-62	0.346372	0.355	0.066	5.46761e-58	3
GMDS	3.98961e-62	0.378239	0.408	0.087	9.12145e-58	3
ZEB1	4.34903e-62	0.463009	0.519	0.139	9.94319e-58	3
ATP13A3	5.61342e-62	0.397778	0.385	0.078	1.2834e-57	3
HIVEP2	1.02876e-61	0.413983	0.416	0.091	2.35206e-57	3
ETV6	1.20927e-61	0.341424	0.351	0.065	2.76475e-57	3
AC018816.1	2.59116e-61	0.218563	0.183	0.017	5.92417e-57	3
FAM155A	2.79005e-61	0.402776	0.466	0.108	6.3789e-57	3
SERPINB1	3.02423e-61	0.197442	0.156	0.012	6.91429e-57	3
EFNB2	4.01618e-61	0.193614	0.153	0.011	9.1822e-57	3
ELOVL7	9.95486e-61	0.205977	0.16	0.013	2.27598e-56	3
CDH5	4.02494e-60	0.222289	0.183	0.017	9.20221e-56	3
FOXO1	4.81125e-60	0.395897	0.439	0.102	1.1e-55	3
LRMDA	1.67694e-59	0.433848	0.592	0.178	3.83398e-55	3
TGM2	4.26261e-59	0.291037	0.164	0.014	9.7456e-55	3
PCSK5	9.31749e-58	0.425435	0.389	0.086	2.13026e-53	3
RAPGEF5	2.24775e-57	0.303841	0.298	0.05	5.13903e-53	3
CTTNBP2NL	4.31665e-57	0.256575	0.225	0.029	9.86916e-53	3
CLEC1A	1.27892e-56	0.152002	0.118	0.006	2.924e-52	3
PREX2	1.82152e-56	0.334128	0.347	0.069	4.16455e-52	3
RBPMS	2.11067e-56	0.420713	0.542	0.157	4.82563e-52	3
NRP1	2.07321e-55	0.39651	0.374	0.081	4.73998e-51	3
PTPN12	2.61243e-55	0.338488	0.351	0.072	5.9728e-51	3
CDKN1A	3.18091e-55	0.19454	0.141	0.011	7.27251e-51	3
ADGRF5	7.16332e-55	0.225111	0.195	0.022	1.63775e-50	3
GRB10	1.9035e-54	0.294026	0.286	0.049	4.35197e-50	3
ARGLU1	3.04734e-54	0.275692	0.26	0.04	6.96714e-50	3
ZSWIM6	2.37231e-53	0.41666	0.504	0.144	5.42382e-49	3
MEF2C	1.43751e-52	0.321814	0.336	0.069	3.28658e-48	3
PKIG	2.16855e-52	0.262654	0.198	0.024	4.95795e-48	3
KDR	1.52594e-51	0.150453	0.118	0.008	3.48875e-47	3
SYNJ2	2.34203e-51	0.260662	0.225	0.032	5.35458e-47	3
RASIP1	7.42879e-51	0.195411	0.164	0.017	1.69844e-46	3
PTPN14	8.50146e-51	0.24395	0.221	0.031	1.94369e-46	3
TMEM165	9.49445e-50	0.29802	0.302	0.059	2.17072e-45	3
SEMA6A	1.20057e-49	0.219579	0.187	0.023	2.74486e-45	3
PLS3	1.26874e-49	0.245803	0.202	0.027	2.90072e-45	3
MBNL1	1.39198e-49	0.428012	0.576	0.191	3.18248e-45	3
SNTG2	1.63502e-49	0.283358	0.279	0.051	3.73814e-45	3
TBC1D1	1.69972e-49	0.276632	0.263	0.045	3.88606e-45	3
CTNNA1	1.43675e-48	0.355384	0.412	0.107	3.28485e-44	3
ARID5A	3.84925e-48	0.204017	0.176	0.021	8.80054e-44	3
STOM	4.39044e-48	0.24004	0.214	0.031	1.00379e-43	3
STOX2	1.0835e-47	0.424905	0.443	0.127	2.47721e-43	3
TSHZ2	1.95568e-47	0.431879	0.569	0.197	4.47126e-43	3
DOC2B	2.63767e-47	0.17556	0.145	0.014	6.03051e-43	3
TNFRSF10B	2.948e-47	0.203406	0.176	0.021	6.74001e-43	3
PITPNB	2.79225e-45	0.261533	0.248	0.044	6.38392e-41	3
SRSF4	4.17926e-45	0.265232	0.26	0.048	9.55505e-41	3
SHANK3	4.64633e-45	0.240022	0.218	0.034	1.06229e-40	3
PTPRB	5.36106e-45	0.28946	0.309	0.066	1.2257e-40	3
CYTH1	2.82231e-44	0.257128	0.244	0.043	6.45266e-40	3
TBC1D9	3.46525e-44	0.21993	0.187	0.026	7.92261e-40	3
SEC14L1	5.38872e-44	0.227317	0.202	0.03	1.23202e-39	3
HDGFL3	6.72411e-44	0.239132	0.206	0.032	1.53733e-39	3
ARHGEF15	8.79064e-44	0.158968	0.13	0.012	2.0098e-39	3
KDM6B	3.78186e-42	0.189753	0.149	0.017	8.64647e-38	3
LITAF	1.62397e-41	0.282019	0.248	0.048	3.71287e-37	3
CFLAR	1.97351e-41	0.247679	0.24	0.045	4.51204e-37	3
HNRNPC	3.66356e-41	0.342949	0.351	0.092	8.37599e-37	3
FOSL1	7.1147e-41	0.161984	0.13	0.013	1.62663e-36	3
SULF1	7.30885e-41	0.272048	0.26	0.053	1.67102e-36	3
RAPGEF4	1.15998e-40	0.274475	0.271	0.057	2.65206e-36	3
PPP1CB	2.73907e-40	0.194137	0.172	0.024	6.26233e-36	3
USP12	2.78228e-40	0.260637	0.237	0.045	6.36113e-36	3
SP100	3.31613e-40	0.224624	0.21	0.035	7.58166e-36	3
WDR43	6.03461e-40	0.188833	0.149	0.018	1.37969e-35	3
BMP6	7.24905e-40	0.181323	0.156	0.02	1.65735e-35	3
ITGA1	9.59279e-40	0.228565	0.21	0.036	2.1932e-35	3
MLKL	1.58038e-39	0.172178	0.141	0.016	3.61323e-35	3
FBXO11	1.91162e-39	0.293136	0.324	0.081	4.37053e-35	3
FLI1	2.13453e-39	0.258917	0.263	0.055	4.88018e-35	3
KIAA1217	6.22299e-39	0.414711	0.427	0.136	1.42276e-34	3
NEBL	9.97126e-39	0.33115	0.237	0.047	2.27973e-34	3
TANC1	1.21954e-38	0.257807	0.256	0.053	2.78823e-34	3
RYBP	2.9681e-38	0.183325	0.16	0.022	6.78596e-34	3
CD55	3.96001e-38	0.235196	0.221	0.041	9.05376e-34	3
BMX	7.05528e-38	0.164064	0.134	0.015	1.61305e-33	3
SDCBP	9.21004e-38	0.172993	0.149	0.019	2.10569e-33	3
KALRN	1.51403e-37	0.301791	0.344	0.093	3.46152e-33	3
TPM3	1.56007e-36	0.17533	0.153	0.021	3.56678e-32	3
CADPS2	2.30487e-36	0.278142	0.309	0.079	5.26963e-32	3
MIDN	5.14954e-36	0.177778	0.145	0.019	1.17734e-31	3
EHD4	9.77285e-36	0.161676	0.122	0.013	2.23437e-31	3
PLXDC2	1.04989e-35	0.345057	0.416	0.136	2.40037e-31	3
NKAIN2	2.45583e-35	0.441616	0.305	0.082	5.61476e-31	3
CCNL1	3.07955e-35	0.25642	0.271	0.064	7.04077e-31	3
ARAP2	4.7296e-35	0.224385	0.214	0.042	1.08133e-30	3
ZNRF1	7.4724e-35	0.212482	0.202	0.038	1.70842e-30	3
CCSER1	1.026e-34	0.335189	0.443	0.152	2.34573e-30	3
AP001605.1	1.08183e-34	0.17003	0.137	0.018	2.47338e-30	3
SUSD6	2.33644e-34	0.18288	0.164	0.026	5.34181e-30	3
GCH1	2.42182e-34	0.188966	0.172	0.028	5.53701e-30	3
COL4A1	1.2526e-33	0.383081	0.347	0.104	2.86382e-29	3
PLSCR1	1.25476e-33	0.18517	0.168	0.027	2.86875e-29	3
SGMS2	1.41624e-33	0.181935	0.141	0.019	3.23795e-29	3
STARD13	7.04524e-33	0.251735	0.271	0.067	1.61075e-28	3
STAT3	1.60753e-32	0.315748	0.389	0.128	3.6753e-28	3
ELF2	1.7654e-32	0.294822	0.359	0.111	4.03623e-28	3
LIMCH1	1.91324e-32	0.278852	0.286	0.075	4.37424e-28	3
HNRNPA2B1	9.45495e-32	0.264472	0.26	0.064	2.16169e-27	3
CCNH	1.72705e-31	0.252412	0.305	0.085	3.94856e-27	3
RAB27A	2.72824e-31	0.208496	0.191	0.037	6.23758e-27	3
MACF1	3.08875e-31	0.318354	0.466	0.175	7.06182e-27	3
ITGAV	3.90445e-31	0.163911	0.145	0.022	8.92675e-27	3
AFDN	4.1578e-31	0.196453	0.187	0.036	9.50597e-27	3
IFI16	6.5156e-31	0.250899	0.282	0.075	1.48966e-26	3
ANO2	8.644e-31	0.232614	0.305	0.084	1.97628e-26	3
LMCD1	1.20709e-30	0.166576	0.149	0.024	2.75976e-26	3
PVT1	1.30438e-30	0.251163	0.218	0.049	2.98221e-26	3
MLXIP	2.28379e-30	0.156705	0.137	0.02	5.22143e-26	3
MSRB3	3.59275e-30	0.220286	0.225	0.052	8.21411e-26	3
TRIP12	3.90024e-30	0.217863	0.221	0.05	8.91713e-26	3
GNA14	4.08828e-30	0.221393	0.206	0.044	9.34703e-26	3
PTPRE	6.37902e-30	0.214767	0.164	0.029	1.45843e-25	3
PLPP3	1.128e-29	0.244799	0.256	0.066	2.57895e-25	3
RAPGEF2	1.63958e-29	0.238692	0.252	0.064	3.74857e-25	3
PPA1	2.01881e-29	0.168315	0.153	0.026	4.61561e-25	3
SLC9B2	2.16065e-29	0.166576	0.145	0.023	4.9399e-25	3
LEPR	2.44951e-29	0.2199	0.206	0.045	5.60032e-25	3
SVIL	1.43799e-28	0.23695	0.233	0.058	3.28768e-24	3
NEDD9	1.55811e-28	0.18639	0.172	0.033	3.5623e-24	3
BMS1P14	3.42793e-28	0.163835	0.149	0.026	7.83727e-24	3
RASAL2	3.66889e-28	0.250324	0.29	0.085	8.38819e-24	3
APOLD1	7.14174e-28	0.202391	0.183	0.038	1.63282e-23	3
GNAQ	1.04917e-27	0.240088	0.271	0.076	2.39873e-23	3
CASP4	1.54624e-27	0.150633	0.134	0.021	3.53517e-23	3
CAMSAP2	1.62565e-27	0.196093	0.195	0.043	3.71673e-23	3
IGFBP7	3.05365e-27	0.227258	0.248	0.066	6.98155e-23	3
TPO	4.94334e-27	0.156348	0.141	0.024	1.1302e-22	3
SERPINE1	5.06055e-27	0.152506	0.115	0.016	1.15699e-22	3
TEK	1.17583e-26	0.173478	0.164	0.032	2.6883e-22	3
MLLT3	1.66169e-26	0.183373	0.172	0.035	3.79912e-22	3
IRAK3	1.7483e-26	0.158729	0.145	0.026	3.99714e-22	3
SPTBN1	2.30997e-26	0.25876	0.313	0.101	5.28129e-22	3
SLC2A3	3.0547e-26	0.167013	0.153	0.029	6.98395e-22	3
UACA	8.21269e-26	0.188042	0.187	0.042	1.87767e-21	3
EGFL7	2.19093e-25	0.188785	0.187	0.042	5.00913e-21	3
MEF2A	2.46231e-25	0.229369	0.263	0.077	5.62958e-21	3
RBFOX1	2.68013e-25	-0.3777	0.027	0.334	6.12759e-21	3
TUBB6	3.15866e-25	0.19104	0.179	0.04	7.22165e-21	3
AL583785.1	4.55497e-25	0.211352	0.183	0.042	1.0414e-20	3
ARL13B	4.82294e-25	0.155994	0.145	0.027	1.10267e-20	3
TCF12	5.52305e-25	0.260011	0.34	0.119	1.26274e-20	3
NECTIN2	6.05028e-25	0.19	0.172	0.037	1.38328e-20	3
LINC00486	1.54439e-24	-0.358787	0.156	0.48	3.53095e-20	3
AKAP13	3.55778e-24	0.267268	0.374	0.141	8.13415e-20	3
C22orf34	4.16838e-24	0.174767	0.172	0.038	9.53016e-20	3
FRYL	6.38808e-24	0.204847	0.221	0.06	1.46051e-19	3
PEAK1	6.88286e-24	0.247144	0.321	0.111	1.57363e-19	3
EPB41L4A	1.04499e-23	0.206407	0.225	0.062	2.38917e-19	3
ZFC3H1	1.20039e-23	0.178734	0.179	0.042	2.74445e-19	3
CCDC3	2.94014e-23	0.218748	0.237	0.068	6.72204e-19	3
IL1R1	3.48866e-23	0.21358	0.187	0.046	7.97612e-19	3
FAM241A	4.99609e-23	0.15182	0.13	0.024	1.14226e-18	3
APP	5.22403e-23	0.208624	0.233	0.067	1.19437e-18	3
NLK	1.33784e-22	0.16157	0.156	0.034	3.05871e-18	3
PLAUR	1.75532e-22	0.179633	0.168	0.039	4.01318e-18	3
TACR1	2.00056e-22	0.161268	0.156	0.034	4.57389e-18	3
JAK2	2.21213e-22	0.15296	0.145	0.03	5.05758e-18	3
THSD7A	4.55412e-22	0.187293	0.183	0.046	1.04121e-17	3
ITPR2	5.31162e-22	0.229141	0.275	0.091	1.2144e-17	3
B4GALT5	8.60667e-22	0.179978	0.187	0.048	1.96774e-17	3
PIK3C2A	9.55461e-22	0.205118	0.233	0.069	2.18447e-17	3
DOCK9	1.03938e-21	0.193026	0.21	0.058	2.37633e-17	3
ACTN4	1.59814e-21	0.167357	0.168	0.04	3.65383e-17	3
DIPK2B	2.85267e-21	0.151143	0.145	0.031	6.52205e-17	3
ZC3HAV1	1.3691e-20	0.16787	0.172	0.043	3.13017e-16	3
PDE10A	2.19301e-20	0.174439	0.183	0.048	5.01387e-16	3
WNK1	3.00286e-20	0.203077	0.229	0.071	6.86545e-16	3
AFF1	3.4626e-20	0.196741	0.225	0.069	7.91654e-16	3
IL6ST	3.72552e-20	0.191231	0.218	0.065	8.51766e-16	3
RAPGEF1	3.9257e-20	0.161435	0.164	0.04	8.97534e-16	3
CDH13	5.72116e-20	0.246912	0.374	0.156	1.30803e-15	3
SKIL	8.91123e-20	0.152581	0.153	0.036	2.03738e-15	3
VCL	2.46737e-19	0.188904	0.206	0.061	5.64115e-15	3
CNTNAP2	2.58706e-19	-0.313797	0.015	0.262	5.91479e-15	3
COL4A2	2.9761e-19	0.214566	0.271	0.096	6.80426e-15	3
COL19A1	3.45222e-19	-0.316788	0.034	0.288	7.89282e-15	3
FP236383.3	4.88634e-19	-0.340646	0.565	0.825	1.11716e-14	3
KIF13A	1.1651e-18	0.208383	0.263	0.093	2.66376e-14	3
CNTNAP3B	1.19669e-18	0.210738	0.263	0.093	2.73599e-14	3
KAZN	2.0159e-18	-0.422924	0.042	0.291	4.60896e-14	3
NFE2L2	2.57806e-18	0.164803	0.176	0.049	5.89421e-14	3
CALCRL	3.69511e-18	0.178006	0.221	0.071	8.44812e-14	3
SNX9	4.5384e-18	0.204607	0.24	0.083	1.03761e-13	3
STX12	4.85417e-18	0.159577	0.168	0.046	1.10981e-13	3
FBXL7	4.98052e-18	0.232199	0.397	0.177	1.1387e-13	3
MRTFB	6.12739e-18	0.18407	0.214	0.068	1.40091e-13	3
CSMD1	8.44078e-18	-0.291566	0.004	0.229	1.92981e-13	3
BRAF	1.36203e-17	0.193328	0.237	0.082	3.11401e-13	3
ARHGEF3	1.74183e-17	0.189598	0.229	0.078	3.98234e-13	3
AFF4	2.65658e-17	0.190601	0.233	0.08	6.07374e-13	3
RBMS2	7.39657e-17	0.154258	0.164	0.046	1.69108e-12	3
HRH1	1.22153e-16	0.183534	0.145	0.038	2.79278e-12	3
DLEU2	1.89388e-16	0.184972	0.229	0.08	4.32998e-12	3
ARID4B	2.12648e-16	0.187138	0.233	0.083	4.86178e-12	3
AUTS2	6.64287e-16	-0.307431	0.046	0.27	1.51876e-11	3
ZBTB20	6.95501e-16	0.2343	0.519	0.279	1.59012e-11	3
PALMD	7.62687e-16	0.178412	0.218	0.076	1.74373e-11	3
CBLB	1.87814e-15	0.209403	0.347	0.154	4.29398e-11	3
PRKG1	3.52661e-15	-0.312156	0.031	0.241	8.0629e-11	3
XIST	6.07925e-15	0.21096	0.206	0.073	1.3899e-10	3
ITGA9	7.35923e-15	0.152691	0.172	0.054	1.68254e-10	3
AKT3	1.11933e-14	0.200095	0.294	0.126	2.55912e-10	3
TRIO	1.55671e-14	0.207562	0.26	0.106	3.55911e-10	3
PTPRD	2.71879e-14	-0.250352	0.015	0.208	6.21598e-10	3
ABL2	4.21679e-14	0.168671	0.214	0.079	9.64084e-10	3
SLC4A7	4.89252e-14	0.211093	0.225	0.087	1.11858e-09	3
BAZ2B	8.18575e-14	0.170026	0.218	0.082	1.87151e-09	3
DMD	8.27348e-14	-0.282065	0.065	0.273	1.89157e-09	3
ANK2	1.38195e-13	-0.269366	0	0.175	3.15955e-09	3
UBE2H	1.40156e-13	0.165863	0.21	0.079	3.20438e-09	3
FGD4	1.76369e-13	0.151734	0.179	0.062	4.03233e-09	3
TGFBR2	4.42225e-13	0.151993	0.183	0.065	1.01106e-08	3
LRP1B	5.51948e-13	-0.246302	0.034	0.221	1.26192e-08	3
NEGR1	1.12844e-12	-0.304066	0.011	0.183	2.57994e-08	3
SOX5	1.49556e-12	-0.288876	0.076	0.272	3.41929e-08	3
ROCK2	1.73934e-12	0.156201	0.198	0.075	3.97664e-08	3
AC060765.2	5.72317e-12	-0.230495	0.05	0.231	1.30849e-07	3
SPAG9	7.84102e-12	0.17119	0.252	0.111	1.79269e-07	3
RASGEF1B	9.41373e-12	-0.233787	0.08	0.27	2.15226e-07	3
PCDH9	1.05334e-11	-0.231887	0.015	0.177	2.40825e-07	3
EYS	4.00517e-11	-0.201815	0.011	0.163	9.15702e-07	3
HDAC9	6.73839e-11	0.182089	0.198	0.083	1.5406e-06	3
MIR99AHG	1.03159e-10	-0.212185	0.031	0.188	2.35853e-06	3
DCLK1	1.29806e-10	-0.305613	0.015	0.162	2.96775e-06	3
LPP	1.42579e-10	0.184707	0.397	0.223	3.25978e-06	3
NRXN3	2.0699e-10	-0.190504	0.011	0.154	4.73242e-06	3
NOVA1	2.19035e-10	-0.269625	0	0.135	5.00779e-06	3
PPP3CA	3.32329e-10	0.154695	0.229	0.104	7.59804e-06	3
ZFHX3	5.71308e-10	-0.19302	0.027	0.173	1.30618e-05	3
CTNNA3	6.80809e-10	-0.192799	0.023	0.166	1.55653e-05	3
GHR	7.58417e-10	-0.218845	0.027	0.171	1.73397e-05	3
SGCZ	8.88977e-10	-0.187256	0.011	0.146	2.03247e-05	3
DLGAP1	1.119e-09	-0.178558	0.011	0.145	2.55837e-05	3
ROBO2	1.18688e-09	-0.194249	0.034	0.18	2.71355e-05	3
NDC80	2.10376e-09	-0.168342	0.004	0.128	4.80982e-05	3
SEMA3A	2.26872e-09	-0.168619	0.004	0.128	5.18697e-05	3
FP700111.1	3.87378e-09	-0.160498	0	0.118	8.85663e-05	3
NFIB	4.25423e-09	0.156026	0.282	0.147	9.72645e-05	3
IL1RAPL1	4.2661e-09	-0.163076	0.004	0.124	9.75359e-05	3
DLG2	4.30437e-09	-0.191812	0.065	0.216	9.84108e-05	3
BCL2	5.25843e-09	-0.181008	0.019	0.148	0.000120223	3
ANKS1B	6.10724e-09	-0.168756	0.015	0.141	0.00013963	3
CNTN5	6.64823e-09	-0.15974	0.004	0.121	0.000151998	3
GPC6	7.42863e-09	-0.159462	0.004	0.121	0.000169841	3
DAB1	1.23236e-08	-0.158156	0.008	0.124	0.000281754	3
TENM3	1.59315e-08	-0.160375	0.008	0.123	0.000364241	3
SOX2-OT	1.78971e-08	-0.152207	0.004	0.116	0.000409181	3
CALN1	1.89243e-08	-0.165041	0.023	0.147	0.000432667	3
GRID2	1.91216e-08	-0.157689	0.011	0.128	0.000437177	3
LRRC4C	1.91441e-08	-0.154822	0.008	0.122	0.000437692	3
RORA	2.57206e-08	-0.240808	0.122	0.274	0.00058805	3
CACNA1A	2.75872e-08	-0.15492	0.011	0.126	0.000630726	3
MACROD2	3.20147e-08	-0.171759	0.046	0.178	0.000731953	3
AL589693.1	3.27851e-08	0.15786	0.202	0.097	0.000749565	3
DLC1	3.97467e-08	-0.244051	0.115	0.262	0.000908729	3
CELF2	6.35424e-08	-0.199218	0.095	0.239	0.00145277	3
UST	9.41303e-08	-0.15148	0.008	0.112	0.0021521	3
SDK1	1.13681e-07	-0.156672	0.027	0.142	0.0025991	3
DPP10	1.21456e-07	-0.151097	0.023	0.136	0.00277685	3
ANXA1	3.20594e-07	-0.178838	0.015	0.117	0.00732974	3
PDE3B	7.29657e-07	-0.154544	0.008	0.1	0.0166821	3
PHLDB2	3.72795e-06	-0.24601	0.027	0.12	0.0852322	3
NAV3	4.25788e-06	-0.160459	0.08	0.193	0.0973479	3
WDPCP	6.35152e-06	-0.17296	0.065	0.17	0.145215	3
EBF1	7.27593e-06	-0.209822	0.153	0.271	0.16635	3
LAMA2	1.65006e-05	-0.154532	0.05	0.143	0.377253	3
CD44	2.5135e-05	-0.151046	0.031	0.113	0.574661	3
GSN	0.000185019	-0.167684	0.038	0.111	1	3
SLC19A3	1.63551e-292	0.787868	0.672	0.045	3.73927e-288	4
PDE3B	3.48633e-260	0.800714	0.716	0.061	7.97079e-256	4
TRHDE-AS1	1.28264e-221	0.435846	0.296	0.005	2.9325e-217	4
ACACB	1.96871e-200	0.908823	0.832	0.13	4.50105e-196	4
LPL	7.04727e-200	0.594212	0.552	0.046	1.61122e-195	4
PTEN	4.11342e-199	0.718561	0.552	0.048	9.40451e-195	4
ITSN1	9.41926e-187	0.703622	0.668	0.081	2.15353e-182	4
SLC1A3	2.90197e-186	0.482733	0.356	0.016	6.63478e-182	4
GHR	1.37331e-176	0.891737	0.788	0.129	3.1398e-172	4
PPARG	4.29904e-171	0.763919	0.672	0.092	9.8289e-167	4
SORBS1	1.41566e-170	0.789203	0.68	0.095	3.23662e-166	4
LINC00278	7.44242e-168	0.555997	0.36	0.02	1.70156e-163	4
AQP7	3.72016e-167	0.518971	0.488	0.043	8.5054e-163	4
ADH1B	3.01345e-149	0.483296	0.42	0.035	6.88965e-145	4
GPAM	4.55266e-143	0.383038	0.316	0.018	1.04087e-138	4
GRK3	1.02124e-139	0.496023	0.468	0.049	2.33487e-135	4
LGR4	9.94344e-137	0.407344	0.332	0.022	2.27337e-132	4
SIK2	2.57304e-136	0.605912	0.616	0.094	5.88275e-132	4
AL136119.1	1.02249e-133	0.388906	0.296	0.017	2.33773e-129	4
ADIPOQ	2.13708e-130	0.349377	0.292	0.017	4.88601e-126	4
MEST	3.41383e-127	0.267773	0.208	0.007	7.80505e-123	4
WDPCP	4.19912e-126	0.643619	0.708	0.135	9.60045e-122	4
PTGER3	1.25053e-124	0.443973	0.392	0.038	2.8591e-120	4
LAMA4	1.12562e-123	0.551331	0.548	0.081	2.5735e-119	4
TNS1	6.12918e-122	0.47077	0.452	0.054	1.40131e-117	4
ACSL1	2.35301e-120	0.404006	0.352	0.031	5.37969e-116	4
PECR	4.30584e-118	0.360059	0.304	0.022	9.84444e-114	4
BCL2	3.81204e-113	0.555884	0.628	0.115	8.71546e-109	4
SOX5	6.0092e-112	0.845407	0.816	0.232	1.37388e-107	4
GYG2	1.7607e-111	0.303529	0.248	0.014	4.02548e-107	4
AC004160.1	2.06418e-111	0.463138	0.428	0.053	4.71933e-107	4
DIRC3	9.97887e-103	0.433569	0.416	0.054	2.28147e-98	4
ACSS3	3.49696e-100	0.405812	0.364	0.042	7.9951e-96	4
CD36	5.01759e-100	0.574398	0.588	0.115	1.14717e-95	4
PPP2R1B	1.65511e-99	0.38924	0.348	0.038	3.78408e-95	4
CEPT1	2.35027e-99	0.249712	0.196	0.009	5.37342e-95	4
TMEM132C	2.37336e-97	0.500785	0.468	0.074	5.42621e-93	4
EBF1	1.34574e-96	0.715484	0.808	0.235	3.07677e-92	4
CIDEA	3.05801e-96	0.272433	0.22	0.013	6.99152e-92	4
ABCA1	5.84741e-96	0.42402	0.396	0.052	1.33689e-91	4
SOS1	4.15929e-93	0.435466	0.412	0.059	9.50937e-89	4
LRIG1	5.41501e-93	0.32468	0.28	0.025	1.23803e-88	4
EFNA5	1.71834e-91	0.455168	0.388	0.053	3.92865e-87	4
GABRE	1.07567e-90	0.269672	0.224	0.015	2.4593e-86	4
RHOBTB3	1.08445e-90	0.374777	0.312	0.033	2.47938e-86	4
TEAD1	7.1355e-90	0.456954	0.436	0.069	1.63139e-85	4
ADRA1A	1.72912e-89	0.308412	0.268	0.024	3.95329e-85	4
AL845331.2	2.35932e-89	0.298041	0.256	0.022	5.3941e-85	4
LINC01239	5.95311e-89	0.38924	0.328	0.038	1.36106e-84	4
MLXIPL	1.04499e-87	0.357729	0.332	0.039	2.38915e-83	4
ACVR1C	3.95098e-87	0.24243	0.192	0.011	9.03313e-83	4
PDZRN3	4.85229e-86	0.430915	0.384	0.055	1.10938e-81	4
TMEM131L	2.77395e-84	0.374419	0.364	0.05	6.34209e-80	4
ENPP2	2.69194e-82	0.372956	0.336	0.044	6.15459e-78	4
TENM3	6.60967e-82	0.497295	0.492	0.096	1.51117e-77	4
DMD	2.72334e-75	0.578508	0.736	0.236	6.22638e-71	4
PNPLA2	4.09166e-75	0.244984	0.204	0.016	9.35476e-71	4
TCF7L2	1.5087e-74	0.415007	0.42	0.076	3.44933e-70	4
PHLDB2	2.28473e-74	0.376666	0.48	0.095	5.22357e-70	4
PFKFB1	7.30388e-74	0.18447	0.144	0.007	1.66989e-69	4
PLIN1	8.03212e-73	0.263248	0.22	0.02	1.83638e-68	4
PCDH9	2.21534e-71	0.539336	0.572	0.146	5.06492e-67	4
OGA	5.69629e-71	0.362511	0.356	0.057	1.30234e-66	4
RBPMS	4.3507e-69	0.488274	0.588	0.156	9.947e-65	4
ANTXR2	1.22913e-67	0.341869	0.308	0.045	2.81017e-63	4
PLIN5	1.44099e-67	0.211339	0.172	0.012	3.29453e-63	4
ACSS2	8.15094e-66	0.299962	0.276	0.036	1.86355e-61	4
FAM13A	1.45238e-64	0.36305	0.36	0.064	3.32058e-60	4
MDFIC	2.5079e-63	0.253346	0.22	0.024	5.73381e-59	4
BCL6	2.66356e-63	0.259286	0.216	0.023	6.0897e-59	4
ASPH	9.30803e-63	0.317231	0.304	0.047	2.12809e-58	4
FIGN	1.50611e-60	0.278888	0.248	0.032	3.44342e-56	4
CACHD1	1.02958e-59	0.319017	0.292	0.045	2.35392e-55	4
CAT	2.38727e-59	0.200228	0.164	0.013	5.45801e-55	4
IRS2	1.98536e-58	0.218675	0.184	0.017	4.53913e-54	4
DEPP1	3.72309e-58	0.184875	0.144	0.01	8.51209e-54	4
CPM	5.09245e-58	0.28138	0.248	0.033	1.16429e-53	4
ABHD5	7.61599e-56	0.249702	0.216	0.026	1.74124e-51	4
PTPRF	3.79766e-55	0.202108	0.168	0.015	8.68258e-51	4
FAM214A	4.6155e-55	0.29642	0.28	0.045	1.05524e-50	4
PRKAR2B	5.2926e-55	0.227422	0.196	0.022	1.21005e-50	4
CSAD	7.8462e-55	0.223808	0.192	0.021	1.79388e-50	4
PALMD	2.72807e-54	0.334214	0.348	0.069	6.23718e-50	4
FTX	6.32653e-54	0.429652	0.616	0.199	1.44643e-49	4
GBE1	1.08754e-53	0.356851	0.404	0.091	2.48644e-49	4
IGF1	2.32478e-53	0.201189	0.168	0.016	5.31515e-49	4
PLOD2	4.96044e-53	0.251697	0.216	0.028	1.13411e-48	4
MAST4	5.96527e-53	0.388049	0.46	0.118	1.36384e-48	4
NR3C1	1.59714e-52	0.337419	0.328	0.064	3.65153e-48	4
ECHDC2	6.58065e-51	0.250663	0.228	0.032	1.50453e-46	4
ANGPTL4	7.6924e-50	0.248854	0.228	0.033	1.75871e-45	4
EEPD1	8.73328e-50	0.267471	0.252	0.04	1.99669e-45	4
APOL6	1.18899e-49	0.202755	0.172	0.018	2.71838e-45	4
ALPK3	1.26465e-49	0.18026	0.148	0.013	2.89137e-45	4
AC025470.2	4.70002e-49	0.168175	0.136	0.011	1.07457e-44	4
LIPE	1.94056e-48	0.23476	0.212	0.029	4.4367e-44	4
ELMOD3	2.8267e-48	0.215913	0.188	0.023	6.46269e-44	4
PCOLCE2	6.23492e-48	0.263453	0.24	0.038	1.42549e-43	4
PLXNA4	2.33855e-47	0.312357	0.328	0.069	5.34663e-43	4
GNAI1	4.9833e-47	0.295652	0.3	0.059	1.13933e-42	4
LENG8	6.7458e-47	0.277821	0.272	0.049	1.54229e-42	4
EPB41L4B	1.17686e-46	0.226158	0.196	0.026	2.69066e-42	4
LIMA1	3.36963e-46	0.349945	0.412	0.107	7.70397e-42	4
CLIP4	3.95233e-46	0.185677	0.156	0.016	9.03621e-42	4
NHS	8.8621e-46	0.257326	0.244	0.041	2.02614e-41	4
SLC7A6	9.08362e-45	0.229387	0.208	0.03	2.07679e-40	4
FMO2	3.55415e-44	0.157979	0.128	0.011	8.12586e-40	4
TTTY10	1.12259e-43	0.184453	0.156	0.017	2.56657e-39	4
SLC16A7	1.37526e-43	0.297516	0.304	0.064	3.14425e-39	4
COL4A1	1.89783e-43	0.323374	0.396	0.102	4.33901e-39	4
CELF2	2.96646e-43	0.394794	0.596	0.211	6.78222e-39	4
NRIP1	1.3911e-42	0.206165	0.176	0.023	3.18048e-38	4
NET1	1.93592e-42	0.153162	0.124	0.011	4.42608e-38	4
IMMP2L	2.46454e-42	0.408422	0.496	0.163	5.63467e-38	4
ADCY5	6.41495e-41	0.19599	0.16	0.02	1.46665e-36	4
RNF217	1.02901e-39	0.208615	0.176	0.025	2.35263e-35	4
PXDN	6.51906e-39	0.204671	0.184	0.027	1.49045e-34	4
PIK3R1	7.20048e-39	0.254843	0.26	0.053	1.64625e-34	4
RTN3	7.4242e-39	0.274652	0.288	0.064	1.69739e-34	4
FP236383.3	7.98458e-39	0.556282	0.964	0.803	1.82552e-34	4
LINC02237	1.94438e-38	0.259999	0.256	0.052	4.44543e-34	4
FOXO1	2.74006e-38	0.317998	0.38	0.106	6.2646e-34	4
GAB1	2.84151e-38	0.225423	0.212	0.037	6.49655e-34	4
FGF10	4.56695e-38	0.202214	0.176	0.026	1.04414e-33	4
PDGFC	2.07586e-37	0.203157	0.184	0.028	4.74603e-33	4
ITGA7	3.44484e-37	0.150394	0.124	0.013	7.87594e-33	4
EHBP1	1.3719e-36	0.327336	0.384	0.113	3.13658e-32	4
MGST1	1.37869e-36	0.278788	0.304	0.074	3.1521e-32	4
MYH10	2.87918e-36	0.209849	0.188	0.031	6.58267e-32	4
MAP3K5	3.84482e-36	0.23648	0.232	0.046	8.79042e-32	4
PLAAT3	4.16539e-36	0.201911	0.172	0.026	9.52334e-32	4
PTPRS	2.71469e-35	0.301146	0.356	0.101	6.20659e-31	4
PPP1R12B	4.89065e-34	0.252787	0.264	0.061	1.11815e-29	4
PLIN4	6.89024e-34	0.204423	0.192	0.034	1.57531e-29	4
TBC1D4	1.25472e-33	0.210767	0.2	0.037	2.86867e-29	4
CARMN	3.67896e-33	0.176215	0.152	0.022	8.4112e-29	4
SORT1	3.98599e-33	0.179374	0.16	0.024	9.11317e-29	4
MYCBP2	2.04832e-32	0.268576	0.3	0.079	4.68307e-28	4
ST3GAL6	4.30136e-32	0.152142	0.124	0.015	9.83419e-28	4
APBB1IP	4.51593e-32	0.22965	0.232	0.05	1.03248e-27	4
ADAMTS12	1.19574e-31	0.19344	0.18	0.032	2.73383e-27	4
CDC14B	1.27001e-31	0.221466	0.22	0.046	2.90362e-27	4
GTF2I	1.83067e-31	0.238523	0.248	0.058	4.18547e-27	4
EYA4	2.91611e-31	0.199874	0.184	0.034	6.66709e-27	4
ACO1	3.70152e-31	0.167414	0.148	0.022	8.46278e-27	4
DHRS3	7.40018e-31	0.176945	0.16	0.026	1.6919e-26	4
SVEP1	2.97869e-30	0.267654	0.304	0.085	6.81018e-26	4
SPTBN1	1.03161e-29	0.275666	0.332	0.1	2.35858e-25	4
TRPS1	3.99761e-29	0.218475	0.224	0.051	9.13973e-25	4
ME1	4.07476e-29	0.192903	0.184	0.036	9.31613e-25	4
ARID5B	2.31036e-28	0.260929	0.312	0.093	5.28217e-24	4
FOXO3	3.03061e-28	0.217011	0.216	0.049	6.92889e-24	4
AIG1	1.49462e-27	0.196023	0.192	0.041	3.41715e-23	4
SYNE3	1.52745e-27	0.150213	0.132	0.02	3.49221e-23	4
LIPE-AS1	2.15961e-27	0.249556	0.28	0.079	4.93752e-23	4
TBX15	7.10677e-27	0.168932	0.156	0.028	1.62482e-22	4
AC002066.1	1.27156e-26	0.17465	0.164	0.031	2.90716e-22	4
MAPK10	2.01276e-26	0.245527	0.284	0.083	4.60177e-22	4
CACNA2D1	1.13714e-25	0.239675	0.276	0.081	2.59984e-21	4
FNDC3B	3.60137e-25	0.2958	0.428	0.169	8.23381e-21	4
MAOB	3.78297e-25	0.160427	0.148	0.027	8.649e-21	4
GPC6	5.91291e-25	0.262738	0.316	0.104	1.35187e-20	4
PLCL1	8.18657e-25	0.244291	0.264	0.077	1.8717e-20	4
NWD2	2.06579e-24	0.163157	0.14	0.025	4.72301e-20	4
LINC02256	2.89422e-24	0.184813	0.184	0.042	6.61706e-20	4
CLSTN2	4.69763e-24	0.221528	0.252	0.072	1.07402e-19	4
LRP1B	7.32384e-24	0.372911	0.452	0.198	1.67445e-19	4
ANO6	8.43698e-24	0.228638	0.264	0.079	1.92895e-19	4
CRIM1	9.76594e-24	0.256172	0.352	0.126	2.23279e-19	4
C4orf19	1.55242e-23	0.155089	0.144	0.027	3.5493e-19	4
UGP2	2.26162e-23	0.190424	0.196	0.048	5.17075e-19	4
PFKFB3	3.03371e-23	0.192867	0.2	0.05	6.93598e-19	4
TLN2	3.37967e-23	0.237425	0.288	0.093	7.72694e-19	4
GOLGA4	3.49216e-23	0.208756	0.228	0.063	7.98412e-19	4
ABCA5	7.67179e-23	0.156796	0.148	0.03	1.754e-18	4
ANXA1	5.39782e-22	0.207065	0.304	0.102	1.2341e-17	4
ITIH5	5.45501e-22	0.192342	0.204	0.054	1.24718e-17	4
RNF150	1.27187e-21	0.176647	0.18	0.044	2.90788e-17	4
FRMD4A	2.79952e-21	0.260128	0.38	0.152	6.40054e-17	4
TMEM135	3.02973e-21	0.203493	0.228	0.066	6.92688e-17	4
GPHN	5.34731e-21	0.265872	0.32	0.118	1.22255e-16	4
FABP4	6.15748e-21	0.204474	0.24	0.073	1.40778e-16	4
ROCK2	9.91425e-21	0.207923	0.24	0.074	2.2667e-16	4
WWOX	1.19768e-20	0.277288	0.472	0.218	2.73826e-16	4
RGL1	1.79082e-20	0.15025	0.144	0.031	4.09434e-16	4
LINC00894	4.40834e-20	0.160657	0.16	0.038	1.00788e-15	4
ELL2	5.40782e-20	0.163824	0.244	0.076	1.23639e-15	4
LINC00598	1.30844e-19	0.164885	0.168	0.042	2.99148e-15	4
LINC01473	1.43222e-19	0.181736	0.188	0.051	3.27449e-15	4
MBNL1	3.52682e-19	0.247457	0.444	0.199	8.06337e-15	4
CTIF	5.24995e-19	0.153075	0.152	0.036	1.2003e-14	4
THRB	5.73492e-19	0.193125	0.212	0.064	1.31118e-14	4
PBX1	6.01885e-19	0.207393	0.252	0.084	1.37609e-14	4
KANK1	8.20313e-19	0.188079	0.212	0.064	1.87548e-14	4
NAV3	9.62125e-19	0.243641	0.404	0.175	2.19971e-14	4
YAP1	1.28752e-18	0.174519	0.188	0.053	2.94366e-14	4
USP9X	1.74335e-18	0.164748	0.172	0.046	3.98583e-14	4
UBE2E2	4.05658e-18	0.219565	0.292	0.11	9.27457e-14	4
TGFBR3	5.5556e-18	0.192798	0.232	0.076	1.27018e-13	4
AKAP9	1.49905e-17	0.181555	0.208	0.065	3.42727e-13	4
DOCK11	1.55747e-17	0.179988	0.204	0.063	3.56085e-13	4
APBB2	2.20428e-17	0.237762	0.372	0.163	5.03964e-13	4
PNPLA7	4.1701e-17	0.161179	0.172	0.048	9.53409e-13	4
SEMA3A	1.01206e-16	0.21117	0.288	0.112	2.31388e-12	4
DLC1	1.31458e-16	0.208008	0.5	0.241	3.00552e-12	4
UVRAG	1.69999e-16	0.182338	0.216	0.072	3.8867e-12	4
NAV2	2.13661e-16	0.197381	0.252	0.092	4.88494e-12	4
GTDC1	2.31431e-16	0.159102	0.172	0.05	5.2912e-12	4
ARHGAP24	2.75756e-16	0.209772	0.288	0.114	6.3046e-12	4
ZFAND6	2.77506e-16	0.154175	0.148	0.039	6.34461e-12	4
COL4A2	3.65718e-16	0.196062	0.26	0.097	8.36141e-12	4
COBLL1	1.17104e-15	0.157028	0.172	0.051	2.67735e-11	4
LIMCH1	3.00503e-15	0.179362	0.224	0.079	6.8704e-11	4
PNISR	3.70956e-15	0.151001	0.164	0.048	8.48116e-11	4
GSE1	7.62452e-15	0.182726	0.232	0.085	1.74319e-10	4
TENM4	3.34748e-14	0.156515	0.18	0.059	7.65333e-10	4
QKI	3.6086e-13	0.16368	0.204	0.075	8.25033e-09	4
LINC00486	5.75569e-13	-0.248127	0.24	0.475	1.31592e-08	4
CADM2	1.15591e-12	0.172978	0.24	0.098	2.64275e-08	4
SESTD1	1.53186e-12	0.153093	0.188	0.068	3.50229e-08	4
INSR	1.70474e-12	0.182077	0.264	0.114	3.89755e-08	4
NFIA	4.26551e-12	0.198663	0.368	0.187	9.75223e-08	4
ZNF638	6.01668e-12	0.162721	0.216	0.086	1.37559e-07	4
KAZN	7.08842e-12	-0.351545	0.092	0.287	1.62062e-07	4
HSP90AA1	9.23621e-12	0.16704	0.232	0.097	2.11167e-07	4
RBM6	3.64423e-11	0.174949	0.268	0.123	8.33181e-07	4
ZBTB16	4.59779e-11	0.1581	0.228	0.097	1.05119e-06	4
ACYP2	4.83572e-11	0.154918	0.208	0.085	1.10559e-06	4
BNC2	6.95534e-11	0.154058	0.208	0.086	1.5902e-06	4
JAK1	9.948e-11	0.153198	0.208	0.086	2.27441e-06	4
MCTP1	1.34911e-10	-0.365912	0.004	0.15	3.08447e-06	4
COL19A1	2.18936e-10	-0.223302	0.1	0.284	5.00553e-06	4
MAGI1	2.8907e-10	0.17642	0.34	0.178	6.609e-06	4
LDB2	9.62025e-10	-0.320648	0.036	0.187	2.19948e-05	4
ZBTB20	1.69651e-09	0.185697	0.464	0.283	3.87872e-05	4
CAMK2D	2.05856e-09	0.158798	0.264	0.13	4.70648e-05	4
MACF1	2.13277e-09	0.175261	0.336	0.183	4.87614e-05	4
ZNF385D	3.49853e-09	-0.22356	0.044	0.192	7.99868e-05	4
PITPNC1	4.843e-09	-0.289622	0.1	0.261	0.000110726	4
STAT3	4.94389e-09	0.157869	0.268	0.135	0.000113032	4
PTPRD	8.21726e-09	-0.190378	0.056	0.205	0.000187871	4
PTPRG	8.50041e-09	0.16135	0.508	0.316	0.000194345	4
MECOM	1.54081e-08	-0.230309	0.02	0.147	0.000352276	4
DOCK4	2.44223e-08	-0.181339	0.036	0.17	0.000558368	4
DCLK1	2.65696e-08	-0.280278	0.032	0.161	0.000607461	4
STOX2	2.98925e-08	-0.175179	0.024	0.15	0.000683432	4
ELMO1	4.43788e-08	-0.164854	0.02	0.142	0.00101463	4
NEGR1	5.02843e-08	-0.249863	0.048	0.18	0.00114965	4
CCSER1	7.19372e-08	-0.1713	0.044	0.175	0.0016447	4
RBFOX1	8.69517e-08	-0.187753	0.164	0.326	0.00198798	4
TSHZ2	1.47972e-07	-0.181775	0.084	0.224	0.0033831	4
CDH13	1.91168e-07	-0.166313	0.048	0.174	0.00437066	4
FBXL7	1.97085e-07	-0.182844	0.064	0.196	0.00450596	4
CREB5	3.1254e-07	-0.155928	0.012	0.116	0.0071456	4
EMCN	3.14164e-07	-0.170595	0.024	0.135	0.00718273	4
ADGRL4	5.15409e-07	-0.156756	0.012	0.113	0.0117838	4
ARL15	7.87982e-07	-0.270112	0.052	0.169	0.0180156	4
LAMA2	1.3624e-06	-0.173901	0.036	0.144	0.0311486	4
EVA1C	2.91059e-06	-0.152113	0.024	0.121	0.0665448	4
PLEKHG1	3.2974e-06	-0.172302	0.036	0.138	0.0753885	4
CNTNAP2	5.8241e-06	-0.154187	0.128	0.255	0.133156	4
ABLIM1	8.9885e-06	-0.151897	0.056	0.16	0.205504	4
FAM155A	1.72986e-05	-0.177103	0.04	0.132	0.395497	4
PRKG1	2.85856e-05	-0.180481	0.124	0.235	0.653553	4
CBLB	0.000151711	-0.157698	0.08	0.169	1	4
ADAMTS9	0.00106389	-0.306917	0.048	0.112	1	4
ANO2	7.64836e-282	0.828521	0.767	0.062	1.74865e-277	5
FAM155A	6.65721e-250	0.918778	0.835	0.091	1.52204e-245	5
LDB2	1.45359e-238	1.29278	0.928	0.141	3.32335e-234	5
CALCRL	1.38892e-222	0.642656	0.627	0.051	3.17548e-218	5
EMCN	2.02157e-211	0.787529	0.788	0.096	4.62192e-207	5
SLCO2A1	8.50886e-201	0.526578	0.487	0.031	1.94538e-196	5
TMTC1	4.39633e-190	0.735091	0.75	0.096	1.00513e-185	5
TLL1	8.75302e-187	0.555782	0.525	0.042	2.0012e-182	5
PTPRB	9.41922e-186	0.578065	0.581	0.054	2.15352e-181	5
VWF	8.22611e-172	0.605067	0.64	0.074	1.88074e-167	5
RALGAPA2	3.58399e-167	0.634201	0.699	0.091	8.19408e-163	5
MECOM	3.98514e-167	0.717791	0.758	0.109	9.11122e-163	5
EGFL7	1.81864e-166	0.475483	0.432	0.031	4.15797e-162	5
MYRIP	1.19836e-164	0.608539	0.597	0.067	2.7398e-160	5
LINC02147	2.454e-153	0.542992	0.542	0.058	5.61057e-149	5
PLCB4	1.42648e-152	0.581148	0.619	0.079	3.26136e-148	5
ST6GALNAC3	4.76488e-135	0.562058	0.619	0.089	1.08939e-130	5
FLI1	1.10527e-134	0.477213	0.458	0.047	2.52699e-130	5
CNTNAP3B	1.78985e-121	0.524216	0.555	0.08	4.09214e-117	5
EXOC6	4.37197e-116	0.488626	0.496	0.066	9.99564e-112	5
ELMO1	2.30103e-115	0.560861	0.631	0.11	5.26085e-111	5
MRTFB	1.52984e-113	0.463938	0.458	0.057	3.49767e-109	5
MBNL1	5.05356e-110	0.647874	0.784	0.183	1.1554e-105	5
ARHGAP31	3.75756e-103	0.43187	0.419	0.052	8.59092e-99	5
BMPR2	8.14701e-103	0.657466	0.792	0.192	1.86265e-98	5
PTPRM	8.525e-101	0.585322	0.725	0.162	1.94907e-96	5
PLEKHG1	4.28717e-97	0.496791	0.593	0.109	9.80176e-93	5
ITPR2	7.4399e-95	0.468678	0.496	0.081	1.70098e-90	5
SHANK3	3.71667e-92	0.345112	0.309	0.031	8.49742e-88	5
MEF2C	1.39081e-90	0.431408	0.436	0.065	3.1798e-86	5
MEF2A	8.18556e-89	0.434079	0.445	0.069	1.87146e-84	5
IGFBP7	2.97476e-88	0.414118	0.411	0.059	6.8012e-84	5
PDLIM5	2.37321e-87	0.462345	0.504	0.09	5.42587e-83	5
PREX2	2.80694e-85	0.421415	0.428	0.066	6.4175e-81	5
MCTP1	1.23023e-82	0.387249	0.589	0.12	2.81268e-78	5
EVA1C	2.69264e-82	0.451674	0.513	0.096	6.15619e-78	5
DIPK2B	2.70821e-81	0.304895	0.267	0.026	6.19177e-77	5
PKP4	2.39074e-78	0.423383	0.436	0.074	5.46594e-74	5
UTRN	3.75163e-77	0.496182	0.636	0.157	8.57736e-73	5
PEAK1	6.37682e-77	0.449928	0.508	0.102	1.45793e-72	5
DOCK4	4.70759e-76	0.483467	0.597	0.141	1.0763e-71	5
ID1	6.02578e-75	0.25962	0.22	0.018	1.37768e-70	5
CDH13	1.63503e-74	0.485114	0.602	0.146	3.73817e-70	5
PITPNC1	2.0679e-73	0.556329	0.758	0.228	4.72783e-69	5
RAPGEF5	1.15523e-70	0.349995	0.339	0.049	2.64121e-66	5
ASAP1	1.14413e-66	0.446232	0.513	0.118	2.61583e-62	5
FP236383.3	5.03141e-66	-0.831582	0.309	0.837	1.15033e-61	5
HEG1	2.3335e-65	0.322484	0.305	0.043	5.33509e-61	5
SPNS2	4.42122e-63	0.190922	0.153	0.01	1.01082e-58	5
PICALM	2.71975e-60	0.420877	0.521	0.128	6.21816e-56	5
STOX2	3.69655e-59	0.436716	0.504	0.125	8.45143e-55	5
ZNF521	4.34305e-59	0.311006	0.297	0.045	9.92951e-55	5
ARHGAP26	1.07709e-58	0.42127	0.504	0.126	2.46256e-54	5
TACR1	1.4231e-57	0.268707	0.242	0.031	3.25362e-53	5
MAGI1	3.45407e-57	0.433064	0.585	0.166	7.89704e-53	5
PLVAP	4.16023e-57	0.264679	0.237	0.03	9.51153e-53	5
ADGRL4	6.12372e-57	0.390362	0.424	0.092	1.40007e-52	5
ADAMTS9	1.27762e-56	0.249923	0.436	0.092	2.92101e-52	5
PTPN12	3.81854e-56	0.351785	0.369	0.072	8.73033e-52	5
AL589693.1	6.94503e-56	0.377704	0.407	0.088	1.58784e-51	5
ACKR1	2.94539e-55	0.170779	0.136	0.009	6.73404e-51	5
NUAK1	2.97735e-55	0.223817	0.191	0.019	6.8071e-51	5
WSB1	4.17443e-55	0.33102	0.335	0.061	9.54399e-51	5
ZNF385D	4.42032e-55	0.452743	0.572	0.165	1.01062e-50	5
ABLIM1	1.07101e-52	0.404467	0.508	0.136	2.44866e-48	5
NRG3	7.8773e-52	0.38982	0.441	0.108	1.80099e-47	5
FCHSD2	2.6318e-50	0.365869	0.419	0.1	6.01708e-46	5
RYR3	3.88549e-50	0.332939	0.352	0.073	8.88338e-46	5
LRMDA	1.62751e-49	0.416105	0.576	0.181	3.72099e-45	5
NKTR	1.80114e-49	0.279997	0.267	0.043	4.11794e-45	5
PTK2	2.08436e-49	0.353666	0.394	0.091	4.76547e-45	5
ADAMTS9-AS2	8.51415e-49	0.348002	0.386	0.088	1.94659e-44	5
IL33	2.7806e-47	0.1923	0.161	0.016	6.3573e-43	5
PECAM1	5.44517e-47	0.282791	0.275	0.048	1.24493e-42	5
KLF7	7.25954e-46	0.272786	0.263	0.045	1.65975e-41	5
FRYL	2.21804e-44	0.290045	0.292	0.057	5.07111e-40	5
CRIM1	1.12149e-43	0.366225	0.441	0.122	2.56406e-39	5
RUNX1T1	9.60883e-43	0.306703	0.326	0.072	2.19687e-38	5
SPARCL1	1.60539e-42	0.237866	0.22	0.034	3.67041e-38	5
VCAM1	2.28167e-41	0.172306	0.144	0.015	5.21659e-37	5
VEGFC	7.89276e-41	0.265024	0.271	0.053	1.80452e-36	5
UTY	8.07167e-41	0.248797	0.237	0.041	1.84543e-36	5
CADPS2	1.38339e-40	0.310946	0.335	0.079	3.16285e-36	5
MEOX2	1.43043e-39	0.205317	0.182	0.025	3.27039e-35	5
ADCY4	2.28791e-39	0.159553	0.131	0.013	5.23085e-35	5
ZEB1	3.15314e-39	0.352066	0.466	0.144	7.20904e-35	5
ZBTB20	1.02999e-38	0.38156	0.678	0.272	2.35487e-34	5
LYST	5.49777e-38	0.278931	0.292	0.065	1.25696e-33	5
RHOJ	9.6025e-38	0.228057	0.216	0.037	2.19542e-33	5
SULF1	1.1713e-37	0.26037	0.263	0.054	2.67794e-33	5
FLT1	5.98628e-37	0.275729	0.339	0.084	1.36864e-32	5
WNK1	1.22265e-36	0.279	0.297	0.068	2.79533e-32	5
ST8SIA6	1.03532e-34	0.212599	0.199	0.034	2.36705e-30	5
FLNB	1.41242e-34	0.268959	0.288	0.068	3.22921e-30	5
SSH1	1.99868e-34	0.251992	0.258	0.056	4.56959e-30	5
RAMP3	3.46961e-34	0.152302	0.127	0.014	7.93257e-30	5
CMIP	4.79271e-34	0.271666	0.292	0.071	1.09576e-29	5
CSGALNACT1	9.55409e-34	0.264088	0.28	0.066	2.18435e-29	5
ITPR1	1.48389e-33	0.248889	0.254	0.055	3.39261e-29	5
GRB10	1.8294e-33	0.24323	0.246	0.052	4.18255e-29	5
ARL15	5.7045e-33	0.277195	0.453	0.148	1.30422e-28	5
LINC00486	7.92159e-33	-0.452946	0.085	0.482	1.81111e-28	5
GPM6A	1.07333e-32	0.228247	0.225	0.045	2.45396e-28	5
PALM2-AKAP2	1.34225e-32	0.341617	0.475	0.168	3.06878e-28	5
FTX	1.43859e-32	0.347924	0.534	0.205	3.28905e-28	5
DOCK9	1.91068e-32	0.246833	0.254	0.057	4.36838e-28	5
RAPGEF4	2.92966e-32	0.248473	0.258	0.059	6.69808e-28	5
ACTN1	3.07892e-31	0.196266	0.182	0.032	7.03934e-27	5
ATP8B1	3.2921e-31	0.278401	0.331	0.092	7.52672e-27	5
ARHGEF3	3.38109e-31	0.265303	0.292	0.075	7.73019e-27	5
AFDN	4.98635e-31	0.205394	0.195	0.036	1.14003e-26	5
TTTY14	5.21309e-31	0.208407	0.199	0.038	1.19187e-26	5
MIR222HG	9.64813e-31	0.212599	0.233	0.05	2.20585e-26	5
CYYR1	1.36219e-30	0.157307	0.136	0.018	3.11438e-26	5
MSRB3	1.0583e-29	0.228728	0.233	0.052	2.41958e-25	5
PRKCH	7.90462e-29	0.24869	0.271	0.07	1.80723e-24	5
PLSCR4	8.03516e-29	0.201806	0.195	0.039	1.83708e-24	5
CPXM2	8.90185e-29	0.230962	0.242	0.057	2.03523e-24	5
MAP3K1	1.02163e-28	0.166374	0.148	0.023	2.33576e-24	5
CCSER1	1.16168e-28	0.309698	0.432	0.155	2.65595e-24	5
B4GALT5	1.53027e-28	0.215855	0.216	0.047	3.49866e-24	5
PIK3C2A	1.76168e-28	0.245614	0.267	0.069	4.02772e-24	5
ICAM1	1.03539e-27	0.229846	0.258	0.065	2.3672e-23	5
TEK	1.25094e-27	0.184985	0.174	0.032	2.86001e-23	5
NR2F2-AS1	2.16503e-27	0.227154	0.242	0.059	4.94992e-23	5
AKT3	5.70624e-27	0.284789	0.369	0.123	1.30462e-22	5
TSHZ2	9.89617e-27	0.31234	0.5	0.203	2.26256e-22	5
SPTBN1	1.00775e-25	0.263254	0.322	0.101	2.30403e-21	5
PPP3CA	2.37976e-25	0.260314	0.318	0.1	5.44085e-21	5
TANC2	4.22737e-25	0.221344	0.237	0.061	9.66504e-21	5
RORA	9.668e-25	0.280136	0.581	0.25	2.21039e-20	5
FBXL7	1.00521e-24	0.286939	0.449	0.176	2.29821e-20	5
DDX17	1.06697e-24	0.207875	0.216	0.053	2.43941e-20	5
MET	2.79653e-24	0.154172	0.14	0.024	6.3937e-20	5
TGFBR2	2.85289e-24	0.219299	0.237	0.063	6.52257e-20	5
PLSCR1	4.7115e-24	0.163824	0.153	0.029	1.07719e-19	5
STARD13	7.30938e-24	0.224732	0.25	0.069	1.67114e-19	5
SYNE2	3.8483e-23	0.265792	0.377	0.139	8.79838e-19	5
NXN	1.6767e-22	0.250787	0.326	0.112	3.83344e-18	5
RBFOX1	2.11187e-22	-0.371549	0.03	0.332	4.82838e-18	5
ZFAND3	3.14571e-22	0.276162	0.411	0.164	7.19203e-18	5
CCDC3	4.67525e-22	0.214048	0.242	0.069	1.0689e-17	5
PTGIS	8.46586e-22	0.167335	0.165	0.036	1.93555e-17	5
PLXDC2	1.06676e-21	0.262043	0.369	0.14	2.43893e-17	5
TCF4	3.01495e-21	0.235931	0.352	0.128	6.89308e-17	5
EPB41L4A	3.02686e-21	0.2044	0.225	0.063	6.9203e-17	5
A2M	3.61772e-21	0.1561	0.148	0.031	8.2712e-17	5
GNAQ	6.22809e-21	0.218344	0.254	0.078	1.42393e-16	5
KAZN	2.35395e-20	-0.463519	0.013	0.291	5.38183e-16	5
ITGA9	4.62501e-20	0.187037	0.199	0.053	1.05742e-15	5
CDC42BPA	1.43399e-19	0.213746	0.254	0.082	3.27853e-15	5
GULP1	2.18009e-19	0.182815	0.195	0.053	4.98434e-15	5
DMD	5.08138e-19	-0.356056	0.013	0.274	1.16176e-14	5
ADAMTS1	5.172e-19	0.15789	0.174	0.043	1.18247e-14	5
AC018742.1	6.37022e-19	0.163453	0.165	0.04	1.45642e-14	5
CNTNAP3	7.2358e-19	0.15189	0.148	0.034	1.65432e-14	5
C22orf34	1.76422e-18	0.159689	0.161	0.039	4.03354e-14	5
CPNE8	2.07629e-18	0.192118	0.22	0.067	4.74701e-14	5
RAI14	2.41223e-18	0.164817	0.169	0.043	5.51507e-14	5
KALRN	6.4687e-18	0.215986	0.275	0.098	1.47894e-13	5
ERBIN	1.34348e-17	0.152109	0.153	0.037	3.07161e-13	5
MED13L	1.36057e-17	0.231979	0.326	0.129	3.11067e-13	5
CDK17	2.18666e-17	0.204904	0.258	0.09	4.99935e-13	5
ST6GAL1	3.51456e-17	0.159283	0.165	0.043	8.03534e-13	5
PAM	6.8376e-17	0.18439	0.212	0.066	1.56328e-12	5
PRKG1	1.59651e-16	-0.343067	0.008	0.24	3.65011e-12	5
THSD7A	3.62862e-16	0.158584	0.169	0.047	8.29611e-12	5
CNTNAP2	4.16369e-16	-0.297268	0.025	0.26	9.51945e-12	5
ARHGAP29	4.42874e-16	0.15888	0.169	0.048	1.01254e-11	5
ZFPM2	6.70466e-16	0.241866	0.398	0.185	1.53289e-11	5
COMMD10	7.71839e-16	0.153135	0.161	0.044	1.76466e-11	5
GMDS	1.42402e-15	0.199231	0.258	0.096	3.25573e-11	5
CSMD1	1.7911e-15	-0.283132	0.008	0.227	4.09498e-11	5
AC007319.1	1.84912e-15	0.18314	0.22	0.075	4.22764e-11	5
LRRFIP1	2.18635e-15	0.182851	0.22	0.075	4.99865e-11	5
AC060765.2	2.44158e-15	-0.283139	0.013	0.232	5.58217e-11	5
COL19A1	2.98132e-15	-0.291431	0.051	0.286	6.8162e-11	5
CAMK1D	4.35902e-15	0.227653	0.369	0.168	9.96603e-11	5
N4BP2L2	5.30808e-15	0.180544	0.22	0.076	1.21359e-10	5
HIPK3	2.80178e-14	0.204513	0.331	0.144	6.40571e-10	5
APP	3.04428e-14	0.170488	0.203	0.069	6.96014e-10	5
ERG	3.93638e-14	0.166302	0.208	0.071	8.99974e-10	5
LRP1B	6.68282e-14	-0.270553	0.017	0.221	1.52789e-09	5
PTPRD	7.89591e-14	-0.259163	0.008	0.207	1.80524e-09	5
SOX5	1.08793e-13	-0.317365	0.055	0.272	2.48732e-09	5
KMT2E	5.57273e-13	0.175146	0.242	0.095	1.27409e-08	5
MYH9	6.39065e-13	0.150535	0.174	0.057	1.46109e-08	5
MACF1	1.10979e-12	0.211548	0.369	0.182	2.53731e-08	5
PCDH7	1.78625e-12	0.173756	0.233	0.092	4.0839e-08	5
NEGR1	2.25118e-12	-0.313281	0.004	0.182	5.14687e-08	5
GSK3B	2.41105e-12	0.154675	0.186	0.066	5.51237e-08	5
ROBO2	2.42885e-12	-0.237722	0.004	0.181	5.55307e-08	5
ANK2	2.52838e-12	-0.267991	0	0.174	5.78063e-08	5
RASAL2	4.96182e-12	0.169211	0.225	0.089	1.13442e-07	5
IMMP2L	9.96826e-12	0.198259	0.347	0.172	2.27904e-07	5
AUTS2	1.76838e-11	-0.268653	0.072	0.267	4.04304e-07	5
ZSWIM6	2.8294e-11	0.185652	0.322	0.156	6.46885e-07	5
EYS	5.24582e-11	-0.211541	0.004	0.163	1.19935e-06	5
SIK3	6.8824e-11	0.187852	0.369	0.191	1.57352e-06	5
PCDH9	1.95356e-10	-0.228197	0.017	0.176	4.46643e-06	5
MACROD2	3.7676e-10	-0.206746	0.021	0.179	8.61387e-06	5
NFIA	4.22839e-10	0.184498	0.356	0.189	9.66737e-06	5
DCLK1	6.09667e-10	-0.307857	0.013	0.162	1.39388e-05	5
TCF12	6.69637e-10	0.168015	0.263	0.124	1.53099e-05	5
CALN1	6.9709e-10	-0.191927	0.004	0.147	1.59376e-05	5
SGCZ	8.96348e-10	-0.197057	0.004	0.146	2.04932e-05	5
SDK1	1.44997e-09	-0.189219	0.004	0.143	3.31506e-05	5
LAMA2	3.26581e-09	-0.213981	0.008	0.145	7.46663e-05	5
GRID2	4.36934e-09	-0.174022	0	0.128	9.98963e-05	5
ROBO1	5.83133e-09	-0.178258	0.008	0.141	0.000133322	5
RASGEF1B	1.37281e-08	-0.202847	0.102	0.268	0.000313865	5
PTPRS	1.72839e-08	-0.162701	0	0.119	0.000395163	5
NOVA1	1.85986e-08	-0.255559	0.008	0.134	0.000425221	5
ANKS1B	1.90667e-08	-0.171665	0.013	0.141	0.000435923	5
ANKRD17	2.13546e-08	0.150724	0.263	0.132	0.00048823	5
DAB1	2.76381e-08	-0.16241	0.004	0.124	0.000631891	5
GHR	3.33283e-08	-0.207213	0.034	0.17	0.000761985	5
PLCB1	4.32333e-08	0.151399	0.271	0.141	0.000988443	5
LINC01320	5.49099e-08	-0.152965	0	0.112	0.00125541	5
SEMA3A	5.56241e-08	-0.160747	0.008	0.127	0.00127173	5
CACNA1A	6.56621e-08	-0.158543	0.008	0.126	0.00150123	5
CASC15	7.57741e-08	-0.16319	0.017	0.139	0.00173242	5
CTNNA3	8.02289e-08	-0.175672	0.034	0.165	0.00183427	5
FP700111.1	8.23572e-08	-0.15327	0.004	0.117	0.00188293	5
TTC28	8.34221e-08	0.153491	0.275	0.147	0.00190728	5
PID1	9.98163e-08	-0.15631	0	0.108	0.0022821	5
DLGAP1	1.0375e-07	-0.163174	0.021	0.143	0.00237203	5
FHIT	1.21605e-07	-0.164239	0.025	0.149	0.00278025	5
DPP10	1.24561e-07	-0.159097	0.017	0.136	0.00284784	5
DLG2	1.29012e-07	-0.180725	0.072	0.215	0.00294961	5
JMJD1C	1.34823e-07	0.155542	0.403	0.244	0.00308246	5
CNTN5	1.4482e-07	-0.151911	0.008	0.12	0.00331103	5
RUNX1	1.4482e-07	-0.151911	0.008	0.12	0.00331103	5
BCL2	1.59324e-07	-0.170706	0.025	0.147	0.00364263	5
GPC6	1.59754e-07	-0.151634	0.008	0.12	0.00365246	5
NRXN3	1.94193e-07	-0.162605	0.03	0.153	0.00443984	5
ZFHX3	1.96861e-07	-0.1692	0.042	0.171	0.00450084	5
RGS6	2.58483e-07	-0.164893	0.004	0.109	0.0059097	5
PDE3B	3.55491e-07	-0.165193	0	0.1	0.00812758	5
CD44	3.78173e-07	-0.182873	0.008	0.114	0.00864618	5
PPARG	4.23345e-07	-0.1621	0.017	0.127	0.00967893	5
ANXA1	6.95891e-07	-0.181696	0.013	0.117	0.0159101	5
DLC1	9.08936e-07	-0.231526	0.123	0.26	0.020781	5
COL4A1	2.44658e-06	-0.157464	0.021	0.122	0.0559361	5
ACACB	2.60551e-05	-0.165084	0.068	0.171	0.595699	5
WDPCP	3.30917e-05	-0.167932	0.068	0.169	0.756575	5
GSN	0.00182351	-0.154583	0.047	0.11	1	5
NAMPT	0.00494784	-0.191545	0.102	0.166	1	5
PHLDB2	0.0163726	-0.185672	0.068	0.117	1	5
BICC1	0	0.832311	0.769	0.052	0	6
DCLK1	0	1.5694	0.991	0.115	0	6
NOVA1	0	1.47708	0.923	0.09	0	6
LPAR1	3.28241e-275	0.698416	0.67	0.043	7.50458e-271	6
NEGR1	1.78569e-264	1.38027	0.959	0.136	4.08262e-260	6
COL6A2	1.08045e-253	0.715941	0.751	0.063	2.47024e-249	6
CFH	1.66991e-252	0.727908	0.67	0.049	3.81792e-248	6
CD44	6.10484e-246	1.1134	0.769	0.078	1.39575e-241	6
CBLB	5.68669e-243	1.15574	0.932	0.128	1.30015e-238	6
ANK2	6.53796e-243	1.14111	0.932	0.129	1.49477e-238	6
PRRX1	5.0236e-241	0.62686	0.588	0.037	1.14855e-236	6
GFPT2	5.59002e-230	0.827151	0.602	0.044	1.27805e-225	6
EGFR	4.90695e-228	0.688188	0.697	0.062	1.12188e-223	6
UST	3.12388e-227	0.805843	0.751	0.076	7.14212e-223	6
ABCA9	7.49591e-220	0.771045	0.643	0.055	1.71379e-215	6
LAMA2	6.79126e-213	0.995681	0.819	0.106	1.55269e-208	6
DLC1	1.88909e-201	1.23853	0.982	0.219	4.31902e-197	6
ABCA10	1.11184e-199	0.729009	0.588	0.05	2.54201e-195	6
MEDAG	2.93771e-192	0.629074	0.43	0.024	6.71648e-188	6
KAZN	1.16924e-190	1.46577	0.982	0.244	2.67323e-186	6
RORA	1.1456e-188	1.15462	0.986	0.232	2.61919e-184	6
ABI3BP	1.29726e-176	0.600245	0.597	0.059	2.96592e-172	6
REV3L	4.75946e-174	0.768674	0.783	0.113	1.08815e-169	6
TNFAIP6	6.25116e-168	0.613213	0.448	0.032	1.4292e-163	6
CAMK2D	3.90951e-166	0.705142	0.751	0.107	8.93832e-162	6
KCND2	6.92754e-165	0.593266	0.561	0.056	1.58384e-160	6
SNED1	1.05785e-162	0.763777	0.538	0.053	2.41857e-158	6
SDC2	1.40059e-161	0.55157	0.538	0.051	3.20216e-157	6
ABCA6	2.0927e-160	0.625688	0.548	0.055	4.78453e-156	6
PRKG1	1.5276e-159	0.956984	0.914	0.197	3.49254e-155	6
MAML2	4.09784e-157	0.756822	0.796	0.133	9.3689e-153	6
AUTS2	1.1555e-152	0.880393	0.959	0.225	2.64181e-148	6
CELF2	4.02956e-150	0.826739	0.923	0.198	9.21278e-146	6
NAV3	1.31475e-146	0.807276	0.824	0.157	3.00592e-142	6
FBXL7	1.99688e-146	0.803792	0.828	0.159	4.56546e-142	6
SLC4A7	5.79527e-144	0.737348	0.575	0.071	1.32497e-139	6
EBF1	3.80089e-134	0.920186	0.919	0.233	8.68997e-130	6
COL6A3	1.63648e-130	0.474748	0.457	0.046	3.74148e-126	6
IFI16	1.77368e-127	0.669715	0.525	0.066	4.05516e-123	6
FNDC3B	2.48886e-124	0.637982	0.783	0.154	5.69028e-120	6
NFATC2	5.98955e-123	0.523133	0.502	0.061	1.36939e-118	6
COL5A2	1.26221e-118	0.535407	0.538	0.073	2.8858e-114	6
GPRC5A	5.21462e-118	0.547174	0.344	0.028	1.19222e-113	6
PTPRG	6.68596e-112	0.784269	0.959	0.296	1.52861e-107	6
DCN	2.60934e-109	0.554768	0.475	0.061	5.96573e-105	6
[truncated: 3,230 more rows]

## Sheet: 05_Emont et al. (sn)
gene	p_val	avg_log2FC	pct.1	pct.2	p_val_adj	cluster
[truncated: 73,485 more rows]

## Sheet: 06_Emont et al. (sc)
gene	p_val	avg_log2FC	pct.1	pct.2	p_val_adj	cluster
[truncated: 26,157 more rows]

[truncated: 11 more sheets: 07_Hildreth et al., 08_Vijay et al., 09_Acosta et al., 10_Merrick et al., 11_Bäckdahl et al., 12_Massier et al. (omental), 13_Emont et al. (omental), 14_Jaitin et al., 15_Vijay et al., 16_Karunakaran et al., 17_Angueira et al.]
