# Supplementary material for: An integrated single cell and spatial transcriptomic map of human white adipose tissue
Source: Nat Commun. 2023 Mar 15;14:1438. doi: 10.1038/s41467-023-36983-2 (PMC10017705; doi:10.1038/s41467-023-36983-2)
Supplement: Supplementary file 5 — Supplementary Data 2 [file 41467_2023_36983_MOESM5_ESM.xlsx]

## Sheet: T cells 
gene	p_val	avg_log2FC	pct.1	pct.2	p_val_adj	cluster
PATJ	0	0.599119	0.457	0.1	0	0
PCNX2	0	0.634924	0.465	0.098	0	0
TMSB10	0	-2.08195	0.227	0.767	0	0
ARHGAP15	0	1.35412	0.859	0.362	0	0
PTMA	0	-2.28836	0.226	0.767	0	0
ZBTB20	0	0.989365	0.807	0.437	0	0
INPP4B	0	1.33304	0.705	0.167	0	0
ATXN1	0	0.885608	0.664	0.222	0	0
HLA-B	0	-1.62126	0.476	0.809	0	0
EEF1A1	0	-2.73781	0.239	0.758	0	0
THEMIS	0	1.31684	0.691	0.163	0	0
ACTB	0	-1.78165	0.282	0.736	0	0
ANK3	0	0.956511	0.51	0.105	0	0
FTH1	0	-2.10094	0.233	0.693	0	0
FAU	0	-2.0167	0.125	0.661	0	0
TPT1	0	-2.46142	0.319	0.779	0	0
TC2N	0	0.924355	0.679	0.231	0	0
B2M	0	-2.26285	0.81	0.909	0	0
EIF1	0	-1.84389	0.168	0.662	0	0
SKAP1	0	1.04042	0.832	0.397	0	0
UBA52	0	-1.58099	0.132	0.633	0	0
TMSB4X	0	-2.88671	0.372	0.798	0	0
CASK	0	0.762049	0.561	0.143	0	0
MBNL1	7.23243e-297	1.00089	0.901	0.673	2.36602e-292	0
PARP8	1.92794e-295	0.94202	0.744	0.325	6.30707e-291	0
PCNX1	1.55716e-289	0.783862	0.613	0.207	5.09409e-285	0
LRBA	5.64508e-285	0.724651	0.668	0.24	1.84673e-280	0
IMMP2L	2.08019e-284	0.786967	0.502	0.135	6.80514e-280	0
CAMK4	1.65488e-267	0.673592	0.542	0.164	5.41377e-263	0
PDE7A	8.6435e-262	0.810964	0.648	0.267	2.82764e-257	0
S100A4	3.13919e-257	-1.60358	0.166	0.592	1.02695e-252	0
RUNX1	1.57292e-256	0.793632	0.631	0.24	5.14564e-252	0
ADAM19	1.98251e-255	0.43673	0.287	0.042	6.48559e-251	0
NACA	1.44253e-254	-1.42593	0.129	0.556	4.71908e-250	0
HLA-C	2.61867e-249	-1.22065	0.333	0.687	8.56673e-245	0
PFN1	9.65589e-249	-1.40962	0.105	0.531	3.15883e-244	0
EEF1D	1.58726e-248	-1.23224	0.109	0.538	5.19256e-244	0
AKT3	8.00908e-246	0.723026	0.58	0.21	2.62009e-241	0
NR3C2	1.46545e-245	0.556593	0.383	0.086	4.79406e-241	0
IFNG-AS1	3.99817e-243	0.825779	0.245	0.03	1.30796e-238	0
ANKRD44	9.46502e-243	0.777539	0.756	0.356	3.09639e-238	0
FTX	5.06388e-242	0.760503	0.619	0.242	1.6566e-237	0
PCED1B	2.1012e-236	0.701292	0.585	0.212	6.87386e-232	0
MGAT5	2.97294e-236	0.599226	0.407	0.104	9.72568e-232	0
RABGAP1L	1.7204e-235	0.735095	0.745	0.325	5.62811e-231	0
ANTXR2	5.01388e-234	0.492384	0.371	0.085	1.64024e-229	0
SRGN	3.84255e-233	-1.20374	0.261	0.652	1.25705e-228	0
SH3BGRL3	1.22574e-230	-1.27643	0.089	0.5	4.0099e-226	0
DOCK2	4.92238e-230	0.640887	0.58	0.215	1.61031e-225	0
SOS1	6.07084e-230	0.644344	0.544	0.189	1.98601e-225	0
PACS1	1.24121e-229	0.618843	0.561	0.195	4.06048e-225	0
CBLB	2.94991e-229	0.77476	0.628	0.261	9.65033e-225	0
PITPNC1	1.42466e-228	0.685039	0.715	0.311	4.66065e-224	0
MAP3K5	2.00721e-227	0.544081	0.474	0.143	6.56637e-223	0
HLA-A	5.04447e-227	-1.15975	0.41	0.711	1.65025e-222	0
LINC01934	2.07083e-226	0.719476	0.384	0.095	6.77452e-222	0
DPYD	1.45753e-225	0.750697	0.709	0.352	4.76816e-221	0
PFDN5	1.99382e-223	-1.14728	0.121	0.526	6.52259e-219	0
PLCB1	8.01883e-222	0.697237	0.497	0.159	2.62328e-217	0
SIK3	2.28926e-221	0.628056	0.621	0.247	7.48908e-217	0
EEF1B2	3.17632e-220	-1.16181	0.063	0.466	1.0391e-215	0
BCL2	1.08708e-216	0.890034	0.574	0.221	3.55627e-212	0
ZEB1	1.94502e-216	0.549086	0.464	0.143	6.36294e-212	0
ST8SIA1	3.91621e-215	0.375441	0.229	0.031	1.28115e-210	0
MDFIC	4.11189e-213	0.680126	0.493	0.171	1.34517e-208	0
SERF2	6.96382e-213	-1.15971	0.111	0.501	2.27814e-208	0
ST6GAL1	1.01211e-212	0.571122	0.476	0.153	3.31102e-208	0
CFL1	8.10203e-212	-1.0566	0.102	0.492	2.6505e-207	0
MAML2	8.52599e-210	0.711018	0.636	0.287	2.78919e-205	0
VPS13B	5.04363e-209	0.562732	0.558	0.204	1.64997e-204	0
CHST11	2.00844e-208	0.657102	0.602	0.24	6.57042e-204	0
RASGRF2	1.47799e-207	0.433921	0.301	0.061	4.83511e-203	0
DOCK8	2.6234e-206	0.637035	0.659	0.299	8.5822e-202	0
PHTF2	8.66989e-206	0.5077	0.402	0.113	2.83627e-201	0
KIAA0825	1.56017e-205	0.503165	0.264	0.047	5.10395e-201	0
ARL15	4.79814e-205	0.59198	0.504	0.17	1.56967e-200	0
BTF3	1.33481e-204	-0.980059	0.068	0.451	4.36671e-200	0
DOCK10	4.26363e-204	0.655519	0.643	0.274	1.39481e-199	0
EXOC4	1.56502e-203	0.561306	0.538	0.194	5.1198e-199	0
KLF12	2.37842e-201	0.60175	0.594	0.235	7.78077e-197	0
BTBD9	2.00585e-199	0.594999	0.493	0.167	6.56194e-195	0
HERC4	3.96197e-199	0.554505	0.521	0.189	1.29612e-194	0
GAPDH	4.42307e-199	-1.2147	0.072	0.445	1.44696e-194	0
SSBP2	9.76642e-198	0.516792	0.364	0.096	3.19499e-193	0
ARID1B	1.78813e-197	0.598617	0.589	0.243	5.84969e-193	0
PAM	2.38852e-197	0.552143	0.477	0.16	7.81379e-193	0
CDKAL1	2.85308e-197	0.520522	0.499	0.174	9.33356e-193	0
FAF1	6.76372e-197	0.526034	0.514	0.182	2.21268e-192	0
PRKCQ	2.10762e-196	0.524733	0.532	0.194	6.89488e-192	0
FBXL17	2.18391e-194	0.583585	0.497	0.174	7.14445e-190	0
NCK2	1.59899e-193	0.466019	0.407	0.121	5.23092e-189	0
NKG7	4.18212e-193	-1.63004	0.072	0.434	1.36814e-188	0
TBC1D5	1.20004e-191	0.554354	0.514	0.187	3.92582e-187	0
CARD11	1.32978e-190	0.519913	0.532	0.196	4.35025e-186	0
COG5	5.47708e-190	0.484125	0.429	0.136	1.79177e-185	0
ZFAND3	1.16496e-189	0.555428	0.568	0.221	3.81106e-185	0
TMA7	1.79123e-189	-0.977107	0.084	0.449	5.85982e-185	0
MBD5	1.07485e-188	0.539012	0.498	0.178	3.51626e-184	0
CD52	2.48479e-188	-1.1413	0.12	0.486	8.12873e-184	0
NCOA2	1.16782e-187	0.553727	0.498	0.184	3.82039e-183	0
COX7C	7.43862e-187	-0.912441	0.073	0.441	2.43347e-182	0
CCL5	1.31195e-186	-1.62259	0.227	0.55	4.29191e-182	0
TOMM7	1.50774e-186	-0.940876	0.094	0.459	4.93243e-182	0
CALM1	8.08386e-186	-1.1215	0.207	0.544	2.64455e-181	0
UBB	9.14147e-186	-0.896998	0.055	0.416	2.99054e-181	0
FYB1	3.62111e-184	0.609722	0.635	0.289	1.18461e-179	0
UTRN	7.00337e-184	0.567467	0.723	0.343	2.29108e-179	0
UQCRB	1.59672e-183	-0.893682	0.074	0.437	5.22352e-179	0
DLEU2	4.6007e-182	0.539203	0.407	0.125	1.50507e-177	0
FTL	1.31162e-181	-1.59227	0.392	0.677	4.29082e-177	0
OAZ1	4.1501e-181	-0.97847	0.089	0.442	1.35766e-176	0
STAG1	7.33296e-181	0.537983	0.554	0.222	2.3989e-176	0
RBMS1	1.67796e-180	0.608708	0.542	0.226	5.48928e-176	0
COX4I1	2.86408e-179	-0.884015	0.087	0.445	9.36955e-175	0
AC006369.1	1.55889e-178	0.319508	0.235	0.041	5.09974e-174	0
CXCR4	1.04005e-177	-1.01984	0.128	0.483	3.40242e-173	0
IL32	5.93602e-176	-1.1881	0.174	0.511	1.94191e-171	0
HNRNPA1	9.78295e-176	-0.84649	0.083	0.433	3.2004e-171	0
DOCK9	7.0857e-175	0.441992	0.373	0.11	2.31802e-170	0
CAMK2D	1.50327e-174	0.516326	0.452	0.16	4.91778e-170	0
GNAQ	2.0297e-174	0.436869	0.361	0.102	6.63996e-170	0
ADK	2.49515e-174	0.491795	0.447	0.154	8.16264e-170	0
TSC22D3	5.42215e-174	-1.0398	0.162	0.505	1.7738e-169	0
PRKCH	8.17986e-174	0.548941	0.683	0.318	2.67596e-169	0
S100A6	1.55324e-173	-1.13409	0.249	0.567	5.08127e-169	0
HIVEP2	1.87133e-173	0.485992	0.408	0.133	6.12188e-169	0
PIP4K2A	1.0275e-172	0.633812	0.677	0.347	3.36135e-168	0
KDM4C	2.08765e-172	0.48353	0.469	0.172	6.82954e-168	0
FAM172A	4.30959e-172	0.558303	0.555	0.231	1.40984e-167	0
ACTG1	1.37944e-171	-0.974208	0.159	0.498	4.5127e-167	0
ZCCHC7	1.17488e-169	0.575459	0.503	0.197	3.84351e-165	0
MYL12A	1.45331e-169	-1.01486	0.146	0.481	4.75436e-165	0
LDLRAD4	7.52372e-169	0.516173	0.4	0.131	2.46131e-164	0
CAMKMT	1.40722e-168	0.555368	0.405	0.133	4.60358e-164	0
CEP85L	1.45628e-168	0.519803	0.49	0.19	4.76409e-164	0
RIPOR2	2.31329e-168	0.60057	0.639	0.291	7.56769e-164	0
PHACTR2	6.09938e-168	0.585666	0.428	0.15	1.99535e-163	0
HCST	1.83987e-166	-0.846967	0.07	0.406	6.01893e-162	0
VTI1A	5.4588e-166	0.494908	0.471	0.173	1.78579e-161	0
UBC	1.04634e-165	-0.94927	0.1	0.434	3.423e-161	0
SMAD3	1.76383e-165	0.418082	0.354	0.104	5.77018e-161	0
TRAPPC9	3.07508e-164	0.464402	0.408	0.136	1.00598e-159	0
KANSL1	4.84082e-164	0.515783	0.557	0.243	1.58363e-159	0
AC068587.6	1.03083e-163	0.276198	0.154	0.016	3.37226e-159	0
MYO1D	3.20024e-163	0.361796	0.269	0.061	1.04693e-158	0
CCL4	3.85983e-162	-1.81953	0.059	0.382	1.26271e-157	0
PPP3CA	5.38128e-162	0.597934	0.552	0.248	1.76043e-157	0
BIRC6	6.02614e-162	0.502431	0.574	0.251	1.97139e-157	0
GPHN	1.36514e-161	0.438877	0.321	0.088	4.46592e-157	0
SMYD3	1.53933e-161	0.557989	0.522	0.207	5.03577e-157	0
TNFAIP8	3.63029e-161	0.590238	0.571	0.264	1.18761e-156	0
GRAP2	1.63595e-160	0.513423	0.473	0.185	5.35185e-156	0
GNB2L1	2.25698e-160	-1.24353	0.025	0.347	7.38349e-156	0
BTG1	9.5329e-160	-1.39389	0.238	0.537	3.11859e-155	0
RASA1	1.55751e-159	0.456283	0.405	0.137	5.09525e-155	0
EBF1	1.8925e-159	0.444172	0.31	0.083	6.19113e-155	0
COMMD6	3.50334e-159	-0.807165	0.061	0.389	1.14608e-154	0
MYCBP2	6.09617e-159	0.514093	0.58	0.267	1.9943e-154	0
CDC14A	6.7347e-159	0.486044	0.416	0.143	2.20319e-154	0
IKZF1	1.07342e-158	0.60275	0.65	0.342	3.5116e-154	0
ARHGAP26	5.38861e-158	0.53422	0.499	0.202	1.76283e-153	0
NEK7	5.76387e-158	0.452607	0.395	0.134	1.88559e-153	0
SSH2	6.31016e-158	0.544576	0.596	0.269	2.0643e-153	0
ANKRD17	2.40673e-157	0.468151	0.459	0.174	7.87339e-153	0
LAMA4	4.88398e-157	0.342846	0.237	0.049	1.59775e-152	0
ZFP36	8.06372e-157	-0.93915	0.086	0.409	2.63797e-152	0
CD96	1.3827e-155	0.594188	0.605	0.297	4.52337e-151	0
NPM1	1.42982e-155	-0.802945	0.08	0.403	4.67753e-151	0
SCMH1	2.52891e-154	0.350431	0.265	0.063	8.27309e-150	0
TTC39C	2.74644e-154	0.52565	0.482	0.199	8.98469e-150	0
RAD51B	5.15058e-154	0.523913	0.409	0.143	1.68496e-149	0
EHBP1	1.27255e-153	0.38055	0.329	0.095	4.16301e-149	0
JUNB	5.36918e-153	-1.24153	0.075	0.39	1.75647e-148	0
ZNF609	9.23006e-153	0.451502	0.419	0.148	3.01952e-148	0
FOXO1	1.04894e-152	0.483909	0.446	0.169	3.43151e-148	0
TCF12	1.66017e-152	0.496725	0.499	0.209	5.43109e-148	0
A2M	2.12335e-152	0.71818	0.347	0.109	6.94634e-148	0
ELMO1	3.43569e-152	0.547196	0.565	0.269	1.12395e-147	0
SBF2	6.67506e-152	0.422045	0.363	0.116	2.18368e-147	0
SLFN12L	7.09934e-151	0.522316	0.565	0.256	2.32248e-146	0
TMEM131L	4.18322e-150	0.421947	0.409	0.143	1.3685e-145	0
MYL6	4.90849e-150	-0.901686	0.16	0.476	1.60576e-145	0
HINT1	6.48733e-149	-0.781386	0.089	0.402	2.12227e-144	0
FLI1	8.33988e-149	0.463568	0.472	0.188	2.72831e-144	0
VWA8	1.02681e-147	0.36418	0.323	0.095	3.3591e-143	0
PCAT1	1.89546e-147	0.460679	0.195	0.034	6.20081e-143	0
DISC1	3.54983e-147	0.346537	0.25	0.058	1.16129e-142	0
PICALM	1.30776e-146	0.453352	0.511	0.215	4.2782e-142	0
WWOX	2.1124e-146	0.633478	0.449	0.175	6.91052e-142	0
RERE	3.64371e-146	0.437372	0.437	0.164	1.192e-141	0
TRERF1	2.87678e-145	0.430801	0.391	0.138	9.41111e-141	0
RALGAPA2	4.51247e-145	0.365937	0.319	0.094	1.47621e-140	0
PAG1	8.73734e-145	0.48539	0.423	0.16	2.85833e-140	0
TTC17	1.01211e-144	0.428976	0.474	0.19	3.31103e-140	0
FTO	1.9918e-144	0.396796	0.336	0.105	6.51599e-140	0
FOS	2.37126e-144	-1.4914	0.113	0.41	7.75733e-140	0
OSBPL3	1.24173e-143	0.386719	0.346	0.109	4.06221e-139	0
HLA-E	2.01862e-143	-0.905179	0.336	0.592	6.60373e-139	0
BCAS3	2.34069e-143	0.526086	0.459	0.182	7.65734e-139	0
ITPR2	4.32336e-143	0.413494	0.425	0.159	1.41434e-138	0
CST7	4.78388e-143	-0.881168	0.05	0.346	1.565e-138	0
SRP14	2.56724e-142	-0.719887	0.089	0.398	8.39848e-138	0
GNLY	3.89029e-142	-1.97464	0.07	0.363	1.27267e-137	0
WDPCP	1.89834e-141	0.401952	0.36	0.119	6.21022e-137	0
PPIA	6.08698e-141	-0.702288	0.083	0.389	1.99129e-136	0
ADARB1	7.10314e-141	0.300527	0.252	0.062	2.32372e-136	0
EML4	1.60998e-140	0.604717	0.632	0.343	5.26689e-136	0
FBXW7	2.78767e-140	0.473659	0.466	0.194	9.11958e-136	0
CCDC91	5.17142e-140	0.506118	0.477	0.204	1.69178e-135	0
CRIM1	1.10744e-139	0.331151	0.257	0.064	3.62288e-135	0
ATP5E	3.1589e-139	-1.02333	0.092	0.389	1.0334e-134	0
MACF1	2.39357e-138	0.474427	0.615	0.302	7.83033e-134	0
FUT8	2.90113e-138	0.373094	0.313	0.094	9.49074e-134	0
FAR2	6.08646e-138	0.339341	0.203	0.04	1.99112e-133	0
CALM2	2.33812e-137	-0.805767	0.103	0.402	7.64892e-133	0
SEL1L3	4.95994e-137	0.323821	0.288	0.081	1.6226e-132	0
MED13L	6.2715e-137	0.479621	0.512	0.231	2.05166e-132	0
PAN3	7.10666e-137	0.470036	0.517	0.231	2.32487e-132	0
TNRC6B	1.07378e-136	0.513885	0.699	0.39	3.51277e-132	0
DYRK1A	1.67657e-136	0.421931	0.423	0.165	5.48473e-132	0
OST4	3.32083e-135	-0.684601	0.055	0.352	1.08638e-130	0
HSPA8	6.31511e-135	-0.777247	0.068	0.359	2.06592e-130	0
LINC01138	1.62932e-134	0.305388	0.259	0.067	5.33017e-130	0
SPIDR	3.98555e-133	0.441692	0.415	0.157	1.30383e-128	0
MSI2	2.85326e-132	0.413773	0.419	0.165	9.33414e-128	0
EXOC6B	8.07336e-132	0.395362	0.339	0.112	2.64112e-127	0
CCM2	9.10336e-132	0.393803	0.425	0.167	2.97807e-127	0
PPP6R3	1.00534e-131	0.409246	0.428	0.173	3.28887e-127	0
S100A10	3.52037e-131	-0.92005	0.157	0.45	1.15166e-126	0
ZNF831	4.98598e-131	0.368763	0.361	0.127	1.63111e-126	0
PPDPF	5.31354e-131	-0.615535	0.037	0.316	1.73827e-126	0
TBC1D22A	8.06201e-131	0.386986	0.427	0.167	2.63741e-126	0
KMT2C	1.39633e-130	0.438141	0.515	0.237	4.56795e-126	0
TSPAN5	2.69505e-130	0.382969	0.285	0.084	8.8166e-126	0
DLEU1	4.45492e-130	0.422894	0.206	0.044	1.45738e-125	0
EPS15	3.25111e-129	0.415414	0.461	0.197	1.06357e-124	0
DENND4A	1.09705e-128	0.451203	0.482	0.208	3.58888e-124	0
SIPA1L1	2.51443e-128	0.398718	0.359	0.127	8.22572e-124	0
FARS2	3.13986e-127	0.382057	0.338	0.114	1.02717e-122	0
LINC02694	3.2798e-127	0.536993	0.119	0.012	1.07295e-122	0
APBB1IP	5.38389e-126	0.48501	0.579	0.295	1.76129e-121	0
DIAPH2	9.13323e-126	0.415072	0.408	0.16	2.98784e-121	0
PLCL2	1.80122e-125	0.396587	0.43	0.173	5.89251e-121	0
XKR6	4.00605e-125	0.389306	0.307	0.099	1.31054e-120	0
CATSPERB	4.97651e-125	0.245801	0.189	0.038	1.62802e-120	0
PTPRM	1.09069e-124	0.31609	0.234	0.059	3.5681e-120	0
ITFG1	1.10462e-124	0.389428	0.394	0.152	3.61365e-120	0
OXNAD1	1.5278e-124	0.370986	0.398	0.152	4.99803e-120	0
AFF1	3.26804e-124	0.396354	0.366	0.135	1.06911e-119	0
ARAP2	3.93548e-124	0.482615	0.498	0.236	1.28745e-119	0
NLRC5	9.86385e-124	0.39055	0.395	0.154	3.22686e-119	0
LPP	1.21802e-123	0.477738	0.596	0.321	3.98462e-119	0
PHC3	2.3644e-123	0.373743	0.402	0.159	7.73489e-119	0
BBS9	2.60994e-123	0.358904	0.302	0.096	8.53815e-119	0
CCDC18-AS1	2.9385e-123	0.309005	0.243	0.064	9.61301e-119	0
DLG1	1.99353e-122	0.35566	0.372	0.138	6.52162e-118	0
TOX	3.83618e-122	0.472925	0.387	0.148	1.25497e-117	0
SNRPD2	4.07044e-122	-0.576386	0.051	0.323	1.3316e-117	0
ASH1L	4.07755e-122	0.436931	0.559	0.278	1.33393e-117	0
USP25	5.44546e-122	0.375354	0.373	0.141	1.78143e-117	0
ARHGDIB	6.16585e-122	-0.751499	0.252	0.512	2.0171e-117	0
XYLT1	6.79226e-122	0.377956	0.353	0.126	2.22202e-117	0
SNHG14	1.49441e-121	0.307955	0.237	0.062	4.88881e-117	0
ETV6	1.85869e-121	0.396184	0.327	0.114	6.08053e-117	0
IFITM2	2.65311e-121	-0.695835	0.076	0.35	8.67939e-117	0
MYO5A	7.74155e-121	0.357547	0.34	0.12	2.53257e-116	0
HERC1	7.98767e-121	0.410747	0.479	0.214	2.61309e-116	0
DENND1B	1.06385e-120	0.382576	0.358	0.134	3.48027e-116	0
ZNF407	2.42828e-120	0.38126	0.328	0.114	7.94389e-116	0
USP34	2.07387e-119	0.427942	0.533	0.259	6.78447e-115	0
PHF21A	2.30722e-119	0.376475	0.368	0.139	7.54783e-115	0
DYM	2.38808e-119	0.339076	0.372	0.14	7.81236e-115	0
BCL11B	1.61978e-118	0.512449	0.6	0.328	5.29894e-114	0
CDC42SE2	3.51926e-118	0.519428	0.677	0.41	1.15129e-113	0
PRKCB	7.74522e-118	0.471685	0.531	0.258	2.53377e-113	0
CLASP1	1.48906e-117	0.364817	0.369	0.142	4.87132e-113	0
SCML4	2.68321e-117	0.423222	0.413	0.175	8.77787e-113	0
SERINC5	5.71256e-117	0.369048	0.331	0.114	1.86881e-112	0
H3F3B	5.85813e-117	-1.06931	0.17	0.422	1.91643e-112	0
FNBP1	7.02119e-117	0.448836	0.665	0.388	2.29691e-112	0
CELF2	2.54679e-116	0.464149	0.776	0.518	8.33156e-112	0
HELB	1.24322e-115	0.305146	0.304	0.101	4.06707e-111	0
ASAP1	1.78572e-115	0.350052	0.296	0.098	5.84181e-111	0
PRKCA	1.94975e-115	0.383812	0.358	0.131	6.37841e-111	0
CHCHD2	3.28724e-115	-0.561845	0.057	0.317	1.07539e-110	0
CD36	3.55871e-115	0.424046	0.346	0.13	1.1642e-110	0
TRPS1	3.71567e-115	0.392759	0.317	0.112	1.21554e-110	0
CLYBL	6.41923e-115	0.304439	0.223	0.058	2.09999e-110	0
OGT	7.34164e-115	0.36313	0.44	0.194	2.40174e-110	0
SLC16A7	7.37858e-115	0.372815	0.351	0.133	2.41383e-110	0
UST	1.81483e-114	0.302216	0.235	0.064	5.93703e-110	0
PNRC1	2.50315e-114	-0.793059	0.082	0.343	8.18881e-110	0
CORO1A	3.97995e-114	-0.647436	0.122	0.388	1.302e-109	0
TNIK	4.63159e-114	0.384984	0.463	0.204	1.51518e-109	0
ATF7IP	6.79149e-114	0.42104	0.489	0.232	2.22177e-109	0
YBX1	8.19156e-114	-0.651297	0.078	0.339	2.67979e-109	0
CLIC1	9.25956e-114	-0.579472	0.06	0.32	3.02917e-109	0
ACACB	9.3415e-114	0.316588	0.201	0.048	3.05598e-109	0
SLAMF1	9.69266e-114	0.252248	0.231	0.062	3.17086e-109	0
SUMO2	9.85664e-114	-0.552951	0.065	0.325	3.2245e-109	0
RFX3	1.15243e-113	0.39532	0.329	0.119	3.77006e-109	0
ATP11B	2.29768e-113	0.356725	0.383	0.154	7.51664e-109	0
ARID2	3.31881e-113	0.357956	0.391	0.158	1.08572e-108	0
LINC00513	3.41412e-113	0.306473	0.198	0.047	1.11689e-108	0
ARHGAP25	5.26392e-113	0.388957	0.387	0.158	1.72204e-108	0
CDK6	6.83758e-113	0.375247	0.323	0.115	2.23685e-108	0
CAMK1D	8.71922e-113	0.390879	0.411	0.171	2.85241e-108	0
ERC1	1.46062e-111	0.34614	0.325	0.117	4.77829e-107	0
ARHGAP35	2.38945e-111	0.303334	0.266	0.082	7.81683e-107	0
WNK1	2.82621e-111	0.426128	0.477	0.23	9.24566e-107	0
RAP1GDS1	4.29792e-111	0.359593	0.361	0.141	1.40602e-106	0
BACH2	9.61671e-111	0.379518	0.356	0.133	3.14601e-106	0
FXYD5	1.6859e-110	-0.637195	0.105	0.365	5.51525e-106	0
SELENOP	3.07229e-110	0.273182	0.176	0.038	1.00507e-105	0
HIP1	3.8404e-110	0.320604	0.246	0.072	1.25635e-105	0
ZHX2	4.3354e-110	0.359031	0.346	0.131	1.41828e-105	0
PDE3B	5.04174e-110	0.486508	0.429	0.19	1.64935e-105	0
ITK	1.69602e-109	0.422059	0.514	0.255	5.54835e-105	0
STXBP5	2.30202e-109	0.340141	0.296	0.102	7.53083e-105	0
MLLT3	1.0538e-108	0.381075	0.34	0.128	3.44742e-104	0
MLLT10	1.07445e-108	0.314331	0.31	0.109	3.51497e-104	0
SGMS1	1.16793e-108	0.330262	0.285	0.095	3.82077e-104	0
SNTB1	1.36582e-108	0.318918	0.279	0.091	4.46813e-104	0
NEDD9	1.45211e-108	0.368923	0.388	0.16	4.75044e-104	0
RNF38	3.36572e-108	0.349376	0.377	0.152	1.10106e-103	0
FCHSD2	8.85551e-108	0.330647	0.319	0.114	2.89699e-103	0
HSP90AA1	1.04742e-107	-0.779298	0.189	0.445	3.42651e-103	0
RORA-AS1	1.21162e-107	0.352964	0.225	0.063	3.9637e-103	0
FNDC3A	1.26678e-107	0.342847	0.352	0.136	4.14414e-103	0
COX6A1	1.32175e-107	-0.476793	0.029	0.269	4.32397e-103	0
ATP5L	1.52509e-107	-0.73624	0.053	0.297	4.98918e-103	0
TBL1XR1	1.68377e-107	0.390037	0.412	0.181	5.5083e-103	0
PRKG1	2.32763e-107	0.241719	0.177	0.039	7.61461e-103	0
SENP7	2.55828e-107	0.338126	0.355	0.14	8.36915e-103	0
PSME1	3.18135e-107	-0.550245	0.06	0.309	1.04075e-102	0
PBX4	3.96624e-107	0.251516	0.244	0.071	1.29752e-102	0
SUMF1	1.11835e-106	0.345807	0.281	0.094	3.65857e-102	0
SND1	1.13632e-106	0.319683	0.327	0.122	3.71737e-102	0
SUCLG2	2.03296e-106	0.36881	0.406	0.174	6.65061e-102	0
PABPC1	3.90624e-106	-0.864346	0.329	0.555	1.27789e-101	0
RORA	4.07338e-106	0.538925	0.651	0.402	1.33257e-101	0
GMDS	4.23009e-106	0.34993	0.302	0.106	1.38383e-101	0
STIM1	5.92954e-106	0.350958	0.4	0.167	1.93979e-101	0
COX7A2	7.27904e-106	-0.517025	0.054	0.3	2.38127e-101	0
NFKBIA	7.34508e-106	-0.683032	0.068	0.317	2.40287e-101	0
UBL5	7.4595e-106	-0.50814	0.046	0.29	2.4403e-101	0
DGKH	1.9253e-105	0.261953	0.198	0.05	6.29843e-101	0
TRBC2	2.82986e-105	-0.685874	0.116	0.37	9.25761e-101	0
NBAS	3.20744e-105	0.284981	0.293	0.1	1.04928e-100	0
DUSP2	4.58803e-105	-0.676901	0.033	0.269	1.50093e-100	0
VPS13D	6.90101e-105	0.308168	0.311	0.112	2.2576e-100	0
SEMA3C	7.7441e-105	0.26752	0.198	0.05	2.5334e-100	0
STK39	7.93111e-105	0.330358	0.403	0.169	2.59458e-100	0
BICDL1	8.01665e-105	0.276173	0.235	0.068	2.62257e-100	0
GHR	9.37603e-105	0.271966	0.189	0.046	3.06728e-100	0
COMMD10	1.10555e-104	0.366594	0.318	0.117	3.61671e-100	0
SOX5	1.8344e-104	0.277774	0.173	0.038	6.00104e-100	0
MT2A	1.98905e-104	-1.22479	0.067	0.317	6.50699e-100	0
PIBF1	2.37305e-104	0.346303	0.341	0.131	7.7632e-100	0
RCSD1	2.50688e-104	0.366955	0.394	0.169	8.20102e-100	0
ARHGEF3	2.71837e-104	0.413487	0.464	0.219	8.89287e-100	0
UBAC2	3.06612e-104	0.361285	0.396	0.169	1.00305e-99	0
PRRC2B	1.0593e-103	0.293078	0.307	0.109	3.4654e-99	0
TPRG1	1.52875e-103	0.264864	0.199	0.051	5.00116e-99	0
NFATC3	4.79866e-103	0.370219	0.471	0.223	1.56983e-98	0
KAT2B	5.73326e-103	0.359553	0.4	0.172	1.87558e-98	0
FOXN3	5.84184e-103	0.482943	0.575	0.32	1.9111e-98	0
NFAT5	1.35641e-102	0.336878	0.413	0.178	4.43735e-98	0
VIM	2.13114e-102	-0.90823	0.339	0.568	6.9718e-98	0
SMG6	2.54552e-102	0.309411	0.332	0.126	8.32742e-98	0
STAT4	2.7119e-102	0.438524	0.575	0.314	8.87169e-98	0
NFIB	3.94193e-102	0.215047	0.17	0.037	1.28956e-97	0
BABAM2	5.3628e-102	0.342811	0.323	0.122	1.75439e-97	0
SFMBT2	9.95937e-102	0.392671	0.352	0.142	3.25811e-97	0
MYL12B	1.05998e-101	-0.578813	0.111	0.36	3.46763e-97	0
PZP	1.10424e-101	0.493052	0.236	0.072	3.61239e-97	0
MON2	1.35657e-101	0.331734	0.373	0.154	4.43787e-97	0
LINC02328	2.23121e-101	0.301837	0.218	0.061	7.29918e-97	0
COX6B1	3.27661e-101	-0.504859	0.048	0.283	1.07191e-96	0
PUM2	5.15764e-101	0.328416	0.413	0.183	1.68727e-96	0
TMEM135	6.5488e-101	0.271584	0.241	0.074	2.14238e-96	0
GZMB	8.43705e-101	-0.657083	0.012	0.228	2.7601e-96	0
ATP6V1G1	8.90725e-101	-0.48571	0.047	0.28	2.91392e-96	0
FRYL	1.11822e-100	0.35525	0.425	0.195	3.65814e-96	0
GPRIN3	1.70785e-100	0.413386	0.398	0.177	5.58706e-96	0
PIK3CD	2.46824e-100	0.315624	0.358	0.144	8.07461e-96	0
ANO6	3.31821e-100	0.269889	0.245	0.076	1.08552e-95	0
NCOA3	6.85502e-100	0.350458	0.36	0.148	2.24255e-95	0
WDR70	7.18075e-100	0.330214	0.326	0.126	2.34911e-95	0
KDM6A	2.07932e-99	0.349597	0.382	0.164	6.80228e-95	0
CEP128	2.17867e-99	0.278461	0.216	0.061	7.12728e-95	0
MAP4K4	3.33837e-99	0.33957	0.363	0.152	1.09211e-94	0
RBL2	4.12505e-99	0.379871	0.456	0.222	1.34947e-94	0
RBM6	9.75974e-99	0.371989	0.47	0.229	3.1928e-94	0
CD3D	1.07301e-98	-0.643896	0.125	0.365	3.51024e-94	0
PRKN	1.48361e-98	0.343369	0.246	0.078	4.85347e-94	0
SCAPER	1.93449e-98	0.336875	0.353	0.144	6.32849e-94	0
CTSW	3.56834e-98	-0.492731	0.038	0.264	1.16735e-93	0
NDUFS5	4.50063e-98	-0.513125	0.047	0.276	1.47234e-93	0
HMGB1	1.00076e-97	-0.714974	0.25	0.476	3.27388e-93	0
DOCK11	1.10573e-97	0.337315	0.422	0.193	3.61727e-93	0
NCOA1	2.72566e-97	0.34179	0.434	0.198	8.91673e-93	0
TAGLN2	2.73888e-97	-0.597764	0.053	0.281	8.95996e-93	0
STK10	3.148e-97	0.344075	0.519	0.261	1.02984e-92	0
SAA1	5.20881e-97	0.316971	0.189	0.049	1.70401e-92	0
HSP90AB1	6.5712e-97	-0.714946	0.107	0.346	2.1497e-92	0
AC079781.5	9.63915e-97	0.237728	0.199	0.053	3.15335e-92	0
NSMCE2	1.79506e-96	0.35664	0.347	0.14	5.87235e-92	0
SPPL3	1.87225e-96	0.318195	0.302	0.114	6.12488e-92	0
ZNF638	2.38858e-96	0.350618	0.429	0.198	7.81399e-92	0
THADA	2.47651e-96	0.300133	0.296	0.109	8.10164e-92	0
NFIA	7.36238e-96	0.323739	0.246	0.081	2.40853e-91	0
CCND3	1.07759e-95	0.473573	0.616	0.365	3.52523e-91	0
SLC4A7	2.1027e-95	0.338586	0.369	0.159	6.87877e-91	0
PIAS1	2.21724e-95	0.348453	0.396	0.177	7.25349e-91	0
UVRAG	2.85949e-95	0.303444	0.307	0.117	9.35454e-91	0
ASPH	3.43867e-95	0.257277	0.214	0.062	1.12493e-90	0
CHD9	7.09586e-95	0.356277	0.372	0.161	2.32134e-90	0
LINC-PINT	7.63468e-95	0.412717	0.35	0.144	2.49761e-90	0
DPP4	1.07138e-94	0.237107	0.188	0.049	3.5049e-90	0
AL645568.1	1.2019e-94	0.227583	0.182	0.046	3.93189e-90	0
COX6C	1.33644e-94	-0.497061	0.072	0.305	4.37204e-90	0
PVT1	2.35997e-94	0.277785	0.217	0.063	7.72041e-90	0
LDHA	3.89633e-94	-0.738102	0.054	0.274	1.27465e-89	0
EMP3	4.00677e-94	-0.590929	0.147	0.385	1.31077e-89	0
UBR5	7.83611e-94	0.32297	0.353	0.15	2.5635e-89	0
AC013652.1	9.18852e-94	0.257626	0.106	0.015	3.00593e-89	0
JMJD1C	1.01755e-93	0.450537	0.555	0.33	3.32881e-89	0
ASCC3	1.47425e-93	0.33523	0.351	0.148	4.82286e-89	0
RUNX2	4.11921e-93	0.325079	0.239	0.078	1.34756e-88	0
TMEM65	4.20734e-93	0.256753	0.243	0.079	1.37639e-88	0
AAK1	5.28431e-93	0.397746	0.567	0.319	1.72871e-88	0
MTFR1	7.10836e-93	0.286774	0.226	0.071	2.32543e-88	0
SCFD2	7.73841e-93	0.316976	0.279	0.1	2.53154e-88	0
EIF3K	9.51781e-93	-0.537683	0.089	0.319	3.11366e-88	0
MYO9A	1.88685e-92	0.285929	0.282	0.103	6.17264e-88	0
ATP9B	1.93691e-92	0.301701	0.329	0.133	6.33639e-88	0
COX8A	2.09252e-92	-0.420067	0.025	0.236	6.84546e-88	0
TRMT112	3.47173e-92	-0.413045	0.024	0.234	1.13574e-87	0
EDF1	4.18728e-92	-0.471516	0.064	0.29	1.36983e-87	0
FBXO11	6.38276e-92	0.335941	0.397	0.18	2.08806e-87	0
ZSWIM5	8.26415e-92	0.226807	0.141	0.029	2.70353e-87	0
LRIG1	8.86316e-92	0.208379	0.165	0.039	2.89949e-87	0
ATF7IP2	9.33606e-92	0.330978	0.287	0.107	3.0542e-87	0
MTM1	1.00322e-91	0.203145	0.166	0.04	3.28193e-87	0
ITPR1	1.20816e-91	0.272606	0.283	0.104	3.95238e-87	0
SPARC	1.42304e-91	0.261732	0.214	0.064	4.65532e-87	0
MVB12B	1.82159e-91	0.210284	0.161	0.038	5.95915e-87	0
RFWD2	2.55156e-91	0.30292	0.232	0.075	8.34718e-87	0
PIK3CB	3.927e-91	0.233488	0.217	0.066	1.28468e-86	0
EEF2	4.83593e-91	-0.565915	0.121	0.354	1.58203e-86	0
NDUFA4	9.38695e-91	-0.489631	0.056	0.278	3.07085e-86	0
SLF1	1.28861e-90	0.305157	0.244	0.083	4.21557e-86	0
NIPBL	1.55779e-90	0.339517	0.493	0.254	5.09617e-86	0
PSMA7	1.57215e-90	-0.516345	0.086	0.312	5.14313e-86	0
MARK3	1.897e-90	0.315346	0.387	0.174	6.20583e-86	0
PKP4	2.01705e-90	0.210891	0.164	0.039	6.59856e-86	0
VPS45	2.19531e-90	0.246249	0.206	0.061	7.18173e-86	0
PLIN1	2.59447e-90	0.183763	0.132	0.026	8.48754e-86	0
INPP4A	4.06418e-90	0.340615	0.407	0.189	1.32956e-85	0
CYBA	4.52987e-90	-0.714465	0.24	0.457	1.4819e-85	0
MCUB	4.98572e-90	0.288584	0.289	0.11	1.63103e-85	0
CD7	6.38656e-90	-0.49453	0.031	0.238	2.0893e-85	0
CCDC7	6.83046e-90	0.271039	0.255	0.088	2.23452e-85	0
GZMH	1.07271e-89	-0.618169	0.03	0.234	3.50926e-85	0
R3HDM2	1.19864e-89	0.342613	0.415	0.197	3.92124e-85	0
MBNL2	1.54589e-89	0.286199	0.293	0.112	5.05723e-85	0
EPB41	1.66403e-89	0.372507	0.481	0.248	5.44371e-85	0
S100A11	1.90174e-89	-0.596149	0.092	0.319	6.22136e-85	0
PLEKHG1	2.65278e-89	0.185054	0.138	0.028	8.67831e-85	0
ITGA1	6.63703e-89	0.236056	0.141	0.03	2.17124e-84	0
TNKS	7.05355e-89	0.304857	0.3	0.117	2.3075e-84	0
KLRB1	7.46063e-89	-0.883537	0.098	0.325	2.44067e-84	0
JUN	1.34294e-88	-0.68991	0.053	0.266	4.39331e-84	0
FAM49B	1.53436e-88	0.319466	0.512	0.252	5.01951e-84	0
RFX7	3.31306e-88	0.279151	0.263	0.094	1.08383e-83	0
C3	4.41456e-88	0.27152	0.187	0.051	1.44418e-83	0
BICRAL	4.93944e-88	0.281489	0.299	0.116	1.61589e-83	0
UQCR11	5.63251e-88	-0.479582	0.055	0.271	1.84262e-83	0
SIK2	8.08926e-88	0.278923	0.234	0.078	2.64632e-83	0
IER2	1.06055e-87	-0.539437	0.056	0.268	3.46948e-83	0
ULK4	1.25634e-87	0.259463	0.253	0.088	4.10998e-83	0
JUND	1.33807e-87	-0.918974	0.086	0.299	4.37735e-83	0
VPS13C	1.49574e-87	0.344098	0.481	0.248	4.89318e-83	0
GSK3B	1.56048e-87	0.30655	0.346	0.149	5.10496e-83	0
SPATA5	1.57425e-87	0.289891	0.257	0.091	5.14999e-83	0
KIAA1109	1.6538e-87	0.319005	0.397	0.186	5.41026e-83	0
FAM120B	1.88106e-87	0.255263	0.267	0.096	6.15371e-83	0
RAN	1.97241e-87	-0.406435	0.031	0.236	6.45254e-83	0
FYN	2.30152e-87	0.42704	0.694	0.445	7.52919e-83	0
PPP2R2B	4.44094e-87	0.368416	0.354	0.154	1.45281e-82	0
AVL9	6.13521e-87	0.266656	0.268	0.098	2.00707e-82	0
SMCHD1	1.23572e-86	0.381272	0.597	0.347	4.04255e-82	0
BTRC	1.48637e-86	0.242891	0.219	0.07	4.86252e-82	0
MGP	1.55341e-86	0.346627	0.27	0.099	5.08182e-82	0
WWP1	2.355e-86	0.301378	0.323	0.134	7.70413e-82	0
SUPT3H	2.57433e-86	0.308023	0.284	0.108	8.42165e-82	0
CUX1	2.61731e-86	0.301185	0.318	0.13	8.56228e-82	0
ARPC3	3.64644e-86	-0.497577	0.116	0.343	1.1929e-81	0
DMD	1.03948e-85	0.28187	0.201	0.061	3.40056e-81	0
TNRC6A	1.52979e-85	0.322204	0.383	0.177	5.00456e-81	0
SEMA4D	2.23881e-85	0.315617	0.408	0.194	7.32403e-81	0
SSR4	2.97572e-85	-0.457657	0.07	0.287	9.73477e-81	0
XPR1	3.42789e-85	0.245825	0.229	0.076	1.1214e-80	0
SUB1	4.34932e-85	-0.568878	0.164	0.385	1.42284e-80	0
C12orf57	4.73216e-85	-0.408855	0.024	0.219	1.54808e-80	0
LCP2	5.16534e-85	0.34423	0.407	0.199	1.68979e-80	0
PDE8A	8.07165e-85	0.251741	0.234	0.079	2.64056e-80	0
NDUFA1	8.60958e-85	-0.385097	0.041	0.246	2.81654e-80	0
FOXO3	1.19236e-84	0.305823	0.272	0.104	3.90068e-80	0
NELL2	1.19618e-84	0.293284	0.196	0.058	3.91318e-80	0
MCC	1.2105e-84	0.164505	0.123	0.023	3.96002e-80	0
KLF6	1.26822e-84	-0.814645	0.241	0.45	4.14887e-80	0
BTBD11	2.04361e-84	0.230781	0.16	0.04	6.68545e-80	0
ZFP36L2	2.36146e-84	-0.830252	0.338	0.518	7.72529e-80	0
ARPC2	3.44265e-84	-0.658084	0.361	0.541	1.12623e-79	0
ID2	3.86461e-84	-0.574828	0.098	0.315	1.26427e-79	0
RBPMS	3.88566e-84	0.191906	0.136	0.029	1.27116e-79	0
ZFYVE28	3.9034e-84	0.281047	0.3	0.121	1.27696e-79	0
H3F3A	9.6489e-84	-0.697926	0.091	0.298	3.15654e-79	0
PTBP2	9.90125e-84	0.267518	0.272	0.103	3.23909e-79	0
MFSD14C	1.06479e-83	0.196452	0.189	0.054	3.48334e-79	0
MKLN1	1.10286e-83	0.307345	0.391	0.183	3.60788e-79	0
MAP4	1.71141e-83	0.308525	0.339	0.147	5.5987e-79	0
MEF2A	1.90263e-83	0.266357	0.283	0.109	6.22427e-79	0
SYNRG	1.93469e-83	0.331583	0.412	0.203	6.32914e-79	0
ZMYM2	1.985e-83	0.305746	0.354	0.158	6.49373e-79	0
COL3A1	2.43168e-83	0.291865	0.224	0.074	7.95498e-79	0
USP15	2.89767e-83	0.357331	0.503	0.275	9.47945e-79	0
LGALS1	3.12943e-83	-0.764559	0.153	0.37	1.02376e-78	0
SSR2	6.5878e-83	-0.452681	0.07	0.28	2.15513e-78	0
PRKCQ-AS1	7.45257e-83	0.196207	0.165	0.043	2.43804e-78	0
TGFBR2	9.32294e-83	0.33642	0.4	0.195	3.04991e-78	0
ITPKB	1.24431e-82	0.297315	0.327	0.14	4.07064e-78	0
C19orf53	1.27642e-82	-0.383704	0.02	0.21	4.17568e-78	0
SENP6	1.4856e-82	0.304032	0.426	0.211	4.86001e-78	0
ARFGEF1	1.50094e-82	0.303195	0.379	0.177	4.91017e-78	0
ACVR2A	2.08808e-82	0.227518	0.188	0.055	6.83093e-78	0
ATP2B4	2.24814e-82	0.332856	0.383	0.181	7.35456e-78	0
HIGD2A	2.52666e-82	-0.383207	0.019	0.208	8.26571e-78	0
AC139720.1	3.91728e-82	0.267361	0.149	0.035	1.2815e-77	0
ACYP2	5.03214e-82	0.336001	0.301	0.124	1.64621e-77	0
ZFPM2	5.78883e-82	0.239504	0.195	0.059	1.89376e-77	0
C20orf194	8.1952e-82	0.24147	0.208	0.066	2.68098e-77	0
ADIPOQ	1.10839e-81	0.161782	0.115	0.021	3.62597e-77	0
PDSS2	1.20914e-81	0.273248	0.261	0.097	3.95557e-77	0
RNGTT	1.90385e-81	0.260387	0.281	0.109	6.22825e-77	0
Z94721.1	2.07422e-81	0.178392	0.135	0.03	6.78561e-77	0
NCL	2.14039e-81	-0.616969	0.121	0.334	7.00207e-77	0
MARCH7	2.73912e-81	0.255866	0.267	0.101	8.96076e-77	0
SARAF	3.24595e-81	-0.618571	0.3	0.506	1.06188e-76	0
RETREG1	3.78273e-81	0.217291	0.174	0.048	1.23748e-76	0
GPAM	4.64351e-81	0.200766	0.151	0.037	1.51908e-76	0
HMBOX1	4.93648e-81	0.232903	0.248	0.089	1.61492e-76	0
DUSP1	5.30545e-81	-0.723299	0.071	0.275	1.73562e-76	0
SCD	5.46041e-81	0.152835	0.11	0.019	1.78632e-76	0
UBR3	5.76372e-81	0.26441	0.286	0.114	1.88554e-76	0
SKP1	6.07327e-81	-0.498488	0.133	0.351	1.98681e-76	0
TPI1	6.85353e-81	-0.379109	0.028	0.219	2.24206e-76	0
CD226	7.80744e-81	0.321047	0.37	0.173	2.55413e-76	0
AC068587.4	7.99998e-81	0.271205	0.144	0.034	2.61711e-76	0
MTMR3	8.47014e-81	0.234416	0.226	0.077	2.77092e-76	0
AC079793.1	1.60315e-80	0.208412	0.132	0.029	5.24455e-76	0
DENND4C	2.62429e-80	0.296725	0.319	0.136	8.58511e-76	0
SYNE2	3.16412e-80	0.367307	0.685	0.441	1.03511e-75	0
CD74	3.8861e-80	-0.731157	0.211	0.445	1.2713e-75	0
JPX	4.83325e-80	0.251373	0.297	0.118	1.58115e-75	0
MAP2K5	5.87724e-80	0.251969	0.262	0.098	1.92268e-75	0
MPP7	7.33564e-80	0.280022	0.269	0.104	2.39978e-75	0
AC010894.3	7.8827e-80	0.241594	0.19	0.058	2.57875e-75	0
GLS	8.18544e-80	0.35392	0.46	0.246	2.67779e-75	0
SET	1.15954e-79	-0.456062	0.066	0.267	3.7933e-75	0
PREX1	1.68655e-79	0.299583	0.389	0.185	5.51737e-75	0
NAV3	2.05405e-79	0.193887	0.16	0.042	6.71961e-75	0
SOD1	2.06551e-79	-0.407958	0.052	0.253	6.7571e-75	0
PBX1	2.5301e-79	0.214487	0.141	0.033	8.27696e-75	0
RASA2	2.72039e-79	0.322477	0.497	0.265	8.89949e-75	0
EXT1	2.76195e-79	0.287935	0.234	0.083	9.03544e-75	0
CLASP2	3.12731e-79	0.278712	0.3	0.124	1.02307e-74	0
RAPGEF1	3.98868e-79	0.291208	0.376	0.174	1.30486e-74	0
TAB2	6.82152e-79	0.277169	0.297	0.122	2.23159e-74	0
EXOC2	8.26077e-79	0.249466	0.255	0.095	2.70243e-74	0
MBOAT1	1.48781e-78	0.151647	0.111	0.021	4.86723e-74	0
UBR2	1.75691e-78	0.280541	0.364	0.168	5.74755e-74	0
ITGAL	1.86086e-78	0.321733	0.47	0.249	6.08763e-74	0
PHKB	2.57841e-78	0.252817	0.255	0.096	8.435e-74	0
G0S2	2.9861e-78	0.221359	0.158	0.041	9.76873e-74	0
MAST4	3.09564e-78	0.234888	0.193	0.06	1.01271e-73	0
MFHAS1	3.40802e-78	0.243303	0.189	0.058	1.1149e-73	0
VAMP2	3.89166e-78	-0.416982	0.075	0.278	1.27312e-73	0
KIAA1328	3.89414e-78	0.252211	0.228	0.08	1.27393e-73	0
TMCC1	4.19829e-78	0.284407	0.24	0.087	1.37343e-73	0
SAP18	4.24359e-78	-0.389131	0.046	0.24	1.38825e-73	0
PPP6R2	5.00937e-78	0.264003	0.3	0.125	1.63877e-73	0
GTDC1	6.03754e-78	0.28844	0.238	0.086	1.97512e-73	0
ATAD2B	6.92074e-78	0.279788	0.312	0.135	2.26405e-73	0
APRT	8.43635e-78	-0.392218	0.043	0.237	2.75987e-73	0
GLG1	1.10057e-77	0.311223	0.409	0.204	3.60041e-73	0
SLCO3A1	1.3949e-77	0.322801	0.346	0.16	4.56329e-73	0
PTK2B	1.79354e-77	0.260912	0.308	0.131	5.86738e-73	0
COX5B	2.86212e-77	-0.408018	0.068	0.271	9.36315e-73	0
CCDC80	3.33856e-77	0.278028	0.22	0.076	1.09218e-72	0
SLC25A5	3.36318e-77	-0.338342	0.013	0.188	1.10023e-72	0
CCDC88C	3.59964e-77	0.294852	0.432	0.22	1.17759e-72	0
PCBP1-AS1	3.66659e-77	0.179896	0.15	0.038	1.19949e-72	0
HUWE1	3.72985e-77	0.264761	0.295	0.123	1.22018e-72	0
BRAF	4.04487e-77	0.280647	0.364	0.169	1.32324e-72	0
MGST1	4.09832e-77	0.23082	0.185	0.056	1.34072e-72	0
TBCK	6.4581e-77	0.248878	0.241	0.089	2.1127e-72	0
WDR7	7.12167e-77	0.252543	0.268	0.105	2.32978e-72	0
KCNQ1	7.1744e-77	0.166058	0.13	0.029	2.34703e-72	0
ST8SIA4	7.62479e-77	0.307631	0.319	0.142	2.49437e-72	0
METTL15	8.85505e-77	0.272457	0.248	0.093	2.89684e-72	0
DIS3L2	9.44923e-77	0.239394	0.24	0.088	3.09122e-72	0
SH3KBP1	1.24227e-76	0.343809	0.501	0.281	4.06397e-72	0
RSL24D1	1.80117e-76	-0.3813	0.045	0.237	5.89234e-72	0
NDUFB2	1.96249e-76	-0.40813	0.059	0.256	6.42011e-72	0
HNRNPLL	2.55385e-76	0.223089	0.208	0.069	8.35466e-72	0
GUK1	3.7515e-76	-0.381954	0.057	0.252	1.22727e-71	0
LPL	5.83638e-76	0.173702	0.131	0.03	1.90931e-71	0
PPP3CB	6.7414e-76	0.240366	0.278	0.111	2.20538e-71	0
KAT6A	8.42614e-76	0.29467	0.405	0.2	2.75653e-71	0
FGFBP2	8.56491e-76	-0.518154	0.005	0.172	2.80193e-71	0
EIF3F	9.98553e-76	-0.415854	0.063	0.259	3.26667e-71	0
REV3L	1.0104e-75	0.303023	0.319	0.142	3.30542e-71	0
CBFA2T2	1.13797e-75	0.259672	0.257	0.1	3.72277e-71	0
TANK	1.90732e-75	0.317321	0.347	0.162	6.23962e-71	0
ERBIN	2.2198e-75	0.303776	0.378	0.183	7.26186e-71	0
TNRC6C	2.41526e-75	0.308244	0.367	0.177	7.90128e-71	0
CYCS	2.75129e-75	-0.366271	0.026	0.205	9.00056e-71	0
ARF6	2.85269e-75	-0.377231	0.054	0.246	9.33228e-71	0
CDK13	2.99597e-75	0.30883	0.442	0.231	9.80101e-71	0
COX7B	3.49679e-75	-0.374836	0.037	0.223	1.14394e-70	0
EMB	3.93226e-75	0.344522	0.477	0.264	1.2864e-70	0
DDX17	4.33177e-75	0.363431	0.584	0.362	1.41709e-70	0
HHAT	4.4302e-75	0.141909	0.105	0.019	1.4493e-70	0
AP001011.1	5.363e-75	0.240166	0.201	0.066	1.75445e-70	0
SEC61G	7.29253e-75	-0.354034	0.029	0.209	2.38568e-70	0
TMEM258	8.99147e-75	-0.38709	0.041	0.228	2.94147e-70	0
LINC01237	9.65422e-75	0.142195	0.106	0.02	3.15828e-70	0
PCBP1	1.34029e-74	-0.370568	0.043	0.23	4.38463e-70	0
RNF111	1.76018e-74	0.286778	0.309	0.134	5.75826e-70	0
FOCAD	2.21863e-74	0.203301	0.183	0.057	7.25803e-70	0
SEC61B	2.29616e-74	-0.378489	0.049	0.239	7.51165e-70	0
AC010609.1	2.57987e-74	0.196347	0.143	0.036	8.43978e-70	0
PRKCE	5.06715e-74	0.259008	0.224	0.08	1.65767e-69	0
LRCH3	5.25845e-74	0.246789	0.289	0.12	1.72025e-69	0
DDIT4	5.54251e-74	-0.406412	0.038	0.222	1.81318e-69	0
PSPC1	7.17929e-74	0.258405	0.293	0.124	2.34863e-69	0
NRF1	7.70973e-74	0.238578	0.249	0.096	2.52216e-69	0
SLC25A6	7.92727e-74	-0.52089	0.027	0.204	2.59333e-69	0
HSPE1	8.42217e-74	-0.370544	0.026	0.204	2.75523e-69	0
ABR	1.01873e-73	0.228367	0.23	0.083	3.33268e-69	0
AOAH	1.08434e-73	0.361263	0.434	0.215	3.54732e-69	0
PLCL1	1.76866e-73	0.240509	0.205	0.068	5.78601e-69	0
LINC01184	1.8579e-73	0.215952	0.172	0.051	6.07794e-69	0
SCAF8	2.1613e-73	0.262561	0.279	0.115	7.07047e-69	0
FAM214A	2.39984e-73	0.277416	0.286	0.121	7.85085e-69	0
DBI	3.76699e-73	-0.358348	0.028	0.205	1.23233e-68	0
TUBA1B	4.12565e-73	-0.459715	0.062	0.254	1.34966e-68	0
TTC13	5.80902e-73	0.21354	0.225	0.081	1.90036e-68	0
MAGI2	7.41327e-73	0.18229	0.142	0.036	2.42518e-68	0
CRADD	1.12008e-72	0.267983	0.217	0.077	3.66422e-68	0
DENND1A	1.25013e-72	0.237728	0.226	0.082	4.08966e-68	0
LINC01578	1.7969e-72	0.170985	0.148	0.039	5.87837e-68	0
ADAMTSL4-AS1	1.82029e-72	0.174073	0.15	0.04	5.95491e-68	0
STRN3	1.9567e-72	0.269015	0.266	0.108	6.40116e-68	0
SMURF1	4.05406e-72	0.225847	0.193	0.063	1.32624e-67	0
LDHB	4.53195e-72	-0.443738	0.074	0.265	1.48258e-67	0
RBM26	5.36458e-72	0.284806	0.346	0.163	1.75497e-67	0
BICD1	5.54754e-72	0.217182	0.194	0.064	1.81482e-67	0
HOPX	5.7859e-72	-0.356476	0.023	0.193	1.8928e-67	0
NR4A2	5.94212e-72	-0.444949	0.055	0.242	1.94391e-67	0
SPTBN1	6.48589e-72	0.259652	0.263	0.106	2.1218e-67	0
MAPK10	6.49598e-72	0.143482	0.108	0.021	2.12509e-67	0
TRAC	7.35884e-72	-0.605524	0.159	0.358	2.40737e-67	0
C11orf80	9.27205e-72	0.185382	0.15	0.041	3.03326e-67	0
VPS8	1.24482e-71	0.237274	0.233	0.087	4.07231e-67	0
ARL6IP4	1.30334e-71	-0.347438	0.037	0.215	4.26375e-67	0
UQCRQ	1.33556e-71	-0.347589	0.036	0.215	4.36916e-67	0
MAN2A1	1.55611e-71	0.269176	0.263	0.107	5.09067e-67	0
SMARCA2	1.72908e-71	0.303592	0.401	0.206	5.65653e-67	0
RREB1	1.75839e-71	0.22432	0.22	0.079	5.7524e-67	0
TRBC1	1.87116e-71	-0.505752	0.047	0.227	6.12131e-67	0
ATP5G2	2.01576e-71	-0.485035	0.048	0.23	6.59435e-67	0
PPP1R12B	2.19029e-71	0.238522	0.216	0.077	7.16532e-67	0
UBASH3B	2.36146e-71	0.211962	0.193	0.063	7.72527e-67	0
ATM	2.5432e-71	0.318222	0.543	0.316	8.31983e-67	0
CIB1	3.15439e-71	-0.367051	0.041	0.22	1.03193e-66	0
TMC8	3.49582e-71	0.266707	0.338	0.158	1.14362e-66	0
UQCRH	4.0049e-71	-0.386974	0.058	0.244	1.31016e-66	0
DTNB	4.1353e-71	0.231834	0.218	0.078	1.35282e-66	0
KIAA0319L	4.71703e-71	0.228817	0.232	0.087	1.54313e-66	0
CD37	5.06778e-71	-0.427001	0.098	0.294	1.65787e-66	0
CELF1	8.22095e-71	0.261154	0.375	0.182	2.6894e-66	0
PTPRJ	8.79946e-71	0.268119	0.358	0.168	2.87865e-66	0
RPRD2	1.27242e-70	0.26663	0.282	0.12	4.1626e-66	0
BRWD1	1.44257e-70	0.258653	0.33	0.153	4.71921e-66	0
AP3B1	1.67844e-70	0.277604	0.341	0.161	5.49086e-66	0
YWHAB	1.69012e-70	-0.467097	0.143	0.343	5.52907e-66	0
FBXL4	2.08253e-70	0.193057	0.18	0.057	6.81279e-66	0
SETD5	2.75307e-70	0.27689	0.328	0.152	9.00639e-66	0
GZMM	2.98065e-70	-0.384644	0.051	0.231	9.75089e-66	0
SORBS1	4.00985e-70	0.17068	0.141	0.037	1.31178e-65	0
FOXP1	5.36189e-70	0.391782	0.602	0.41	1.75409e-65	0
TCEB2	5.43756e-70	-0.420753	0.01	0.17	1.77884e-65	0
H3-3B	7.17358e-70	-1.02145	0.002	0.155	2.34677e-65	0
ADAMTS17	7.78256e-70	0.159715	0.116	0.026	2.54599e-65	0
ATG7	8.74158e-70	0.316328	0.338	0.164	2.85972e-65	0
USP3	8.94302e-70	0.270424	0.381	0.19	2.92562e-65	0
LINC01619	9.00783e-70	0.240402	0.172	0.052	2.94682e-65	0
TPM3	1.0824e-69	-0.47936	0.16	0.36	3.54095e-65	0
CD69	1.11575e-69	-0.653543	0.195	0.391	3.65005e-65	0
PLEKHA5	1.45081e-69	0.267276	0.214	0.078	4.74619e-65	0
SLC7A6	1.47339e-69	0.18829	0.191	0.063	4.82005e-65	0
FKBP5	1.8671e-69	0.407922	0.406	0.211	6.10803e-65	0
CFD	2.38768e-69	0.42356	0.374	0.19	7.81105e-65	0
RAC2	2.55856e-69	-0.390421	0.078	0.266	8.37006e-65	0
C2CD5	3.18418e-69	0.20799	0.209	0.074	1.04167e-64	0
FBXL20	3.47574e-69	0.245744	0.272	0.113	1.13705e-64	0
REPS1	3.62936e-69	0.217101	0.221	0.081	1.18731e-64	0
NDUFB11	3.97029e-69	-0.332495	0.032	0.203	1.29884e-64	0
LARP4B	4.87352e-69	0.22296	0.256	0.103	1.59432e-64	0
FBXL7	5.29626e-69	0.158556	0.131	0.032	1.73262e-64	0
GMFG	7.55138e-69	-0.468345	0.116	0.309	2.47036e-64	0
TLK1	8.14225e-69	0.295125	0.352	0.173	2.66366e-64	0
PRR13	9.42396e-69	-0.347951	0.041	0.215	3.08295e-64	0
GSTP1	9.82894e-69	-0.362784	0.051	0.233	3.21544e-64	0
CARMIL1	9.97451e-69	0.151599	0.114	0.025	3.26306e-64	0
PCCA	1.26876e-68	0.234404	0.25	0.1	4.15063e-64	0
PTPN13	1.52238e-68	0.18015	0.105	0.021	4.98032e-64	0
SMURF2	1.53602e-68	0.262366	0.29	0.128	5.02494e-64	0
RBMS3	1.67607e-68	0.192279	0.145	0.04	5.48308e-64	0
EIF3E	2.51464e-68	-0.507518	0.146	0.341	8.2264e-64	0
UXT	2.71967e-68	-0.350854	0.037	0.208	8.89713e-64	0
TMEM131	2.87524e-68	0.231135	0.255	0.104	9.40605e-64	0
ANKRD36	2.87901e-68	0.248086	0.303	0.135	9.41838e-64	0
LMBR1	3.3058e-68	0.202762	0.208	0.074	1.08146e-63	0
HELZ	3.332e-68	0.279929	0.401	0.207	1.09003e-63	0
XPO4	3.64705e-68	0.206759	0.2	0.07	1.1931e-63	0
ARPC1B	4.18606e-68	-0.439428	0.105	0.296	1.36943e-63	0
MCU	4.37748e-68	0.216171	0.173	0.055	1.43205e-63	0
HSPA5	4.7431e-68	-0.566579	0.069	0.248	1.55166e-63	0
TMEM164	4.84261e-68	0.163167	0.121	0.028	1.58421e-63	0
FOXJ3	5.88548e-68	0.255748	0.284	0.124	1.92538e-63	0
GATAD2B	6.20204e-68	0.249013	0.358	0.173	2.02894e-63	0
COP1	6.46646e-68	0.241835	0.231	0.088	2.11544e-63	0
RBM8A	6.53093e-68	-0.358058	0.049	0.226	2.13653e-63	0
ZFYVE9	7.87547e-68	0.133686	0.113	0.025	2.57638e-63	0
DCAF6	9.43949e-68	0.211684	0.217	0.08	3.08803e-63	0
INPP5D	1.27434e-67	0.259402	0.438	0.231	4.16887e-63	0
UBE2E2	2.02151e-67	0.203601	0.164	0.05	6.61318e-63	0
DRAP1	2.23196e-67	-0.306423	0.025	0.189	7.30165e-63	0
GBF1	2.47326e-67	0.246118	0.257	0.106	8.09103e-63	0
HERPUD1	5.57064e-67	-0.410504	0.067	0.248	1.82238e-62	0
VPS13A	6.101e-67	0.225428	0.271	0.115	1.99588e-62	0
TFCP2	7.45904e-67	0.228594	0.233	0.09	2.44015e-62	0
EPC1	7.71042e-67	0.309375	0.46	0.26	2.52239e-62	0
PKN2	8.34464e-67	0.26586	0.323	0.152	2.72986e-62	0
JAZF1	9.04641e-67	0.292528	0.372	0.181	2.95944e-62	0
PFKFB3	9.18096e-67	0.213575	0.203	0.072	3.00346e-62	0
ACBD6	9.22869e-67	0.231616	0.257	0.105	3.01908e-62	0
USP24	9.87151e-67	0.250545	0.291	0.129	3.22937e-62	0
FBXW4	1.0207e-66	0.220611	0.237	0.094	3.33913e-62	0
VAMP8	1.43873e-66	-0.354976	0.041	0.211	4.70666e-62	0
FABP4	1.79026e-66	0.254874	0.345	0.161	5.85665e-62	0
GSN	2.25531e-66	0.277469	0.273	0.117	7.37802e-62	0
AHCYL2	2.26283e-66	0.236253	0.196	0.068	7.40264e-62	0
CCNY	2.43044e-66	0.254263	0.294	0.131	7.95093e-62	0
PPP1R15A	3.37137e-66	-0.380805	0.022	0.181	1.10291e-61	0
SLC39A11	3.65094e-66	0.242133	0.246	0.099	1.19437e-61	0
MYO18A	3.92848e-66	0.12987	0.115	0.026	1.28516e-61	0
TMTC2	4.78133e-66	0.162298	0.124	0.03	1.56416e-61	0
LINC00894	4.82274e-66	0.162298	0.138	0.037	1.57771e-61	0
HERC3	5.48054e-66	0.196123	0.194	0.067	1.7929e-61	0
DYNLL1	5.72856e-66	-0.432203	0.069	0.249	1.87404e-61	0
HNRNPA0	6.84988e-66	-0.311469	0.033	0.199	2.24087e-61	0
PIGL	7.32549e-66	0.197811	0.205	0.074	2.39646e-61	0
FER	7.99589e-66	0.240432	0.212	0.079	2.61578e-61	0
OIP5-AS1	8.24986e-66	0.14388	0.122	0.03	2.69886e-61	0
HMGN2	9.41818e-66	-0.386891	0.06	0.236	3.08106e-61	0
PRF1	1.51412e-65	-0.421489	0.066	0.241	4.95329e-61	0
HDAC4	1.62897e-65	0.200147	0.217	0.081	5.32902e-61	0
UQCR10	1.73001e-65	-0.337531	0.04	0.208	5.65955e-61	0
DCN	1.93113e-65	0.305751	0.313	0.143	6.31751e-61	0
CDK2AP2	2.25857e-65	-0.30702	0.013	0.165	7.38867e-61	0
ELP4	2.67212e-65	0.253633	0.224	0.086	8.74158e-61	0
OGDH	2.92421e-65	0.206977	0.228	0.088	9.56627e-61	0
RICTOR	3.57723e-65	0.280156	0.388	0.203	1.17026e-60	0
ANKH	4.56285e-65	0.252123	0.252	0.105	1.49269e-60	0
KDM2A	6.13129e-65	0.26882	0.392	0.203	2.00579e-60	0
CIRBP	8.07957e-65	-0.472273	0.183	0.374	2.64315e-60	0
KMT2A	8.11185e-65	0.276001	0.37	0.189	2.65371e-60	0
ANXA1	8.22834e-65	-0.84743	0.325	0.491	2.69182e-60	0
PIK3R5	9.53176e-65	0.270557	0.358	0.174	3.11822e-60	0
BMPR1A	1.03544e-64	0.185889	0.168	0.053	3.38734e-60	0
COBLL1	1.46629e-64	0.188862	0.157	0.048	4.79681e-60	0
PDS5A	1.48829e-64	0.265993	0.352	0.174	4.86879e-60	0
XPO6	1.65331e-64	0.217489	0.249	0.103	5.40863e-60	0
POLR2L	1.80739e-64	-0.351098	0.051	0.224	5.91269e-60	0
PARD3B	1.87902e-64	0.195776	0.157	0.048	6.14703e-60	0
HMGB2	1.95932e-64	-0.369441	0.044	0.213	6.40971e-60	0
C9orf16	2.13594e-64	-0.320302	0.029	0.19	6.98752e-60	0
BBX	2.26613e-64	0.290929	0.396	0.208	7.41343e-60	0
IQGAP2	3.19692e-64	0.346089	0.627	0.438	1.04584e-59	0
TANGO6	3.61661e-64	0.208836	0.206	0.076	1.18314e-59	0
SEC24B	4.15792e-64	0.233361	0.239	0.097	1.36022e-59	0
RBL1	4.52687e-64	0.188195	0.182	0.061	1.48092e-59	0
SNRPG	5.40184e-64	-0.325272	0.047	0.215	1.76716e-59	0
PPP3CC	5.5049e-64	0.257073	0.375	0.19	1.80087e-59	0
PLPP1	5.9498e-64	0.178673	0.157	0.048	1.94642e-59	0
KATNAL1	9.00881e-64	0.163044	0.139	0.039	2.94714e-59	0
GAB2	1.00896e-63	0.17337	0.131	0.035	3.30073e-59	0
TTC39B	1.15955e-63	0.221881	0.236	0.096	3.79335e-59	0
TYROBP	1.19057e-63	-0.560633	0.041	0.205	3.89482e-59	0
PA2G4	1.20762e-63	-0.312761	0.04	0.204	3.9506e-59	0
CUBN	1.39727e-63	0.139989	0.112	0.026	4.57104e-59	0
ITGA4	1.62313e-63	0.381899	0.495	0.297	5.30992e-59	0
DNAJB1	2.32412e-63	-0.39229	0.035	0.196	7.60311e-59	0
ARHGEF6	3.56665e-63	0.21176	0.226	0.089	1.16679e-58	0
SDCCAG8	4.27334e-63	0.227851	0.21	0.079	1.39798e-58	0
TRPM7	5.38922e-63	0.235797	0.306	0.142	1.76303e-58	0
AC139887.2	6.24175e-63	0.165871	0.161	0.051	2.04193e-58	0
CDK19	6.53941e-63	0.220599	0.215	0.082	2.1393e-58	0
DUSP16	7.2118e-63	0.200054	0.204	0.075	2.35927e-58	0
MIATNB	8.21958e-63	0.184513	0.172	0.057	2.68895e-58	0
STAMBPL1	8.93297e-63	0.177958	0.179	0.061	2.92233e-58	0
PBX3	1.12857e-62	0.252812	0.219	0.085	3.69202e-58	0
EIF4G3	1.22798e-62	0.235744	0.365	0.178	4.01722e-58	0
MAP4K3	1.47318e-62	0.174897	0.153	0.046	4.81937e-58	0
TRAF1	1.53152e-62	0.166793	0.174	0.058	5.01022e-58	0
TTC28	1.84429e-62	0.168669	0.139	0.04	6.0334e-58	0
TXN	1.97583e-62	-0.31889	0.037	0.199	6.46373e-58	0
TNFSF8	2.12311e-62	0.164152	0.177	0.059	6.94556e-58	0
SPARCL1	2.32406e-62	0.177449	0.133	0.037	7.60295e-58	0
WWP2	2.62334e-62	0.208926	0.232	0.093	8.58198e-58	0
FRMD4A	3.40662e-62	0.208868	0.148	0.044	1.11444e-57	0
CAB39	4.77447e-62	0.246875	0.292	0.135	1.56192e-57	0
UBE4B	7.15536e-62	0.200233	0.218	0.084	2.34081e-57	0
PCM1	7.53323e-62	0.283708	0.434	0.244	2.46442e-57	0
SNU13	7.67565e-62	-0.348544	0.069	0.241	2.51101e-57	0
TUBA4A	9.52358e-62	-0.466273	0.05	0.212	3.11554e-57	0
FOSB	9.71687e-62	-0.470008	0.048	0.211	3.17878e-57	0
BTG2	9.9389e-62	-0.393063	0.063	0.232	3.25141e-57	0
CRYBG1	1.0537e-61	0.275366	0.318	0.151	3.44707e-57	0
PCDH9	1.05682e-61	0.198672	0.175	0.059	3.45729e-57	0
KLRD1	1.20386e-61	-0.476833	0.122	0.308	3.9383e-57	0
CASC4	1.24984e-61	0.208552	0.206	0.078	4.08874e-57	0
AC245297.3	1.28717e-61	0.191193	0.163	0.053	4.21083e-57	0
ISG20	1.28931e-61	-0.410425	0.098	0.275	4.21784e-57	0
ARL4C	3.45151e-61	-0.470007	0.166	0.347	1.12913e-56	0
SLC9A9	3.46818e-61	0.378623	0.418	0.25	1.13458e-56	0
CMSS1	4.36556e-61	0.228238	0.21	0.081	1.42815e-56	0
PTEN	4.48801e-61	0.260524	0.337	0.169	1.46821e-56	0
RC3H2	4.73517e-61	0.207686	0.251	0.107	1.54906e-56	0
DLG2	4.83315e-61	0.210283	0.16	0.051	1.58112e-56	0
LYAR	4.99834e-61	-0.330295	0.043	0.203	1.63516e-56	0
SFI1	5.58216e-61	0.209513	0.25	0.105	1.82615e-56	0
NT5DC1	5.63303e-61	0.207027	0.204	0.077	1.84279e-56	0
UBXN1	6.19963e-61	-0.328224	0.053	0.219	2.02815e-56	0
COA1	6.30636e-61	0.254383	0.272	0.121	2.06306e-56	0
MARCH6	8.23749e-61	0.210115	0.254	0.108	2.69481e-56	0
INVS	8.43162e-61	0.224569	0.204	0.077	2.75832e-56	0
PPIB	9.52125e-61	-0.371688	0.092	0.269	3.11478e-56	0
PLIN4	9.56347e-61	0.125441	0.1	0.022	3.12859e-56	0
RAPGEF2	1.46548e-60	0.219121	0.212	0.082	4.79418e-56	0
TSC22D1	1.51416e-60	0.196813	0.187	0.067	4.95342e-56	0
RPTOR	2.00323e-60	0.198711	0.223	0.088	6.55337e-56	0
GADD45B	2.22745e-60	-0.429502	0.024	0.173	7.28688e-56	0
CDK8	2.76066e-60	0.187559	0.177	0.061	9.03124e-56	0
STAT5B	2.96571e-60	0.245894	0.306	0.146	9.70202e-56	0
NLK	3.86314e-60	0.209159	0.182	0.065	1.26379e-55	0
CUL3	3.95149e-60	0.247063	0.321	0.157	1.29269e-55	0
ZZEF1	3.98394e-60	0.199486	0.239	0.1	1.3033e-55	0
CDR2	4.47035e-60	0.223154	0.233	0.095	1.46243e-55	0
ZNF586	4.70469e-60	0.164913	0.166	0.055	1.53909e-55	0
LY6E	4.74211e-60	-0.33703	0.05	0.212	1.55133e-55	0
YPEL5	5.07436e-60	-0.397267	0.065	0.232	1.66003e-55	0
CACNA2D1	5.34789e-60	0.157005	0.124	0.033	1.74951e-55	0
Z93930.2	5.51873e-60	0.174686	0.145	0.044	1.8054e-55	0
RNF24	6.08692e-60	0.192104	0.167	0.056	1.99128e-55	0
EVA1C	6.24561e-60	0.225124	0.24	0.101	2.04319e-55	0
STAU2	8.26421e-60	0.224668	0.245	0.104	2.70355e-55	0
TRRAP	9.12533e-60	0.18735	0.193	0.071	2.98526e-55	0
RASGRP1	9.20567e-60	0.285803	0.406	0.225	3.01154e-55	0
RBM33	1.20277e-59	0.234536	0.3	0.143	3.93473e-55	0
ANKIB1	1.20661e-59	0.249536	0.283	0.131	3.94731e-55	0
TAOK1	1.23014e-59	0.201391	0.318	0.154	4.02429e-55	0
RCOR3	1.44789e-59	0.2059	0.215	0.086	4.73662e-55	0
TIAM2	1.61318e-59	0.201561	0.189	0.069	5.27735e-55	0
AC118549.1	1.77305e-59	0.15041	0.131	0.037	5.80035e-55	0
MED13	2.03315e-59	0.234668	0.313	0.151	6.65124e-55	0
TANC2	2.19771e-59	0.217462	0.204	0.078	7.18958e-55	0
ABCC1	2.45677e-59	0.193973	0.223	0.089	8.03708e-55	0
CBL	2.78202e-59	0.20445	0.221	0.089	9.10108e-55	0
ALCAM	3.73086e-59	0.165305	0.111	0.027	1.22051e-54	0
PLCG1	5.67835e-59	0.142305	0.144	0.044	1.85762e-54	0
TDRD3	6.14405e-59	0.210763	0.219	0.088	2.00996e-54	0
MYO9B	6.17745e-59	0.24296	0.292	0.137	2.02089e-54	0
ANKUB1	7.78165e-59	0.223431	0.161	0.053	2.54569e-54	0
MAP2K6	1.01045e-58	0.171769	0.144	0.044	3.30557e-54	0
MKL1	1.38446e-58	0.185832	0.148	0.046	4.52912e-54	0
NOL4L	1.69203e-58	0.201469	0.229	0.095	5.53531e-54	0
EIF3G	1.77023e-58	-0.306331	0.048	0.206	5.79114e-54	0
TBC1D14	1.83376e-58	0.164254	0.165	0.055	5.99897e-54	0
PARP4	2.52949e-58	0.215993	0.27	0.122	8.27498e-54	0
PI4KA	2.95204e-58	0.207083	0.241	0.102	9.6573e-54	0
ASXL2	3.02157e-58	0.220203	0.27	0.123	9.88478e-54	0
MCPH1	3.27998e-58	0.243966	0.233	0.098	1.07301e-53	0
RABGAP1	3.80771e-58	0.195844	0.211	0.083	1.24566e-53	0
COL4A1	3.86103e-58	0.151902	0.128	0.036	1.2631e-53	0
ARIH1	3.95424e-58	0.226506	0.345	0.174	1.29359e-53	0
HECTD4	4.09065e-58	0.208477	0.223	0.091	1.33822e-53	0
ATR	4.30285e-58	0.223971	0.277	0.127	1.40763e-53	0
GPX4	4.65696e-58	-0.348683	0.069	0.235	1.52348e-53	0
LINC00649	4.94139e-58	0.162137	0.155	0.05	1.61652e-53	0
ATP8B1	5.26951e-58	0.201388	0.153	0.049	1.72387e-53	0
NME7	5.7437e-58	0.178039	0.15	0.048	1.87899e-53	0
PSME2	5.99815e-58	-0.284344	0.032	0.181	1.96224e-53	0
RNF213	6.24723e-58	0.302957	0.568	0.362	2.04372e-53	0
SIPA1L3	6.78633e-58	0.201031	0.187	0.069	2.22008e-53	0
NLRC3	7.19284e-58	0.203248	0.258	0.114	2.35307e-53	0
ST3GAL3	7.25633e-58	0.162451	0.143	0.044	2.37384e-53	0
CFH	9.34071e-58	0.163973	0.151	0.048	3.05572e-53	0
SAT1	9.72709e-58	-0.467253	0.173	0.362	3.18212e-53	0
ZNF33A	1.08125e-57	0.211391	0.272	0.124	3.5372e-53	0
SPCS1	1.10025e-57	-0.299439	0.048	0.204	3.59935e-53	0
CAMK2G	1.15939e-57	0.183439	0.19	0.071	3.79283e-53	0
KIAA2026	1.28281e-57	0.237656	0.323	0.16	4.19657e-53	0
AC092652.2	1.5912e-57	0.146728	0.1	0.023	5.20544e-53	0
PHIP	2.55146e-57	0.279602	0.367	0.196	8.34683e-53	0
FGD3	2.56381e-57	0.222627	0.288	0.136	8.38726e-53	0
MAPKAP1	2.81263e-57	0.21693	0.243	0.105	9.20125e-53	0
LINC00944	2.86708e-57	0.120262	0.101	0.023	9.37936e-53	0
MZT2B	3.36165e-57	-0.286661	0.047	0.203	1.09973e-52	0
DIRC3	3.36428e-57	0.157709	0.107	0.026	1.10059e-52	0
UBR1	5.20229e-57	0.216187	0.281	0.13	1.70188e-52	0
CUTA	5.34592e-57	-0.303	0.042	0.196	1.74886e-52	0
COL1A2	6.84704e-57	0.219936	0.212	0.084	2.23994e-52	0
STT3B	7.04457e-57	0.239319	0.302	0.149	2.30456e-52	0
ZNF280D	7.04463e-57	0.185999	0.185	0.068	2.30458e-52	0
MICAL3	7.42317e-57	0.137238	0.128	0.037	2.42841e-52	0
LITAF	1.15107e-56	-0.445068	0.153	0.328	3.76561e-52	0
NKTR	1.16132e-56	0.271025	0.503	0.309	3.79914e-52	0
NUTM2B-AS1	1.26549e-56	0.194832	0.217	0.088	4.13993e-52	0
DIP2B	1.28203e-56	0.195019	0.238	0.1	4.19403e-52	0
HMGN1	1.30293e-56	-0.340146	0.086	0.253	4.2624e-52	0
RB1	1.45335e-56	0.244773	0.277	0.129	4.75448e-52	0
H3-3A	1.64845e-56	-0.357423	0.002	0.127	5.39273e-52	0
STN1	1.84832e-56	0.154565	0.135	0.041	6.0466e-52	0
MAGED1	1.89262e-56	0.18833	0.2	0.077	6.19151e-52	0
MAGI1	2.08725e-56	0.156593	0.107	0.027	6.82822e-52	0
MCF2L2	2.28974e-56	0.159005	0.119	0.032	7.49065e-52	0
CEP112	3.20649e-56	0.136785	0.105	0.026	1.04897e-51	0
LINC01004	3.37138e-56	0.179219	0.182	0.067	1.10291e-51	0
CREBBP	3.78137e-56	0.233692	0.314	0.156	1.23704e-51	0
RAP1A	4.76497e-56	0.300725	0.45	0.267	1.55881e-51	0
ANKMY1	4.929e-56	0.168946	0.158	0.053	1.61247e-51	0
CREM	4.93751e-56	-0.630512	0.122	0.285	1.61526e-51	0
XPO1	5.35347e-56	0.242013	0.307	0.152	1.75133e-51	0
FAM168A	5.61641e-56	0.206568	0.162	0.056	1.83735e-51	0
NIN	5.63719e-56	0.240088	0.282	0.135	1.84415e-51	0
PPP1R16B	5.76792e-56	0.270635	0.31	0.155	1.88692e-51	0
JAKMIP2	5.90109e-56	0.224986	0.216	0.089	1.93048e-51	0
TNFRSF10A	6.03975e-56	0.134689	0.117	0.031	1.97584e-51	0
RANBP9	6.58295e-56	0.209892	0.224	0.094	2.15355e-51	0
ATP10A	6.60849e-56	0.224433	0.25	0.111	2.1619e-51	0
RFTN1	7.01378e-56	0.254711	0.324	0.165	2.29449e-51	0
MGA	7.23865e-56	0.193964	0.228	0.096	2.36805e-51	0
GPSM3	1.00805e-55	-0.34383	0.064	0.221	3.29774e-51	0
C14orf2	1.1603e-55	-0.373691	0.036	0.183	3.79581e-51	0
GZMA	1.1874e-55	-0.547543	0.158	0.327	3.88446e-51	0
HNRNPK	1.20692e-55	-0.348933	0.134	0.31	3.94833e-51	0
ADA2	1.24368e-55	0.149427	0.148	0.047	4.06858e-51	0
CCL4L2	1.46275e-55	-0.526003	0.015	0.149	4.78523e-51	0
GOLGA8B	1.47977e-55	0.199502	0.255	0.115	4.84093e-51	0
NMT2	1.54788e-55	0.198196	0.208	0.084	5.06372e-51	0
ABCD2	1.65031e-55	0.143953	0.132	0.039	5.39881e-51	0
GNB1	1.86538e-55	0.246744	0.391	0.214	6.10239e-51	0
WIPF1	1.87161e-55	0.299058	0.534	0.34	6.12277e-51	0
PKD2	1.93469e-55	0.159868	0.155	0.052	6.32915e-51	0
SNRPB	2.04212e-55	-0.273012	0.038	0.186	6.68059e-51	0
N4BP2L2	2.38083e-55	0.28879	0.645	0.437	7.78863e-51	0
UBE3C	2.58597e-55	0.207394	0.284	0.134	8.45975e-51	0
MIR99AHG	3.00471e-55	0.172356	0.141	0.044	9.8296e-51	0
HEATR5B	3.23573e-55	0.193797	0.224	0.094	1.05854e-50	0
RHBDD1	3.34054e-55	0.162224	0.142	0.045	1.09282e-50	0
SLIT3	3.61426e-55	0.193394	0.136	0.042	1.18237e-50	0
ZNF75D	3.95414e-55	0.148239	0.145	0.046	1.29356e-50	0
TIMP3	4.11327e-55	0.19432	0.161	0.055	1.34562e-50	0
NOP10	4.93105e-55	-0.268121	0.025	0.166	1.61315e-50	0
COL4A2	5.25325e-55	0.138981	0.111	0.029	1.71855e-50	0
ZSWIM6	5.62557e-55	0.265384	0.26	0.12	1.84035e-50	0
SAMD12	5.71461e-55	0.163335	0.122	0.034	1.86948e-50	0
EIF5A	6.01413e-55	-0.268527	0.027	0.168	1.96746e-50	0
CYTH1	6.21147e-55	0.286452	0.493	0.298	2.03202e-50	0
SERGEF	6.94315e-55	0.172438	0.177	0.065	2.27138e-50	0
SEC22A	8.02849e-55	0.178599	0.173	0.062	2.62644e-50	0
GLCCI1	8.19288e-55	0.254474	0.314	0.158	2.68022e-50	0
AGO3	1.035e-54	0.235231	0.295	0.144	3.38589e-50	0
TRIP12	1.11124e-54	0.245429	0.318	0.161	3.63532e-50	0
PHF14	1.32573e-54	0.216474	0.286	0.136	4.33699e-50	0
AKAP10	1.34993e-54	0.185563	0.227	0.095	4.41616e-50	0
CPSF6	1.44681e-54	0.197761	0.224	0.095	4.73308e-50	0
CLEC16A	1.77155e-54	0.174982	0.175	0.064	5.79544e-50	0
GALNT10	1.85815e-54	0.222035	0.26	0.12	6.07875e-50	0
RBM3	1.93297e-54	-0.365438	0.091	0.255	6.32353e-50	0
RAB3GAP1	2.22547e-54	0.177767	0.182	0.068	7.28042e-50	0
BPTF	2.81343e-54	0.270915	0.476	0.288	9.20386e-50	0
SLC16A1-AS1	4.48594e-54	0.160216	0.149	0.049	1.46753e-49	0
NRP1	4.63099e-54	0.176247	0.134	0.041	1.51498e-49	0
SNX13	4.664e-54	0.189136	0.19	0.074	1.52578e-49	0
SYF2	4.66542e-54	-0.312696	0.066	0.223	1.52625e-49	0
ERN1	5.92579e-54	0.24574	0.266	0.125	1.93856e-49	0
TRG-AS1	5.99928e-54	0.224093	0.252	0.113	1.9626e-49	0
ERBB4	6.30124e-54	0.13211	0.111	0.03	2.06139e-49	0
SMDT1	7.64989e-54	-0.288827	0.032	0.174	2.50259e-49	0
ZNF292	8.70973e-54	0.248305	0.392	0.219	2.8493e-49	0
ROCK2	8.77595e-54	0.183981	0.204	0.082	2.87096e-49	0
SESN1	9.73315e-54	0.235894	0.221	0.094	3.1841e-49	0
MCM9	9.93714e-54	0.174188	0.179	0.067	3.25084e-49	0
RALGAPA1	1.00311e-53	0.262082	0.349	0.187	3.28157e-49	0
RAB11A	1.10741e-53	0.388932	0.335	0.18	3.62277e-49	0
UTY	1.26385e-53	0.143194	0.101	0.025	4.13455e-49	0
TARSL2	1.29178e-53	0.173163	0.186	0.071	4.22593e-49	0
PLP2	1.30843e-53	-0.305547	0.038	0.181	4.28039e-49	0
TNFAIP3	1.32684e-53	-0.415355	0.122	0.292	4.34063e-49	0
MAN1C1	1.73825e-53	0.136067	0.123	0.036	5.6865e-49	0
ZRANB2	1.74395e-53	0.239598	0.392	0.219	5.70515e-49	0
NDUFB4	1.93396e-53	-0.259559	0.03	0.169	6.32677e-49	0
ZNF644	2.5219e-53	0.243478	0.321	0.165	8.25015e-49	0
BZW1	3.16563e-53	-0.304194	0.049	0.196	1.0356e-48	0
ERCC6L2	3.57561e-53	0.183835	0.187	0.072	1.16973e-48	0
ATE1	3.6378e-53	0.193871	0.207	0.086	1.19007e-48	0
LCLAT1	3.73513e-53	0.165634	0.158	0.055	1.22191e-48	0
C9orf78	3.77351e-53	-0.309084	0.065	0.219	1.23447e-48	0
SELENOK	4.04768e-53	-0.381859	0.024	0.157	1.32416e-48	0
SIDT1	6.52029e-53	0.229442	0.275	0.131	2.13305e-48	0
PUM1	7.64213e-53	0.216311	0.311	0.156	2.50005e-48	0
KAT6B	1.00733e-52	0.244943	0.341	0.18	3.29539e-48	0
FYB	1.19153e-52	-0.329303	0.01	0.136	3.89799e-48	0
XRN1	1.23905e-52	0.233455	0.364	0.197	4.05343e-48	0
ALMS1	1.23935e-52	0.175267	0.165	0.059	4.0544e-48	0
TMEM63A	1.36036e-52	0.164028	0.191	0.075	4.45027e-48	0
H2AZ1	1.36374e-52	-0.368892	0.003	0.121	4.46135e-48	0
DGKA	1.59351e-52	0.185246	0.211	0.087	5.213e-48	0
TYW1	1.71431e-52	0.184047	0.203	0.083	5.60818e-48	0
ESYT2	1.87075e-52	0.236061	0.355	0.19	6.11998e-48	0
METRNL	2.28639e-52	-0.396007	0.02	0.149	7.4797e-48	0
C19orf43	2.78833e-52	-0.291558	0.007	0.128	9.12176e-48	0
FNDC3B	2.9634e-52	0.198872	0.325	0.163	9.69445e-48	0
VPS54	3.1752e-52	0.178923	0.179	0.068	1.03873e-47	0
DPYD-AS1	3.59423e-52	0.165692	0.106	0.028	1.17582e-47	0
CSTB	3.62872e-52	-0.314372	0.053	0.2	1.1871e-47	0
STX8	3.94722e-52	0.260419	0.319	0.165	1.29129e-47	0
LRCH1	4.68955e-52	0.174306	0.172	0.064	1.53414e-47	0
URI1	4.96723e-52	0.237325	0.308	0.158	1.62498e-47	0
ISCU	5.85824e-52	-0.244914	0.029	0.166	1.91646e-47	0
NDUFA6	6.90505e-52	-0.238407	0.018	0.146	2.25892e-47	0
GRK5	7.24519e-52	0.178508	0.208	0.086	2.37019e-47	0
ARL6IP1	7.34032e-52	-0.25705	0.033	0.171	2.40131e-47	0
DLC1	1.00468e-51	0.185904	0.136	0.043	3.2867e-47	0
NLRP1	1.06227e-51	0.231477	0.301	0.151	3.47511e-47	0
MICU2	1.0623e-51	0.227992	0.268	0.128	3.47522e-47	0
TAF15	1.17655e-51	0.244819	0.35	0.189	3.84897e-47	0
FYCO1	1.23785e-51	0.134802	0.138	0.044	4.04949e-47	0
POC1B	1.36657e-51	0.171577	0.176	0.067	4.4706e-47	0
SP140	1.37715e-51	0.224298	0.28	0.137	4.50519e-47	0
DOCK7	1.51508e-51	0.129919	0.108	0.029	4.95642e-47	0
PCED1B-AS1	1.51516e-51	0.13715	0.14	0.046	4.9567e-47	0
GNG5	1.5219e-51	-0.26443	0.039	0.179	4.97874e-47	0
CD6	1.60611e-51	0.238768	0.317	0.165	5.25423e-47	0
CEP192	1.63757e-51	0.177422	0.204	0.084	5.35714e-47	0
NF1	1.70568e-51	0.216759	0.249	0.115	5.57995e-47	0
DNM2	1.95541e-51	0.195619	0.247	0.113	6.39693e-47	0
POU2F1	2.12796e-51	0.202265	0.198	0.081	6.9614e-47	0
CARD8	2.17409e-51	0.219106	0.294	0.146	7.11232e-47	0
UBASH3A	2.55891e-51	0.130831	0.129	0.04	8.37121e-47	0
DNAJA1	2.6584e-51	-0.395969	0.072	0.225	8.69668e-47	0
MIB1	3.58447e-51	0.189067	0.197	0.08	1.17262e-46	0
ZEB2	3.7377e-51	-0.370665	0.262	0.465	1.22275e-46	0
VEZT	4.74025e-51	0.171055	0.191	0.076	1.55073e-46	0
CBFB	6.25971e-51	0.202753	0.23	0.102	2.0478e-46	0
FN1	6.46761e-51	0.163655	0.113	0.032	2.11581e-46	0
SOX6	7.39328e-51	0.130066	0.1	0.026	2.41864e-46	0
VAV1	7.39388e-51	0.194795	0.225	0.098	2.41883e-46	0
NDUFA13	7.42034e-51	-0.236885	0.032	0.168	2.42749e-46	0
ACVR1	7.72452e-51	0.133527	0.106	0.028	2.527e-46	0
TMEM117	9.44851e-51	0.20698	0.176	0.067	3.09099e-46	0
RARS2	1.04567e-50	0.168251	0.19	0.076	3.42081e-46	0
NEDD8	1.04696e-50	-0.291465	0.056	0.203	3.42502e-46	0
BLOC1S1	1.08986e-50	-0.241564	0.019	0.147	3.56538e-46	0
SP100	1.12484e-50	0.274191	0.499	0.316	3.67979e-46	0
GBE1	1.23385e-50	0.158071	0.158	0.057	4.03642e-46	0
SHPRH	1.47264e-50	0.198842	0.226	0.1	4.81759e-46	0
RABAC1	1.9478e-50	-0.285531	0.054	0.2	6.37204e-46	0
NSD1	1.96668e-50	0.235454	0.332	0.177	6.4338e-46	0
NDUFB8	2.26449e-50	-0.254717	0.039	0.177	7.40806e-46	0
PSMB6	2.26843e-50	-0.221526	0.02	0.148	7.42094e-46	0
PAPD4	2.27618e-50	0.206674	0.193	0.079	7.4463e-46	0
GIT2	2.2917e-50	0.187412	0.238	0.108	7.49707e-46	0
POMP	2.41506e-50	-0.300707	0.065	0.214	7.90061e-46	0
TGFBR1	2.65142e-50	0.206381	0.245	0.113	8.67384e-46	0
LINC00243	2.85028e-50	0.1392	0.122	0.037	9.3244e-46	0
CD28	3.55876e-50	0.159265	0.165	0.061	1.16421e-45	0
IRF1	4.39081e-50	-0.494432	0.122	0.277	1.43641e-45	0
CRIP1	4.4628e-50	-0.338045	0.059	0.203	1.45996e-45	0
TFB1M	4.49621e-50	0.136021	0.126	0.039	1.47089e-45	0
NR2C2	4.50803e-50	0.170117	0.196	0.08	1.47476e-45	0
DNAJC1	4.80607e-50	0.268471	0.347	0.192	1.57226e-45	0
TPD52	5.05582e-50	0.207743	0.201	0.084	1.65396e-45	0
BRK1	5.90499e-50	-0.272398	0.048	0.19	1.93176e-45	0
BMPR2	6.10069e-50	0.183799	0.215	0.092	1.99578e-45	0
ERP29	6.71826e-50	-0.307604	0.077	0.229	2.19781e-45	0
PBRM1	7.8337e-50	0.232007	0.291	0.147	2.56272e-45	0
TSPO	8.60967e-50	-0.27902	0.046	0.187	2.81657e-45	0
ESR2	9.26534e-50	0.197821	0.175	0.068	3.03106e-45	0
FAM13B	9.41563e-50	0.216621	0.273	0.133	3.08023e-45	0
ZNF148	9.68112e-50	0.22167	0.339	0.182	3.16708e-45	0
PIGN	9.75806e-50	0.165845	0.143	0.049	3.19225e-45	0
ADH1B	1.12417e-49	0.154093	0.135	0.044	3.6776e-45	0
JAML	1.30614e-49	0.171512	0.185	0.073	4.27291e-45	0
USMG5	1.35223e-49	-0.339992	0.033	0.166	4.42368e-45	0
TRAPPC1	1.35815e-49	-0.245001	0.023	0.15	4.44305e-45	0
SH3D19	1.57492e-49	0.15563	0.14	0.047	5.15218e-45	0
CDC42	1.72984e-49	-0.405247	0.189	0.352	5.65901e-45	0
TTBK2	1.81857e-49	0.169524	0.165	0.062	5.94925e-45	0
RACK1	1.83107e-49	-0.648476	0.113	0.259	5.99017e-45	0
TRAF5	2.50991e-49	0.176533	0.205	0.087	8.21093e-45	0
TCF20	2.6812e-49	0.173348	0.19	0.077	8.77129e-45	0
CLIP4	2.82104e-49	0.172176	0.198	0.083	9.22874e-45	0
SLAMF6	3.16825e-49	0.179627	0.215	0.093	1.03646e-44	0
ABHD18	3.62755e-49	0.17524	0.21	0.089	1.18672e-44	0
CNTRL	3.65771e-49	0.198719	0.299	0.151	1.19658e-44	0
NUTM2A-AS1	3.7713e-49	0.144791	0.151	0.054	1.23374e-44	0
SPEF2	3.77254e-49	0.129306	0.121	0.037	1.23415e-44	0
ANKAR	4.02282e-49	0.16995	0.16	0.059	1.31603e-44	0
ARHGAP24	4.52404e-49	0.1434	0.12	0.036	1.47999e-44	0
FAM222B	4.93596e-49	0.176037	0.2	0.083	1.61475e-44	0
SETX	5.96379e-49	0.214707	0.333	0.176	1.95099e-44	0
CMIP	6.11789e-49	0.2425	0.36	0.202	2.00141e-44	0
STRBP	8.20582e-49	0.152267	0.128	0.041	2.68445e-44	0
ZNF438	9.17991e-49	0.146445	0.12	0.037	3.00312e-44	0
PPP1CA	9.89853e-49	-0.263329	0.05	0.19	3.2382e-44	0
SLC38A9	1.03969e-48	0.150296	0.153	0.055	3.40125e-44	0
TRAF3	1.12188e-48	0.19052	0.179	0.072	3.67013e-44	0
ZNF721	1.12751e-48	0.197946	0.25	0.118	3.68853e-44	0
STIM2	1.21026e-48	0.21536	0.303	0.156	3.95925e-44	0
LRIG2	1.64793e-48	0.149499	0.149	0.053	5.39105e-44	0
ABL1	1.64867e-48	0.212994	0.183	0.075	5.39346e-44	0
IL2RG	1.68222e-48	-0.297359	0.104	0.26	5.50321e-44	0
CALR	1.77704e-48	-0.330534	0.078	0.226	5.8134e-44	0
PRKAG2	2.3033e-48	0.203617	0.24	0.112	7.53502e-44	0
ANKRD11	2.3744e-48	0.255226	0.475	0.296	7.7676e-44	0
COX10-AS1	2.70719e-48	0.137006	0.116	0.035	8.85632e-44	0
KLHL22	2.74576e-48	0.13338	0.125	0.04	8.98248e-44	0
NDUFA11	2.94714e-48	-0.241582	0.032	0.163	9.64126e-44	0
AC074032.1	3.39355e-48	0.156283	0.136	0.045	1.11017e-43	0
LRP1	3.46139e-48	0.138629	0.116	0.035	1.13236e-43	0
YTHDC2	3.60474e-48	0.181998	0.2	0.085	1.17925e-43	0
AUH	3.63505e-48	0.17988	0.21	0.091	1.18917e-43	0
DOK6	4.44995e-48	0.2338	0.138	0.047	1.45576e-43	0
ZNF652	4.49226e-48	0.235946	0.279	0.142	1.4696e-43	0
TRAPPC12	5.32151e-48	0.152597	0.164	0.062	1.74088e-43	0
LINC01588	5.41117e-48	0.15079	0.153	0.055	1.77021e-43	0
OPA1	5.83525e-48	0.175114	0.195	0.082	1.90894e-43	0
MAP2K4	6.18065e-48	0.174576	0.187	0.077	2.02194e-43	0
ZNF862	7.11975e-48	0.113362	0.108	0.031	2.32916e-43	0
DIAPH1	8.12349e-48	0.249446	0.397	0.232	2.65752e-43	0
TASP1	8.60918e-48	0.168078	0.165	0.063	2.81641e-43	0
EPC2	9.0461e-48	0.189733	0.231	0.106	2.95934e-43	0
POGZ	9.09108e-48	0.181652	0.233	0.107	2.97406e-43	0
PLXNC1	9.20634e-48	0.145211	0.134	0.045	3.01176e-43	0
FBXO42	1.02345e-47	0.180202	0.186	0.076	3.34813e-43	0
NCALD	1.07151e-47	0.229449	0.347	0.186	3.50532e-43	0
ACAP2	1.27222e-47	0.235389	0.368	0.209	4.16195e-43	0
ATP6V1F	1.36879e-47	-0.22139	0.019	0.141	4.47786e-43	0
PRELID1	1.38549e-47	-0.22105	0.023	0.147	4.53251e-43	0
JTB	1.39227e-47	-0.2608	0.052	0.19	4.55466e-43	0
PPP1R12A	1.55657e-47	0.237707	0.434	0.26	5.09215e-43	0
SRSF3	1.61699e-47	-0.336116	0.126	0.282	5.28981e-43	0
MFSD6	1.65065e-47	0.163082	0.194	0.08	5.39995e-43	0
KIAA0355	1.70942e-47	0.138457	0.161	0.06	5.5922e-43	0
SLC30A9	1.78638e-47	0.161845	0.186	0.076	5.84396e-43	0
MROH1	1.90729e-47	0.114089	0.109	0.031	6.23952e-43	0
MYO1F	2.05405e-47	0.22535	0.454	0.272	6.71963e-43	0
RNF149	2.15186e-47	0.230281	0.426	0.255	7.03959e-43	0
NDUFA3	2.44366e-47	-0.239182	0.03	0.158	7.9942e-43	0
USP3-AS1	2.64711e-47	0.136351	0.122	0.038	8.65975e-43	0
ZXDC	3.04086e-47	0.149624	0.162	0.062	9.94787e-43	0
SF3B5	3.36414e-47	-0.242118	0.023	0.145	1.10055e-42	0
NAP1L1	3.63161e-47	-0.447876	0.204	0.361	1.18804e-42	0
CD48	4.12829e-47	-0.386619	0.147	0.303	1.35053e-42	0
PLXDC2	4.47345e-47	0.170548	0.161	0.06	1.46345e-42	0
SVIL	4.64417e-47	0.178718	0.196	0.083	1.5193e-42	0
CYFIP2	5.11288e-47	0.21682	0.342	0.188	1.67263e-42	0
SRPK2	5.87507e-47	0.25607	0.437	0.264	1.92197e-42	0
AF165147.1	6.85429e-47	0.177582	0.133	0.045	2.24231e-42	0
NUMB	8.6491e-47	0.181986	0.217	0.097	2.82947e-42	0
USP47	8.75198e-47	0.22374	0.346	0.192	2.86312e-42	0
ATP2C1	8.79389e-47	0.173906	0.179	0.073	2.87683e-42	0
AC009120.2	9.92727e-47	0.119756	0.118	0.036	3.24761e-42	0
AGPAT3	1.09603e-46	0.1654	0.168	0.066	3.58557e-42	0
NFATC2	1.28846e-46	0.208574	0.325	0.175	4.21505e-42	0
EXOC1	1.61615e-46	0.17724	0.194	0.083	5.28709e-42	0
WDR20	1.69885e-46	0.18138	0.206	0.09	5.55763e-42	0
STK24	1.7424e-46	0.187021	0.234	0.11	5.70008e-42	0
DMTF1	1.842e-46	0.177064	0.237	0.111	6.02593e-42	0
USP33	1.86053e-46	0.216278	0.289	0.151	6.08654e-42	0
H2AFZ	1.9843e-46	-0.31449	0.029	0.152	6.49143e-42	0
ATXN2	2.24778e-46	0.186882	0.234	0.109	7.35337e-42	0
POLR2K	2.32367e-46	-0.218254	0.016	0.133	7.60164e-42	0
CLOCK	2.35607e-46	0.179099	0.167	0.066	7.70763e-42	0
TMEM168	2.41616e-46	0.153308	0.171	0.067	7.90422e-42	0
C11orf49	2.67062e-46	0.181269	0.161	0.062	8.73668e-42	0
KLRF1	2.75229e-46	-0.27046	0.012	0.124	9.00384e-42	0
CLEC2B	2.81693e-46	-0.351082	0.127	0.279	9.21531e-42	0
VPS50	3.13038e-46	0.166143	0.167	0.066	1.02407e-41	0
MAN1A2	3.26139e-46	0.21693	0.293	0.152	1.06693e-41	0
DDX60L	3.44482e-46	0.167712	0.188	0.079	1.12694e-41	0
ANKS1A	3.92639e-46	0.159044	0.156	0.059	1.28448e-41	0
OSBPL8	4.46641e-46	0.245253	0.413	0.248	1.46114e-41	0
BAZ2B	4.58172e-46	0.188657	0.245	0.117	1.49886e-41	0
SELK	5.12258e-46	-0.279802	0.008	0.118	1.6758e-41	0
APBB2	5.26161e-46	0.124553	0.109	0.032	1.72128e-41	0
GIGYF2	5.43949e-46	0.192357	0.251	0.121	1.77948e-41	0
ABRACL	6.14806e-46	-0.266979	0.046	0.177	2.01128e-41	0
RARRES1	6.39751e-46	0.13064	0.104	0.029	2.09288e-41	0
R3HDM1	8.50963e-46	0.212251	0.235	0.112	2.78384e-41	0
ZMYM4	8.75853e-46	0.193571	0.199	0.087	2.86527e-41	0
CD44	1.02359e-45	0.284045	0.588	0.401	3.34858e-41	0
SETD2	1.04305e-45	0.216541	0.342	0.19	3.41223e-41	0
SLC25A3	1.04837e-45	-0.307216	0.082	0.224	3.42965e-41	0
EFNA5	1.0719e-45	0.146527	0.135	0.047	3.50662e-41	0
SCAI	1.10582e-45	0.171797	0.175	0.07	3.61758e-41	0
ARF1	1.33705e-45	-0.2807	0.078	0.221	4.37402e-41	0
SPG11	1.37398e-45	0.212778	0.261	0.13	4.49482e-41	0
WDR33	1.39001e-45	0.19937	0.314	0.168	4.54729e-41	0
DOK2	1.48016e-45	-0.234827	0.037	0.164	4.8422e-41	0
DTHD1	1.58459e-45	0.258661	0.192	0.083	5.18384e-41	0
SUMO1	1.7455e-45	-0.25108	0.058	0.194	5.71024e-41	0
LCOR	1.74924e-45	0.204046	0.275	0.14	5.72247e-41	0
AC008105.3	1.81025e-45	0.124526	0.122	0.04	5.92205e-41	0
TOB1	1.86048e-45	-0.256134	0.038	0.166	6.08639e-41	0
PPP1R21	1.93818e-45	0.183612	0.203	0.089	6.34055e-41	0
NDUFB10	1.95802e-45	-0.230182	0.035	0.162	6.40546e-41	0
MAP3K14	2.06009e-45	0.14145	0.152	0.057	6.73939e-41	0
ATP8B2	2.06928e-45	0.142425	0.167	0.066	6.76943e-41	0
C4orf3	2.26128e-45	-0.263946	0.051	0.185	7.39754e-41	0
IL17RA	2.3126e-45	0.145542	0.153	0.058	7.56544e-41	0
MMP25-AS1	2.68524e-45	0.12218	0.114	0.035	8.78451e-41	0
SLC4A4	2.75039e-45	0.155791	0.143	0.051	8.99761e-41	0
MAML3	2.8647e-45	0.163562	0.123	0.04	9.37159e-41	0
TRANK1	3.05629e-45	0.178793	0.2	0.088	9.99833e-41	0
HS2ST1	3.06722e-45	0.179309	0.142	0.052	1.00341e-40	0
DNASE1	3.4627e-45	0.134528	0.135	0.047	1.13279e-40	0
PIEZO1	3.53213e-45	0.130662	0.14	0.05	1.1555e-40	0
HDAC8	4.29773e-45	0.20003	0.173	0.071	1.40596e-40	0
TBC1D19	4.4352e-45	0.158586	0.157	0.06	1.45093e-40	0
CPQ	4.95595e-45	0.208252	0.261	0.13	1.62129e-40	0
SLC25A12	5.46931e-45	0.16223	0.169	0.068	1.78923e-40	0
TMEM87B	5.99871e-45	0.144337	0.139	0.05	1.96242e-40	0
MINDY3	6.61871e-45	0.141779	0.148	0.055	2.16524e-40	0
AREG	6.75537e-45	-0.409373	0.011	0.12	2.20995e-40	0
WDR37	6.88318e-45	0.164715	0.203	0.089	2.25176e-40	0
UFC1	7.94881e-45	-0.241607	0.032	0.154	2.60037e-40	0
TRAF3IP2-AS1	8.40276e-45	0.136919	0.12	0.038	2.74888e-40	0
SAMD3	8.90129e-45	0.293983	0.487	0.315	2.91197e-40	0
KLF2	8.92048e-45	-0.362309	0.083	0.224	2.91824e-40	0
SNX14	9.89587e-45	0.183504	0.224	0.105	3.23733e-40	0
TAOK3	1.061e-44	0.236792	0.452	0.278	3.47097e-40	0
KANSL1L	1.07945e-44	0.168628	0.16	0.062	3.53131e-40	0
ZNF83	1.27109e-44	0.161653	0.223	0.102	4.15826e-40	0
ATP5J2	1.45811e-44	-0.244097	0.015	0.128	4.77007e-40	0
PIKFYVE	1.49182e-44	0.164999	0.194	0.084	4.88035e-40	0
MAPK14	1.55368e-44	0.179796	0.235	0.112	5.0827e-40	0
MTR	1.74712e-44	0.167491	0.204	0.091	5.71554e-40	0
RSRC1	1.76406e-44	0.216855	0.267	0.136	5.77095e-40	0
PET100	1.85646e-44	-0.223797	0.031	0.153	6.07322e-40	0
PSMB8	1.96828e-44	-0.251826	0.05	0.18	6.43904e-40	0
TMEM260	2.24936e-44	0.133895	0.142	0.051	7.35856e-40	0
GLTSCR2	2.76345e-44	-0.252285	0.01	0.118	9.04034e-40	0
GMDS-AS1	2.85937e-44	0.184805	0.142	0.051	9.35413e-40	0
ENTPD1-AS1	3.23243e-44	0.179961	0.145	0.054	1.05746e-39	0
MIF	3.23557e-44	-0.222175	0.023	0.139	1.05848e-39	0
ARPC5	3.37106e-44	-0.30268	0.114	0.263	1.10281e-39	0
TAFA1	3.60945e-44	0.232089	0.118	0.038	1.18079e-39	0
LARS2	3.65902e-44	0.116407	0.104	0.031	1.19701e-39	0
TCF7L2	3.86619e-44	0.168128	0.144	0.053	1.26479e-39	0
ZDHHC21	4.38917e-44	0.148582	0.144	0.053	1.43587e-39	0
CCL3	6.27656e-44	-0.504376	0.014	0.122	2.05332e-39	0
MAGI3	6.33421e-44	0.136582	0.106	0.032	2.07217e-39	0
LATS1	6.57294e-44	0.173541	0.196	0.087	2.15027e-39	0
LINC00476	7.321e-44	0.119335	0.102	0.03	2.39499e-39	0
ARHGAP18	7.54543e-44	0.161245	0.149	0.056	2.46841e-39	0
UHRF2	8.03951e-44	0.181288	0.225	0.106	2.63005e-39	0
ABCA1	9.15211e-44	0.132981	0.105	0.031	2.99402e-39	0
DGCR2	9.41189e-44	0.144371	0.156	0.061	3.07901e-39	0
KANTR	9.42628e-44	0.117024	0.117	0.038	3.08371e-39	0
AC006059.1	1.06212e-43	0.154826	0.137	0.049	3.47461e-39	0
FBXW11	1.06434e-43	0.201447	0.232	0.112	3.48188e-39	0
USP20	1.09708e-43	0.129471	0.14	0.051	3.58899e-39	0
VKORC1L1	1.14714e-43	0.15161	0.142	0.052	3.75276e-39	0
YEATS2	1.14841e-43	0.140736	0.141	0.052	3.75692e-39	0
TLN2	1.16949e-43	0.119297	0.11	0.034	3.82586e-39	0
MSRA	1.25751e-43	0.162044	0.143	0.053	4.11382e-39	0
ATP11C	1.28233e-43	0.148051	0.159	0.062	4.195e-39	0
BMT2	1.45831e-43	0.131152	0.119	0.039	4.7707e-39	0
ELOVL5	1.5314e-43	0.199429	0.281	0.146	5.00982e-39	0
NCOR2	1.59782e-43	0.163412	0.182	0.077	5.22712e-39	0
MBTD1	1.66535e-43	0.163504	0.172	0.071	5.44803e-39	0
PSME4	1.74223e-43	0.183625	0.265	0.134	5.69954e-39	0
CHD6	1.76551e-43	0.183828	0.266	0.135	5.7757e-39	0
RWDD1	1.93287e-43	-0.269901	0.059	0.192	6.32317e-39	0
ATP2A3	2.50934e-43	0.162297	0.206	0.093	8.20905e-39	0
CSTF3	2.57693e-43	0.143378	0.15	0.057	8.43016e-39	0
TLK2	2.99793e-43	0.166952	0.215	0.099	9.80742e-39	0
FAM193A	3.17038e-43	0.159898	0.178	0.075	1.03716e-38	0
LINC00426	3.31073e-43	0.1106	0.106	0.032	1.08307e-38	0
TPT1-AS1	3.4838e-43	0.144468	0.159	0.062	1.13969e-38	0
MRTFA	3.55765e-43	0.16834	0.15	0.057	1.16385e-38	0
NR3C1	3.58238e-43	0.302599	0.456	0.293	1.17194e-38	0
UBE2K	4.30191e-43	0.200317	0.334	0.186	1.40733e-38	0
ABI1	4.47068e-43	0.201331	0.324	0.179	1.46254e-38	0
CSNK2B	4.70178e-43	-0.197701	0.018	0.128	1.53814e-38	0
MIGA1	4.82542e-43	0.154291	0.179	0.076	1.57859e-38	0
TBL1X	5.66346e-43	0.17558	0.22	0.102	1.85274e-38	0
LIPE-AS1	6.34938e-43	0.12823	0.114	0.036	2.07714e-38	0
RSL1D1	6.78238e-43	-0.253848	0.054	0.183	2.21879e-38	0
KIF13B	7.27022e-43	0.175858	0.215	0.1	2.37838e-38	0
RGCC	7.64673e-43	-0.422366	0.081	0.215	2.50155e-38	0
PHYKPL	8.268e-43	0.16787	0.211	0.096	2.70479e-38	0
TTLL5	9.49821e-43	0.145576	0.136	0.049	3.10725e-38	0
FILIP1L	9.98585e-43	0.194738	0.127	0.044	3.26677e-38	0
MIAT	1.16898e-42	0.125986	0.143	0.053	3.82419e-38	0
MBNL3	1.20501e-42	0.14629	0.137	0.05	3.94205e-38	0
ATXN10	1.28148e-42	0.194892	0.218	0.103	4.19224e-38	0
MYEOV2	1.28528e-42	-0.221615	0.005	0.106	4.20465e-38	0
DMXL1	1.38841e-42	0.17699	0.187	0.082	4.54203e-38	0
CEP350	1.41317e-42	0.199427	0.305	0.166	4.62305e-38	0
TTC33	1.48638e-42	0.176485	0.162	0.066	4.86255e-38	0
PPARG	1.54998e-42	0.154222	0.122	0.042	5.07059e-38	0
LINC01550	1.72818e-42	0.127765	0.131	0.046	5.65357e-38	0
PEBP1	1.76481e-42	-0.258088	0.06	0.191	5.7734e-38	0
STRN	2.48062e-42	0.161905	0.2	0.09	8.11511e-38	0
TTC7A	2.55869e-42	0.145184	0.143	0.054	8.37049e-38	0
NABP1	2.60166e-42	0.176169	0.203	0.092	8.51108e-38	0
ABCA5	2.8574e-42	0.164789	0.188	0.082	9.34769e-38	0
ZDHHC17	2.8589e-42	0.158314	0.177	0.075	9.35259e-38	0
ATP5MG	2.97086e-42	-0.260506	0.023	0.133	9.71888e-38	0
ROCK1	2.99889e-42	0.214956	0.409	0.249	9.81057e-38	0
ATG2B	3.15158e-42	0.137485	0.144	0.055	1.03101e-37	0
SUFU	3.56282e-42	0.113829	0.105	0.032	1.16554e-37	0
OGA	3.97919e-42	0.214992	0.25	0.127	1.30175e-37	0
COX5A	4.08501e-42	-0.199333	0.027	0.142	1.33637e-37	0
WDR44	5.03038e-42	0.155468	0.162	0.066	1.64564e-37	0
NCOR1	5.06647e-42	0.242813	0.431	0.272	1.65744e-37	0
RPRD1A	5.07328e-42	0.153391	0.17	0.07	1.65967e-37	0
RIC8B	5.47698e-42	0.126421	0.128	0.045	1.79174e-37	0
EXOC6	5.79721e-42	0.184379	0.205	0.094	1.8965e-37	0
PCGF5	6.4043e-42	0.205629	0.278	0.147	2.0951e-37	0
ZNF654	7.02e-42	0.161235	0.165	0.068	2.29652e-37	0
ALG13	7.15463e-42	0.184593	0.251	0.126	2.34057e-37	0
ATP5I	7.72307e-42	-0.293315	0.04	0.158	2.52653e-37	0
SNRPF	8.68788e-42	-0.216562	0.036	0.154	2.84215e-37	0
BTBD7	9.21263e-42	0.175967	0.2	0.091	3.01382e-37	0
RASSF3	9.27885e-42	0.207416	0.279	0.147	3.03548e-37	0
MCCC1	9.41833e-42	0.123801	0.124	0.043	3.08111e-37	0
ALDOA	9.54985e-42	-0.276605	0.044	0.166	3.12414e-37	0
MSH3	9.81765e-42	0.155853	0.184	0.08	3.21175e-37	0
SVEP1	1.09763e-41	0.131225	0.109	0.035	3.5908e-37	0
C1S	1.21004e-41	0.136042	0.134	0.049	3.95854e-37	0
SLC35F5	1.24153e-41	0.146292	0.153	0.06	4.06154e-37	0
EP400	1.24278e-41	0.145295	0.178	0.076	4.06562e-37	0
MAP3K1	1.27342e-41	0.169314	0.201	0.091	4.16585e-37	0
CCNI	1.30518e-41	-0.357584	0.195	0.342	4.26976e-37	0
CNST	1.30937e-41	0.166272	0.203	0.092	4.28347e-37	0
KRT10	1.36923e-41	-0.214212	0.033	0.15	4.47931e-37	0
BRWD3	1.56915e-41	0.165358	0.171	0.072	5.13333e-37	0
NNT	1.58513e-41	0.164273	0.178	0.077	5.18561e-37	0
BTAF1	1.67385e-41	0.15743	0.202	0.092	5.47585e-37	0
FAM13A	1.87746e-41	0.143704	0.154	0.061	6.14192e-37	0
NHLRC2	1.98016e-41	0.133275	0.132	0.048	6.47791e-37	0
YLPM1	2.55415e-41	0.178097	0.204	0.094	8.35565e-37	0
TMEM245	2.60991e-41	0.175467	0.199	0.091	8.53804e-37	0
SF3B6	2.65334e-41	-0.211988	0.033	0.149	8.68013e-37	0
SOS2	3.05722e-41	0.188757	0.243	0.122	1.00014e-36	0
AC016831.1	3.4628e-41	0.123341	0.108	0.034	1.13282e-36	0
PRDX5	4.27167e-41	-0.201584	0.029	0.142	1.39743e-36	0
ATPIF1	4.7637e-41	-0.273852	0.038	0.154	1.5584e-36	0
MICU1	5.21219e-41	0.166872	0.181	0.079	1.70512e-36	0
ABCC4	5.31351e-41	0.118685	0.114	0.038	1.73826e-36	0
RAB3GAP2	5.55092e-41	0.17267	0.224	0.108	1.81593e-36	0
GRAMD1B	5.67809e-41	0.120767	0.106	0.034	1.85753e-36	0
CUL1	5.77487e-41	0.159123	0.204	0.094	1.88919e-36	0
FAR1	6.65803e-41	0.177059	0.207	0.097	2.17811e-36	0
RUFY3	6.85312e-41	0.151824	0.133	0.049	2.24193e-36	0
TNPO3	6.92516e-41	0.152477	0.19	0.084	2.2655e-36	0
ST3GAL1	7.12123e-41	0.202424	0.29	0.156	2.32964e-36	0
GPATCH8	7.26229e-41	0.22275	0.372	0.22	2.37579e-36	0
SLFN5	7.48982e-41	0.190723	0.377	0.222	2.45022e-36	0
NSMAF	7.76472e-41	0.139782	0.165	0.068	2.54015e-36	0
SERP1	8.4349e-41	-0.270152	0.104	0.245	2.75939e-36	0
CHD2	9.0992e-41	0.221169	0.37	0.221	2.97671e-36	0
EFHD2	9.22367e-41	-0.243862	0.063	0.19	3.01743e-36	0
PARK7	9.27607e-41	-0.257	0.069	0.198	3.03457e-36	0
LMF1	9.3862e-41	0.134257	0.137	0.051	3.0706e-36	0
GPX1	9.56341e-41	-0.251866	0.024	0.133	3.12857e-36	0
LIMD2	1.37771e-40	-0.318885	0.106	0.243	4.50703e-36	0
MT1X	1.46757e-40	-0.680636	0.035	0.149	4.80102e-36	0
CCDC85B	1.51446e-40	-0.200854	0.033	0.148	4.9544e-36	0
USP9X	1.58445e-40	0.165923	0.243	0.121	5.18338e-36	0
ARID1A	1.72887e-40	0.182828	0.287	0.154	5.65583e-36	0
TBC1D1	1.88436e-40	0.175714	0.204	0.095	6.1645e-36	0
RHOG	1.91353e-40	-0.21911	0.03	0.141	6.25992e-36	0
AUTS2	2.03467e-40	0.262817	0.297	0.166	6.65623e-36	0
ARL6IP5	2.05922e-40	-0.311873	0.143	0.288	6.73653e-36	0
COPE	2.33931e-40	-0.230062	0.052	0.175	7.65282e-36	0
RALGAPB	2.42315e-40	0.142567	0.182	0.079	7.92709e-36	0
XRRA1	2.43162e-40	0.169507	0.18	0.079	7.9548e-36	0
AGO4	2.45266e-40	0.143076	0.156	0.063	8.02363e-36	0
HIVEP1	2.56886e-40	0.150182	0.155	0.062	8.40376e-36	0
CREB1	2.57728e-40	0.169582	0.237	0.117	8.43133e-36	0
FCER1G	2.61471e-40	-0.294938	0.018	0.123	8.55375e-36	0
SNX29	2.62948e-40	0.177651	0.196	0.09	8.60209e-36	0
DIDO1	2.63217e-40	0.159232	0.199	0.091	8.61088e-36	0
EEFSEC	2.84398e-40	0.144688	0.153	0.061	9.30379e-36	0
RFX3-AS1	2.87071e-40	0.154375	0.151	0.06	9.39124e-36	0
USO1	2.9514e-40	0.154955	0.203	0.093	9.65522e-36	0
PDXDC1	3.24994e-40	0.180274	0.222	0.108	1.06318e-35	0
ZFR	3.35921e-40	0.188274	0.299	0.164	1.09893e-35	0
ZDHHC20	3.6189e-40	0.182411	0.261	0.135	1.18389e-35	0
SLC25A13	3.66584e-40	0.14329	0.139	0.053	1.19924e-35	0
ENO1	4.48421e-40	-0.265954	0.087	0.22	1.46697e-35	0
ZMYND11	4.64305e-40	0.186565	0.215	0.104	1.51893e-35	0
CCDC18	4.85665e-40	0.142112	0.133	0.05	1.58881e-35	0
C14orf159	6.02387e-40	0.136812	0.119	0.041	1.97065e-35	0
ATP11A	6.28095e-40	0.136575	0.129	0.047	2.05475e-35	0
RIC1	6.31981e-40	0.145521	0.161	0.067	2.06746e-35	0
ATP2B1	6.40167e-40	0.253549	0.383	0.233	2.09424e-35	0
ABHD15-AS1	7.19091e-40	0.119219	0.112	0.037	2.35243e-35	0
ITSN2	7.26052e-40	0.182286	0.341	0.196	2.37521e-35	0
IGFBP5	7.42917e-40	0.134551	0.132	0.049	2.43038e-35	0
SLC39A10	7.73538e-40	0.184531	0.227	0.112	2.53055e-35	0
ELF2	8.57376e-40	0.209648	0.3	0.166	2.80482e-35	0
RCAN3	8.6179e-40	0.17728	0.243	0.122	2.81926e-35	0
ZRANB3	1.09353e-39	0.141677	0.125	0.045	3.57737e-35	0
PRR14L	1.10052e-39	0.152396	0.188	0.084	3.60024e-35	0
CD3E	1.13735e-39	-0.358758	0.192	0.33	3.72072e-35	0
NSA2	1.23684e-39	-0.268131	0.059	0.181	4.0462e-35	0
TMEM181	1.23788e-39	0.188189	0.288	0.156	4.04961e-35	0
WASHC4	1.26004e-39	0.148916	0.154	0.063	4.1221e-35	0
SEC62	1.29256e-39	-0.322934	0.149	0.293	4.2285e-35	0
PRDX2	1.33887e-39	-0.196941	0.023	0.13	4.37997e-35	0
PDZD2	1.65254e-39	0.141359	0.126	0.045	5.40612e-35	0
NDUFC2	2.05161e-39	-0.191087	0.024	0.132	6.71163e-35	0
ZC3HAV1	2.1099e-39	0.230743	0.436	0.28	6.90231e-35	0
TTN-AS1	2.86585e-39	0.120718	0.115	0.039	9.37535e-35	0
SNED1	3.08957e-39	0.124627	0.114	0.039	1.01072e-34	0
BCKDHB	3.09735e-39	0.138157	0.143	0.056	1.01327e-34	0
LAMTOR5	3.28452e-39	-0.194374	0.027	0.135	1.0745e-34	0
MTMR1	3.28578e-39	0.141755	0.143	0.056	1.07491e-34	0
DNAJC13	3.74138e-39	0.128487	0.137	0.052	1.22395e-34	0
PDIA3	3.97102e-39	-0.308657	0.134	0.273	1.29908e-34	0
SBDS	4.03973e-39	-0.205644	0.033	0.144	1.32156e-34	0
CCDC84	4.07435e-39	0.125942	0.158	0.064	1.33288e-34	0
IL18R1	4.32633e-39	0.131984	0.154	0.062	1.41531e-34	0
MORF4L1	4.60044e-39	-0.320101	0.184	0.328	1.50499e-34	0
ARHGAP12	4.6286e-39	0.171842	0.188	0.086	1.5142e-34	0
NUDCD3	4.66915e-39	0.144452	0.17	0.073	1.52747e-34	0
SLMAP	5.09159e-39	0.173097	0.23	0.114	1.66566e-34	0
USP53	5.25371e-39	0.139961	0.161	0.067	1.7187e-34	0
GPATCH2	5.51793e-39	0.155169	0.172	0.075	1.80514e-34	0
FRS2	5.59168e-39	0.153622	0.149	0.06	1.82926e-34	0
GOLGA4	6.0598e-39	0.19922	0.392	0.238	1.9824e-34	0
PIK3CA	6.35017e-39	0.185725	0.206	0.099	2.07739e-34	0
RABEP1	6.52797e-39	0.196223	0.251	0.131	2.13556e-34	0
TUBGCP3	7.22207e-39	0.13401	0.143	0.056	2.36263e-34	0
LSP1	7.40271e-39	-0.291717	0.122	0.259	2.42172e-34	0
DDX24	7.51482e-39	-0.354372	0.164	0.3	2.4584e-34	0
CITED2	7.70614e-39	-0.225392	0.029	0.137	2.52099e-34	0
INTS6L	9.14365e-39	0.128016	0.13	0.049	2.99125e-34	0
COL1A1	9.41422e-39	0.14903	0.126	0.046	3.07977e-34	0
TRIM5	9.59812e-39	0.158517	0.143	0.057	3.13993e-34	0
PCSK5	1.00368e-38	0.130573	0.138	0.053	3.28345e-34	0
SLC20A2	1.05103e-38	0.16242	0.188	0.086	3.43835e-34	0
ITGA6	1.06121e-38	0.136783	0.157	0.065	3.47165e-34	0
GPR65	1.06606e-38	-0.234022	0.056	0.176	3.48749e-34	0
MAP1LC3B	1.11993e-38	-0.220732	0.053	0.173	3.66374e-34	0
NUP153	1.34739e-38	0.153166	0.209	0.1	4.40786e-34	0
TPK1	1.45284e-38	0.181219	0.201	0.095	4.75284e-34	0
ATP5O	1.55664e-38	-0.241306	0.023	0.126	5.0924e-34	0
ZFAS1	1.55963e-38	-0.359291	0.07	0.192	5.10217e-34	0
DDX58	1.56622e-38	0.128142	0.134	0.051	5.12373e-34	0
TMEM161B-AS1	1.66571e-38	0.122021	0.125	0.046	5.44921e-34	0
APPBP2	1.76673e-38	0.155973	0.192	0.088	5.77969e-34	0
PRIM2	2.25554e-38	0.162204	0.186	0.084	7.37876e-34	0
AC004687.1	2.44739e-38	0.10312	0.1	0.032	8.0064e-34	0
SPCS2	2.94036e-38	-0.263152	0.109	0.244	9.61909e-34	0
LINC00861	2.95602e-38	0.178712	0.293	0.158	9.67031e-34	0
TRAK1	3.07639e-38	0.141626	0.145	0.058	1.00641e-33	0
ANKHD1	3.24826e-38	0.166973	0.165	0.071	1.06264e-33	0
ITCH	3.7561e-38	0.183802	0.323	0.184	1.22877e-33	0
XIST	3.9453e-38	0.328291	0.403	0.261	1.29066e-33	0
ITSN1	4.02015e-38	0.165642	0.149	0.061	1.31515e-33	0
RARRES3	4.10171e-38	-0.246624	0.033	0.143	1.34183e-33	0
VGLL4	4.33584e-38	0.166156	0.199	0.094	1.41843e-33	0
DYNC2H1	4.37005e-38	0.119224	0.104	0.034	1.42962e-33	0
TBCD	4.3771e-38	0.139527	0.17	0.074	1.43192e-33	0
FBXO38	4.52263e-38	0.126327	0.136	0.052	1.47953e-33	0
WDR59	4.83071e-38	0.127774	0.142	0.056	1.58032e-33	0
EMSY	5.06569e-38	0.160713	0.175	0.078	1.65719e-33	0
FHIT	5.17166e-38	0.127722	0.202	0.093	1.69186e-33	0
CERS4	5.17173e-38	0.138436	0.142	0.057	1.69188e-33	0
AC058822.1	5.28184e-38	0.187383	0.157	0.066	1.7279e-33	0
C1RL	5.39911e-38	0.103366	0.104	0.034	1.76627e-33	0
SLC30A6	5.92186e-38	0.114505	0.117	0.041	1.93728e-33	0
UQCC1	6.42575e-38	0.120596	0.125	0.046	2.10212e-33	0
ALOX5AP	7.6241e-38	-0.356034	0.106	0.234	2.49415e-33	0
LAMTOR4	8.3773e-38	-0.260144	0.076	0.201	2.74055e-33	0
CTSB	8.4518e-38	0.195712	0.182	0.083	2.76492e-33	0
PSMB3	9.01203e-38	-0.201631	0.042	0.156	2.9482e-33	0
ECE1	9.15735e-38	0.123557	0.15	0.061	2.99574e-33	0
HECTD1	9.2273e-38	0.174201	0.264	0.14	3.01862e-33	0
SNRPB2	9.89924e-38	-0.230967	0.054	0.172	3.23844e-33	0
HIPK3	1.12584e-37	0.160653	0.194	0.091	3.68308e-33	0
SDF2L1	1.25153e-37	-0.180443	0.017	0.115	4.09426e-33	0
TRAPPC8	1.27369e-37	0.151493	0.174	0.078	4.16675e-33	0
MYH9	1.30918e-37	0.202306	0.399	0.25	4.28287e-33	0
HLA-DPB1	1.37292e-37	-0.384056	0.08	0.204	4.49137e-33	0
FGGY	1.41797e-37	0.116211	0.104	0.035	4.63875e-33	0
LDAH	1.52269e-37	0.121754	0.125	0.046	4.98132e-33	0
PARG	1.59444e-37	0.131284	0.141	0.056	5.21604e-33	0
TAF3	1.66026e-37	0.1887	0.245	0.127	5.43138e-33	0
ZNF91	1.70465e-37	0.157894	0.212	0.104	5.5766e-33	0
LY9	1.71126e-37	0.140204	0.166	0.072	5.5982e-33	0
PDS5B	1.71616e-37	0.172191	0.234	0.119	5.61424e-33	0
STAG2	1.81576e-37	0.207513	0.364	0.22	5.94009e-33	0
CDC27	1.93208e-37	0.167731	0.207	0.1	6.32062e-33	0
BTBD10	2.02088e-37	0.154487	0.156	0.066	6.6111e-33	0
GABARAPL2	2.04049e-37	-0.214997	0.042	0.154	6.67524e-33	0
DCAF10	2.12424e-37	0.158703	0.189	0.088	6.94923e-33	0
PARN	2.32392e-37	0.141091	0.175	0.078	7.60249e-33	0
SEPP1	2.39669e-37	-0.380883	0.012	0.105	7.84053e-33	0
DCP1B	2.48361e-37	0.106461	0.104	0.034	8.12489e-33	0
NEK1	2.81765e-37	0.14103	0.174	0.078	9.21765e-33	0
CHN2	2.83828e-37	0.174821	0.119	0.043	9.28514e-33	0
GYPC	3.05733e-37	-0.267847	0.088	0.215	1.00018e-32	0
SCAND1	3.1524e-37	-0.1852	0.026	0.129	1.03128e-32	0
KLHDC10	3.21325e-37	0.140999	0.142	0.057	1.05118e-32	0
ATF6	3.29438e-37	0.165447	0.201	0.097	1.07772e-32	0
METTL16	3.59151e-37	0.138882	0.166	0.072	1.17493e-32	0
RYK	3.67857e-37	0.142522	0.164	0.071	1.20341e-32	0
CCSER2	3.83895e-37	0.21939	0.425	0.273	1.25588e-32	0
EVI2B	4.12304e-37	-0.238704	0.061	0.18	1.34881e-32	0
CNBP	4.32244e-37	-0.286991	0.154	0.291	1.41404e-32	0
LAPTM5	4.35086e-37	-0.34038	0.158	0.294	1.42334e-32	0
AURKAIP1	4.37691e-37	-0.183654	0.027	0.13	1.43186e-32	0
STMN1	5.17339e-37	-0.217971	0.018	0.115	1.69242e-32	0
PRKACB	5.44056e-37	0.236522	0.306	0.178	1.77982e-32	0
ACACA	5.5618e-37	0.134955	0.137	0.054	1.81949e-32	0
INO80D	6.07734e-37	0.159307	0.217	0.107	1.98814e-32	0
ZNF611	6.12066e-37	0.131358	0.163	0.07	2.00231e-32	0
GALK2	6.2896e-37	0.127931	0.144	0.058	2.05758e-32	0
UIMC1	6.74118e-37	0.156696	0.194	0.092	2.20531e-32	0
HIBCH	7.24625e-37	0.17002	0.186	0.086	2.37054e-32	0
KDM4B	8.39506e-37	0.125819	0.146	0.059	2.74636e-32	0
CUL5	8.57064e-37	0.17955	0.239	0.124	2.8038e-32	0
DSTN	8.99675e-37	-0.290187	0.095	0.222	2.9432e-32	0
NDUFB7	9.43283e-37	-0.21043	0.039	0.148	3.08586e-32	0
ERH	9.99629e-37	-0.206977	0.049	0.162	3.27019e-32	0
TSTD1	1.01642e-36	-0.211781	0.037	0.146	3.32511e-32	0
DNAJC8	1.28136e-36	-0.231299	0.06	0.177	4.19185e-32	0
SMG7	1.29334e-36	0.140292	0.174	0.078	4.23104e-32	0
SMARCC1	1.31311e-36	0.172636	0.286	0.159	4.2957e-32	0
ARPC5L	1.49017e-36	-0.198851	0.049	0.162	4.87495e-32	0
ATP8A1	1.57448e-36	0.213395	0.299	0.171	5.15076e-32	0
COMMD1	1.63039e-36	0.189466	0.233	0.12	5.33366e-32	0
MICAL2	1.77495e-36	0.111645	0.109	0.038	5.80657e-32	0
SPATS2L	2.07346e-36	0.124932	0.111	0.039	6.78311e-32	0
GADD45GIP1	2.0845e-36	-0.167177	0.021	0.12	6.81922e-32	0
GPD2	2.17512e-36	0.138007	0.136	0.054	7.11569e-32	0
STXBP4	2.19343e-36	0.123465	0.103	0.034	7.17559e-32	0
PPP2R1B	2.29408e-36	0.111662	0.106	0.037	7.50486e-32	0
BUD31	2.31503e-36	-0.172814	0.023	0.122	7.5734e-32	0
HK1	2.58144e-36	0.137048	0.148	0.062	8.44492e-32	0
ZNF708	3.11772e-36	0.136751	0.172	0.077	1.01993e-31	0
TCF4	3.5385e-36	0.156264	0.129	0.05	1.15759e-31	0
ST13	3.74665e-36	-0.244033	0.068	0.185	1.22568e-31	0
ERICH1	3.83176e-36	0.16933	0.254	0.136	1.25352e-31	0
ZNF718	3.88159e-36	0.127278	0.151	0.064	1.26982e-31	0
FBN1	4.24318e-36	0.145124	0.144	0.059	1.38811e-31	0
SLC23A2	5.00373e-36	0.111181	0.123	0.046	1.63692e-31	0
DIPK1A	5.38179e-36	0.149673	0.125	0.047	1.7606e-31	0
GPCPD1	5.67492e-36	0.190177	0.278	0.155	1.85649e-31	0
IBTK	6.8579e-36	0.127265	0.151	0.064	2.24349e-31	0
IKBKB	7.2156e-36	0.133428	0.187	0.087	2.36051e-31	0
ADCY9	7.34205e-36	0.140989	0.126	0.048	2.40188e-31	0
RNF181	7.41165e-36	-0.156839	0.013	0.104	2.42465e-31	0
JAK2	7.52385e-36	0.153777	0.171	0.077	2.46135e-31	0
MALT1	7.81859e-36	0.156403	0.212	0.106	2.55777e-31	0
ZNF107	8.44982e-36	0.119583	0.132	0.052	2.76427e-31	0
RNF216	8.82674e-36	0.178875	0.269	0.148	2.88758e-31	0
R3HCC1L	8.90742e-36	0.146685	0.166	0.074	2.91397e-31	0
ANP32E	9.25424e-36	-0.208679	0.046	0.156	3.02743e-31	0
DCAF1	9.72201e-36	0.126224	0.139	0.056	3.18046e-31	0
GATAD2A	9.8347e-36	0.166818	0.252	0.134	3.21732e-31	0
ARMH4	1.06513e-35	0.141482	0.125	0.048	3.48445e-31	0
RHOH	1.10803e-35	0.22139	0.412	0.262	3.62481e-31	0
FAM102A	1.12027e-35	0.125312	0.15	0.063	3.66484e-31	0
XBP1	1.12569e-35	-0.235506	0.086	0.209	3.68258e-31	0
NUP210	1.30518e-35	0.14771	0.228	0.116	4.26978e-31	0
C10orf76	1.3126e-35	0.127022	0.111	0.04	4.29405e-31	0
DENND6A	1.32055e-35	0.161188	0.205	0.101	4.32004e-31	0
AMMECR1	1.4199e-35	0.132453	0.137	0.056	4.64507e-31	0
HPCAL1	1.52047e-35	0.152847	0.174	0.08	4.97406e-31	0
GALNT7	1.56078e-35	0.13199	0.128	0.05	5.10592e-31	0
RC3H1	1.56753e-35	0.183203	0.273	0.151	5.12801e-31	0
PTGDR	1.63697e-35	0.169116	0.249	0.132	5.35517e-31	0
TTC27	1.74536e-35	0.118262	0.127	0.049	5.70977e-31	0
SIVA1	1.75931e-35	-0.191356	0.031	0.133	5.7554e-31	0
ZNF254	1.873e-35	0.122483	0.147	0.061	6.12734e-31	0
IKZF3	1.93746e-35	0.223109	0.409	0.265	6.33821e-31	0
ZFC3H1	1.95217e-35	0.162702	0.251	0.134	6.38632e-31	0
PAIP2	2.10218e-35	-0.271445	0.126	0.256	6.87708e-31	0
ERAP1	2.31603e-35	0.160013	0.191	0.092	7.57667e-31	0
NDUFB1	2.39889e-35	-0.228685	0.055	0.168	7.84773e-31	0
PSMB1	2.4e-35	-0.227305	0.076	0.196	7.85136e-31	0
SNX9	2.44947e-35	0.153422	0.169	0.076	8.0132e-31	0
ANP32B	2.59057e-35	-0.246922	0.092	0.216	8.47481e-31	0
HNRNPDL	2.89884e-35	-0.372727	0.244	0.371	9.48327e-31	0
EPB41L2	3.65782e-35	0.112251	0.105	0.037	1.19662e-30	0
KDM3B	3.89147e-35	0.152118	0.182	0.086	1.27305e-30	0
STARD9	3.9024e-35	0.11421	0.12	0.045	1.27663e-30	0
MCL1	4.05381e-35	-0.329676	0.151	0.282	1.32616e-30	0
DICER1	4.21148e-35	0.150075	0.189	0.09	1.37774e-30	0
NDUFB9	4.25608e-35	-0.238405	0.068	0.184	1.39233e-30	0
MINOS1	4.32449e-35	-0.192946	0.017	0.11	1.41472e-30	0
SS18L2	4.43762e-35	-0.177375	0.028	0.127	1.45172e-30	0
LRPPRC	4.8213e-35	0.142563	0.183	0.086	1.57724e-30	0
POLR2J	5.05089e-35	-0.167342	0.019	0.113	1.65235e-30	0
NAA15	5.16112e-35	0.164939	0.209	0.105	1.68841e-30	0
MDN1	5.32787e-35	0.131702	0.165	0.073	1.74296e-30	0
RAPGEF6	6.92885e-35	0.17557	0.162	0.073	2.2667e-30	0
STK3	7.12123e-35	0.123331	0.119	0.044	2.32964e-30	0
HLCS	7.41388e-35	0.1382	0.156	0.067	2.42538e-30	0
OPRM1	7.77475e-35	0.134237	0.125	0.048	2.54343e-30	0
PPP4R3B	8.56312e-35	0.17841	0.273	0.153	2.80134e-30	0
CRLF3	8.96226e-35	0.166673	0.242	0.129	2.93191e-30	0
ANGPT2	9.89186e-35	0.150135	0.1	0.034	3.23602e-30	0
SRSF9	1.0166e-34	-0.182409	0.058	0.172	3.32569e-30	0
ATG5	1.03106e-34	0.171315	0.243	0.13	3.373e-30	0
EP300	1.12157e-34	0.166331	0.237	0.125	3.66912e-30	0
EID1	1.24422e-34	-0.232325	0.078	0.198	4.07036e-30	0
CNNM2	1.28103e-34	0.122835	0.111	0.04	4.19077e-30	0
CYTOR	1.32664e-34	0.118738	0.12	0.046	4.33999e-30	0
NAA35	1.33882e-34	0.135192	0.159	0.07	4.37982e-30	0
SMG1	1.46268e-34	0.170065	0.303	0.175	4.78502e-30	0
ABHD17A	1.61443e-34	-0.271489	0.063	0.173	5.28145e-30	0
NUBPL	1.94987e-34	0.141842	0.141	0.058	6.37879e-30	0
CSGALNACT1	2.07119e-34	0.14458	0.16	0.07	6.77569e-30	0
MMS19	2.09492e-34	0.115368	0.115	0.043	6.85332e-30	0
RANBP1	2.24025e-34	-0.158063	0.024	0.121	7.32874e-30	0
ATP6V0E1	2.3319e-34	-0.270927	0.142	0.275	7.62858e-30	0
TUBB	2.48783e-34	-0.218652	0.06	0.172	8.13867e-30	0
RNF157	2.48999e-34	0.1141	0.137	0.056	8.14574e-30	0
DOPEY1	2.58799e-34	0.116119	0.101	0.035	8.46636e-30	0
NUP98	2.69425e-34	0.151604	0.227	0.118	8.81398e-30	0
MPRIP	2.71764e-34	0.132779	0.191	0.092	8.89048e-30	0
MCOLN2	2.86306e-34	0.130564	0.127	0.05	9.36623e-30	0
POU2F2	2.93435e-34	0.150627	0.161	0.072	9.59943e-30	0
RGS1	3.36994e-34	-0.295805	0.04	0.143	1.10244e-29	0
ZCCHC11	3.46713e-34	0.180493	0.207	0.104	1.13424e-29	0
VPS53	3.92609e-34	0.151393	0.206	0.103	1.28438e-29	0
PLEKHM3	4.16088e-34	0.10996	0.111	0.04	1.36119e-29	0
UBE2H	4.19472e-34	0.177074	0.276	0.156	1.37226e-29	0
NT5C2	4.44824e-34	0.148965	0.208	0.104	1.4552e-29	0
IFNAR2	4.52401e-34	0.142535	0.233	0.121	1.47998e-29	0
CD200R1	4.60801e-34	0.122003	0.107	0.038	1.50747e-29	0
ZNF131	4.72434e-34	0.181967	0.264	0.147	1.54552e-29	0
LSM7	4.7821e-34	-0.208423	0.053	0.161	1.56442e-29	0
AP2B1	5.06657e-34	0.177889	0.257	0.142	1.65748e-29	0
FAM208B	5.32793e-34	0.1505	0.136	0.056	1.74298e-29	0
PREP	5.3678e-34	0.121983	0.14	0.058	1.75602e-29	0
NDUFA2	5.63628e-34	-0.198114	0.031	0.13	1.84385e-29	0
CAV1	6.01155e-34	0.120494	0.111	0.041	1.96662e-29	0
FMN1	6.03951e-34	0.140341	0.144	0.061	1.97577e-29	0
EHMT1	6.32984e-34	0.177318	0.261	0.144	2.07074e-29	0
PDLIM5	6.4377e-34	0.139078	0.159	0.071	2.10603e-29	0
ATRX	6.93356e-34	0.191635	0.45	0.297	2.26825e-29	0
FOXK2	7.193e-34	0.144491	0.165	0.075	2.35312e-29	0
UBE2E1	7.7516e-34	0.152649	0.192	0.093	2.53586e-29	0
ITFG2	7.93307e-34	0.121193	0.164	0.073	2.59522e-29	0
RNF7	8.45279e-34	-0.186734	0.035	0.134	2.76525e-29	0
SERBP1	8.4795e-34	-0.297509	0.137	0.261	2.77398e-29	0
IFI27L2	9.64942e-34	-0.161859	0.014	0.103	3.15671e-29	0
SETDB2	1.02144e-33	0.11556	0.128	0.051	3.34153e-29	0
ANAPC11	1.03213e-33	-0.18313	0.026	0.122	3.37652e-29	0
TNKS2	1.0687e-33	0.156123	0.217	0.112	3.49613e-29	0
SFMBT1	1.09977e-33	0.144421	0.154	0.068	3.59777e-29	0
ANKRD36C	1.10653e-33	0.15862	0.261	0.144	3.61989e-29	0
SCLT1	1.14823e-33	0.15999	0.234	0.123	3.75632e-29	0
MFSD8	1.26112e-33	0.112637	0.139	0.058	4.12563e-29	0
NDUFA12	1.29782e-33	-0.184936	0.041	0.144	4.24567e-29	0
RSU1	1.35101e-33	0.174508	0.216	0.112	4.41971e-29	0
CDK17	1.43535e-33	0.185511	0.304	0.177	4.69561e-29	0
FO393401.1	1.51295e-33	0.107908	0.11	0.041	4.94945e-29	0
OXCT1	1.61676e-33	0.143675	0.179	0.085	5.28906e-29	0
VOPP1	1.61741e-33	0.166413	0.254	0.138	5.2912e-29	0
VDAC2	2.08554e-33	-0.184584	0.036	0.136	6.82264e-29	0
TAF1	2.28752e-33	0.149658	0.201	0.101	7.4834e-29	0
AEBP2	2.36407e-33	0.180697	0.24	0.13	7.73382e-29	0
EEF2K	2.44077e-33	0.10748	0.103	0.036	7.98473e-29	0
ZNF44	2.57125e-33	0.138771	0.171	0.079	8.41157e-29	0
SRSF2	2.57404e-33	-0.297668	0.134	0.257	8.42071e-29	0
NAALADL2	2.60907e-33	0.123635	0.116	0.044	8.53532e-29	0
MANBA	2.62229e-33	0.128096	0.134	0.055	8.57856e-29	0
STX2	2.68799e-33	0.106299	0.103	0.036	8.79349e-29	0
CEACAM21	3.16963e-33	0.122135	0.138	0.058	1.03691e-28	0
FAM193B	3.17524e-33	0.113933	0.117	0.045	1.03875e-28	0
CRTC3	3.39384e-33	0.152798	0.196	0.097	1.11026e-28	0
SNRPN	3.53504e-33	-0.173439	0.025	0.118	1.15645e-28	0
RNF13	3.70399e-33	0.167727	0.217	0.113	1.21172e-28	0
ETNK1	3.85687e-33	0.171506	0.225	0.119	1.26174e-28	0
DGLUCY	3.8677e-33	0.129347	0.131	0.054	1.26528e-28	0
JARID2	4.2099e-33	0.178606	0.297	0.174	1.37723e-28	0
ATP5F1E	4.32509e-33	-0.360101	0.053	0.156	1.41491e-28	0
AGFG1	5.46167e-33	0.149298	0.183	0.089	1.78673e-28	0
DDB2	5.894e-33	0.128621	0.16	0.072	1.92816e-28	0
MAP4K5	5.97037e-33	0.140276	0.201	0.101	1.95315e-28	0
ERAP2	6.50571e-33	0.145933	0.191	0.094	2.12828e-28	0
CTAGE5	6.70851e-33	0.137643	0.126	0.051	2.19462e-28	0
ZC3H6	6.79069e-33	0.148909	0.181	0.087	2.22151e-28	0
DCAF5	7.26093e-33	0.149825	0.237	0.127	2.37534e-28	0
CMTM7	7.8116e-33	0.159836	0.201	0.101	2.55549e-28	0
TUBA1A	8.04165e-33	-0.256091	0.055	0.161	2.63074e-28	0
C6orf48	8.05598e-33	-0.228707	0.015	0.101	2.63543e-28	0
ASXL1	8.35957e-33	0.167868	0.246	0.135	2.73475e-28	0
NSF	8.41318e-33	0.156642	0.152	0.068	2.75229e-28	0
TRIM33	8.86067e-33	0.164258	0.256	0.143	2.89868e-28	0
ZNF251	8.90233e-33	0.113703	0.11	0.041	2.91231e-28	0
ARID4B	9.44541e-33	0.175094	0.497	0.339	3.08997e-28	0
TUBB4B	9.56452e-33	-0.236489	0.025	0.117	3.12894e-28	0
NUP88	9.72362e-33	0.122226	0.144	0.062	3.18098e-28	0
EIF2S2	9.80403e-33	-0.269265	0.098	0.214	3.20729e-28	0
LINC00342	1.03532e-32	0.10278	0.105	0.038	3.38694e-28	0
PIGU	1.07763e-32	0.106567	0.108	0.04	3.52535e-28	0
CHMP4A	1.15953e-32	-0.181968	0.038	0.138	3.79328e-28	0
APC	1.24311e-32	0.149151	0.176	0.084	4.06672e-28	0
DSE	1.41708e-32	0.110772	0.105	0.038	4.63584e-28	0
SLC12A6	1.51994e-32	0.131547	0.151	0.067	4.97233e-28	0
EYA3	1.55283e-32	0.134595	0.161	0.074	5.07994e-28	0
ZNF33B	1.67199e-32	0.130234	0.156	0.07	5.46976e-28	0
TMEM156	1.80202e-32	0.145878	0.155	0.07	5.89514e-28	0
NRDC	1.82809e-32	0.156298	0.237	0.127	5.98041e-28	0
RGS2	1.91377e-32	-0.187841	0.017	0.104	6.26071e-28	0
PDK3	1.92328e-32	0.121248	0.138	0.058	6.29182e-28	0
ISG15	1.93129e-32	-0.180057	0.019	0.106	6.31803e-28	0
NEGR1	2.04341e-32	0.109656	0.123	0.049	6.6848e-28	0
LUC7L3	2.17315e-32	0.185964	0.426	0.28	7.10924e-28	0
PEX14	2.39818e-32	0.12782	0.156	0.07	7.8454e-28	0
SYNE1	2.46976e-32	0.130851	0.461	0.298	8.07958e-28	0
IMP3	2.6036e-32	-0.158245	0.02	0.109	8.5174e-28	0
EIF1B	2.74169e-32	-0.177966	0.03	0.125	8.96917e-28	0
NPC1	3.21823e-32	0.140776	0.218	0.113	1.05281e-27	0
ZMYND8	3.68588e-32	0.145288	0.235	0.126	1.2058e-27	0
XCL1	4.1553e-32	-0.285356	0.016	0.101	1.35937e-27	0
LNPEP	4.3768e-32	0.182557	0.328	0.2	1.43183e-27	0
SNRPE	4.43841e-32	-0.182551	0.029	0.122	1.45198e-27	0
FSTL1	4.55908e-32	0.142203	0.131	0.055	1.49146e-27	0
MED23	4.66303e-32	0.127158	0.16	0.074	1.52546e-27	0
ORC5	5.24928e-32	0.105228	0.105	0.039	1.71725e-27	0
USP48	5.42085e-32	0.147265	0.227	0.121	1.77338e-27	0
SREBF2	5.77735e-32	0.150068	0.185	0.09	1.89e-27	0
RAB28	5.78817e-32	0.143443	0.145	0.064	1.89354e-27	0
RESF1	5.96326e-32	0.259887	0.254	0.147	1.95082e-27	0
ECH1	6.11659e-32	-0.167332	0.032	0.128	2.00098e-27	0
MAPK8IP3	6.27567e-32	0.115527	0.136	0.058	2.05302e-27	0
SLF2	6.46537e-32	0.136388	0.168	0.08	2.11508e-27	0
VPS39	6.73066e-32	0.103301	0.128	0.053	2.20187e-27	0
DDHD1	6.85881e-32	0.167426	0.239	0.131	2.24379e-27	0
KIAA1468	7.54409e-32	0.118684	0.122	0.049	2.46797e-27	0
ANKFY1	7.64266e-32	0.118216	0.145	0.063	2.50022e-27	0
TCHP	7.68945e-32	0.141897	0.168	0.079	2.51553e-27	0
ARHGEF7	8.28815e-32	0.132756	0.172	0.082	2.71139e-27	0
CALD1	8.2991e-32	0.128927	0.128	0.052	2.71497e-27	0
KIF21A	8.36854e-32	0.156106	0.201	0.103	2.73768e-27	0
LUM	9.76637e-32	0.125536	0.13	0.054	3.19497e-27	0
CDC73	1.00313e-31	0.144854	0.224	0.119	3.28164e-27	0
DHRS3	1.24775e-31	0.137298	0.166	0.078	4.08188e-27	0
ELL	1.30977e-31	0.105325	0.119	0.047	4.28477e-27	0
EDEM3	1.31529e-31	0.117479	0.137	0.059	4.30284e-27	0
TM4SF1	1.32429e-31	0.116838	0.1	0.036	4.33227e-27	0
PAFAH1B1	1.32984e-31	0.173214	0.393	0.253	4.35045e-27	0
AC119396.1	1.35783e-31	0.122367	0.129	0.053	4.44199e-27	0
SRRM1	1.55477e-31	-0.301855	0.178	0.303	5.08626e-27	0
NIBAN1	1.83951e-31	0.286984	0.21	0.112	6.01777e-27	0
LYPLAL1	1.96299e-31	0.11378	0.126	0.052	6.42172e-27	0
GTF3A	2.0175e-31	-0.228825	0.091	0.204	6.60004e-27	0
TRAK2	2.0772e-31	0.127242	0.143	0.063	6.79534e-27	0
ANKRD13C	2.10347e-31	0.124229	0.175	0.084	6.8813e-27	0
MNAT1	2.27445e-31	0.164478	0.212	0.112	7.44062e-27	0
APP	2.28943e-31	0.111127	0.104	0.038	7.48963e-27	0
IP6K1	2.3111e-31	0.134747	0.171	0.082	7.56054e-27	0
WDFY2	2.40137e-31	0.141588	0.183	0.09	7.85586e-27	0
MAGOH	2.46576e-31	-0.172025	0.044	0.143	8.0665e-27	0
MAPK8	2.59706e-31	0.168385	0.199	0.102	8.49602e-27	0
AGTPBP1	2.61381e-31	0.17752	0.277	0.161	8.55082e-27	0
PIP5K1A	2.69652e-31	0.124379	0.152	0.069	8.82138e-27	0
UGGT1	2.72466e-31	0.125953	0.155	0.071	8.91344e-27	0
ANKRD36B	2.73619e-31	0.124242	0.169	0.08	8.95116e-27	0
AKAP11	2.76959e-31	0.122478	0.146	0.065	9.06044e-27	0
PTPRG	2.87598e-31	0.119895	0.117	0.046	9.40847e-27	0
KRIT1	2.91436e-31	0.135516	0.166	0.079	9.53403e-27	0
BRD2	2.94725e-31	-0.240382	0.088	0.201	9.64164e-27	0
KRTCAP2	3.4659e-31	-0.147563	0.017	0.101	1.13383e-26	0
SRI	3.92665e-31	-0.179801	0.046	0.145	1.28456e-26	0
SUSD6	4.18846e-31	0.14251	0.187	0.093	1.37021e-26	0
KIF2A	4.76166e-31	0.186691	0.334	0.206	1.55773e-26	0
KPNA5	5.27979e-31	0.124014	0.162	0.076	1.72723e-26	0
ZBTB25	6.11141e-31	0.11328	0.147	0.066	1.99929e-26	0
HSP90B1	6.16698e-31	-0.298426	0.167	0.293	2.01747e-26	0
PHACTR4	6.22097e-31	0.170464	0.226	0.122	2.03513e-26	0
CD2AP	6.26225e-31	0.141061	0.162	0.077	2.04863e-26	0
PRKDC	6.5448e-31	0.162281	0.258	0.147	2.14106e-26	0
TTN	7.19684e-31	0.117919	0.14	0.061	2.35438e-26	0
ROMO1	7.48837e-31	-0.160054	0.027	0.118	2.44975e-26	0
IQSEC1	8.38222e-31	0.142428	0.205	0.106	2.74216e-26	0
TMEM50A	8.55303e-31	-0.219482	0.108	0.226	2.79804e-26	0
HDLBP	8.6643e-31	0.143001	0.167	0.08	2.83444e-26	0
NCOA7	8.95506e-31	0.15179	0.237	0.13	2.92956e-26	0
CWF19L2	9.08099e-31	0.159086	0.272	0.156	2.97075e-26	0
PNRC2	1.00327e-30	-0.175327	0.04	0.135	3.2821e-26	0
LONP2	1.04571e-30	0.158203	0.234	0.129	3.42093e-26	0
CUL4A	1.17632e-30	0.144189	0.203	0.105	3.84822e-26	0
APPL2	1.2732e-30	0.118579	0.138	0.061	4.16514e-26	0
CCDC88A	1.275e-30	0.124262	0.125	0.052	4.17104e-26	0
KCNAB2	1.34292e-30	0.145513	0.22	0.118	4.39322e-26	0
COX14	1.34373e-30	-0.172213	0.035	0.128	4.39588e-26	0
CYRIB	1.34793e-30	-0.176114	0.016	0.1	4.40961e-26	0
MRPL51	1.35838e-30	-0.15444	0.017	0.1	4.4438e-26	0
PCNX4	1.36676e-30	0.165774	0.188	0.095	4.47121e-26	0
ADRM1	1.44964e-30	-0.145297	0.018	0.101	4.74235e-26	0
MINDY2	1.51885e-30	0.119147	0.148	0.066	4.96875e-26	0
CCAR1	1.70344e-30	0.158982	0.251	0.141	5.57263e-26	0
ETS1	1.76822e-30	0.211014	0.568	0.418	5.78457e-26	0
TMED2	1.79226e-30	-0.186619	0.06	0.165	5.8632e-26	0
SLC9A8	1.877e-30	0.112984	0.138	0.06	6.14042e-26	0
LYST	1.90706e-30	0.195125	0.303	0.183	6.23875e-26	0
SCFD1	2.13489e-30	0.176016	0.252	0.143	6.98406e-26	0
FBXO34	2.36228e-30	0.177273	0.244	0.137	7.72798e-26	0
LMTK2	2.58407e-30	0.103734	0.119	0.048	8.45353e-26	0
WDR26	2.69422e-30	0.148251	0.22	0.118	8.81387e-26	0
TRAF3IP3	2.95687e-30	0.176792	0.389	0.252	9.67309e-26	0
KLC1	3.18886e-30	0.121158	0.17	0.082	1.0432e-25	0
SLC3A2	3.60776e-30	-0.218225	0.058	0.158	1.18024e-25	0
CNOT1	3.62938e-30	0.139226	0.243	0.136	1.18732e-25	0
CHMP1B	3.76187e-30	-0.163725	0.024	0.111	1.23066e-25	0
DHRS7	4.07088e-30	-0.215774	0.087	0.197	1.33175e-25	0
RNF145	4.48545e-30	0.172984	0.241	0.136	1.46737e-25	0
RHOC	4.56821e-30	-0.16182	0.026	0.113	1.49444e-25	0
CWC27	4.56945e-30	0.13781	0.169	0.082	1.49485e-25	0
ATP5G3	5.35033e-30	-0.19281	0.028	0.116	1.75031e-25	0
CPEB3	5.52694e-30	0.108319	0.118	0.048	1.80808e-25	0
CDK5RAP2	6.34571e-30	0.129077	0.185	0.093	2.07594e-25	0
MRPL57	6.67268e-30	-0.176423	0.036	0.128	2.1829e-25	0
TBCB	6.69325e-30	-0.17506	0.041	0.135	2.18963e-25	0
CRACR2A	6.70452e-30	0.122072	0.158	0.074	2.19332e-25	0
ARMH3	6.90602e-30	0.127861	0.122	0.051	2.25924e-25	0
RAC1	7.02771e-30	-0.20556	0.083	0.193	2.29904e-25	0
ATG10	8.05511e-30	0.137814	0.15	0.069	2.63515e-25	0
TBC1D2B	8.06727e-30	0.137222	0.178	0.089	2.63913e-25	0
RHOT1	8.14441e-30	0.116913	0.142	0.064	2.66436e-25	0
LINC01278	9.13849e-30	0.115095	0.128	0.054	2.98957e-25	0
MARK2	9.19211e-30	0.121347	0.159	0.075	3.00711e-25	0
SUPT20H	9.34191e-30	0.127039	0.164	0.079	3.05611e-25	0
NOL10	9.54002e-30	0.114687	0.142	0.063	3.12092e-25	0
SMAD2	9.82276e-30	0.166413	0.248	0.141	3.21342e-25	0
RSF1	1.0927e-29	0.167554	0.359	0.23	3.57466e-25	0
ATP5J	1.16041e-29	-0.212215	0.044	0.14	3.79618e-25	0
RAD23A	1.21579e-29	-0.186559	0.055	0.154	3.97732e-25	0
PPIP5K2	1.23012e-29	0.139671	0.172	0.085	4.0242e-25	0
KLHL5	1.23178e-29	0.120345	0.134	0.059	4.02964e-25	0
PPP2R2A	1.27761e-29	0.154311	0.25	0.143	4.17957e-25	0
EIF1AX	1.50044e-29	-0.228421	0.097	0.208	4.90854e-25	0
RAF1	1.514e-29	0.132975	0.193	0.099	4.9529e-25	0
C22orf34	1.52729e-29	0.127726	0.117	0.048	4.99638e-25	0
SPON2	1.5329e-29	-0.256173	0.064	0.164	5.01471e-25	0
SLC7A6OS	1.56636e-29	0.111119	0.134	0.059	5.12419e-25	0
PRMT3	1.64451e-29	0.108273	0.11	0.044	5.37984e-25	0
SORL1	1.74922e-29	0.174692	0.314	0.193	5.72241e-25	0
PDCD5	1.75302e-29	-0.158355	0.026	0.112	5.73481e-25	0
IARS	1.78635e-29	0.109208	0.13	0.056	5.84385e-25	0
GPBP1L1	1.86519e-29	0.146719	0.217	0.118	6.10177e-25	0
PARP11	1.94094e-29	0.115755	0.139	0.062	6.3496e-25	0
CTDSPL2	1.94196e-29	0.153234	0.22	0.12	6.35294e-25	0
DDX10	2.12648e-29	0.138308	0.155	0.073	6.95655e-25	0
NSD2	2.17164e-29	0.109781	0.123	0.052	7.10432e-25	0
CHFR	2.19678e-29	0.111351	0.164	0.078	7.18656e-25	0
CALM3	2.19806e-29	-0.171812	0.036	0.127	7.19075e-25	0
OXR1	2.40069e-29	0.145958	0.162	0.078	7.8536e-25	0
ANO10	2.40401e-29	0.100226	0.102	0.039	7.86449e-25	0
KIF1B	2.47593e-29	0.126514	0.142	0.065	8.09975e-25	0
TRPC4AP	2.54484e-29	0.129623	0.189	0.096	8.32518e-25	0
PSMD8	2.62277e-29	-0.181442	0.053	0.15	8.58012e-25	0
SLC38A10	2.64195e-29	0.107189	0.121	0.05	8.64286e-25	0
ELP3	2.68025e-29	0.109527	0.126	0.054	8.76817e-25	0
GHITM	2.90141e-29	-0.174833	0.049	0.145	9.49167e-25	0
S100PBP	3.46591e-29	0.129498	0.167	0.081	1.13384e-24	0
STK38	3.47913e-29	0.160347	0.377	0.24	1.13816e-24	0
TOMM20	3.88948e-29	-0.227931	0.068	0.169	1.2724e-24	0
GLB1	4.08537e-29	0.107826	0.117	0.049	1.33649e-24	0
GABPB2	4.47028e-29	0.110948	0.143	0.065	1.46241e-24	0
MAP2K1	5.22398e-29	0.147276	0.19	0.098	1.70897e-24	0
ATP5D	5.29659e-29	-0.161996	0.023	0.106	1.73273e-24	0
COX17	5.63314e-29	-0.183263	0.048	0.143	1.84282e-24	0
ARHGAP10	6.04768e-29	0.137281	0.157	0.075	1.97844e-24	0
SRP9	6.18516e-29	-0.190938	0.065	0.165	2.02341e-24	0
FKBP1A	6.44548e-29	-0.17643	0.038	0.128	2.10858e-24	0
STX17	6.49655e-29	0.107982	0.144	0.066	2.12528e-24	0
MAU2	6.58867e-29	0.115295	0.139	0.063	2.15542e-24	0
MAP3K4	6.77588e-29	0.143575	0.166	0.082	2.21666e-24	0
SENP5	6.90013e-29	0.136279	0.22	0.12	2.25731e-24	0
TSPOAP1-AS1	7.2629e-29	0.120581	0.144	0.065	2.37599e-24	0
DDX21	8.163e-29	-0.260805	0.097	0.203	2.67045e-24	0
LTB	8.1822e-29	-0.393256	0.108	0.214	2.67673e-24	0
GSE1	9.2324e-29	0.140298	0.198	0.104	3.02029e-24	0
FNBP4	9.63841e-29	0.174788	0.347	0.222	3.15311e-24	0
PSMA4	9.92527e-29	-0.187365	0.054	0.151	3.24695e-24	0
EZH1	1.13009e-28	0.124135	0.154	0.073	3.69697e-24	0
MPZL3	1.29877e-28	0.106544	0.131	0.057	4.2488e-24	0
SEPTIN6	1.44403e-28	0.179552	0.224	0.126	4.72401e-24	0
SEC23A	1.50954e-28	0.12911	0.16	0.077	4.93831e-24	0
CHIC1	1.56619e-28	0.107747	0.108	0.043	5.12365e-24	0
ENY2	1.69712e-28	-0.179036	0.055	0.153	5.55196e-24	0
RMDN1	1.70288e-28	0.115168	0.131	0.058	5.57081e-24	0
HTT	1.81999e-28	0.13189	0.177	0.089	5.95391e-24	0
PSMC5	1.83562e-28	-0.147274	0.024	0.107	6.00506e-24	0
PSEN1	1.87522e-28	0.132427	0.179	0.091	6.1346e-24	0
NOTCH2	2.08636e-28	0.113369	0.132	0.059	6.82533e-24	0
AGPS	2.12326e-28	0.118059	0.141	0.065	6.94604e-24	0
ATAD1	2.27105e-28	0.122843	0.16	0.077	7.4295e-24	0
CARNMT1	2.48524e-28	0.110918	0.124	0.053	8.13022e-24	0
SSNA1	2.82263e-28	-0.1325	0.021	0.101	9.23397e-24	0
RASA3	2.82778e-28	0.167262	0.321	0.197	9.25079e-24	0
CCNT2	2.9712e-28	0.116266	0.158	0.076	9.71997e-24	0
PTPN4	3.19404e-28	0.161949	0.346	0.219	1.0449e-23	0
CYTH3	3.46847e-28	0.111676	0.102	0.04	1.13468e-23	0
C1orf21	3.48102e-28	-0.228367	0.083	0.188	1.13878e-23	0
STAM2	3.76172e-28	0.111295	0.118	0.05	1.23061e-23	0
PLAC8	3.8303e-28	-0.235202	0.099	0.207	1.25304e-23	0
TENT2	4.2305e-28	0.139846	0.178	0.09	1.38397e-23	0
MARCH8	4.45203e-28	0.100754	0.101	0.039	1.45644e-23	0
ECPAS	4.68818e-28	0.100039	0.103	0.041	1.53369e-23	0
AC016831.7	4.73989e-28	0.102677	0.11	0.044	1.55061e-23	0
POLK	5.0826e-28	0.122305	0.162	0.079	1.66272e-23	0
PRDM2	5.14727e-28	0.150121	0.278	0.167	1.68388e-23	0
IQCB1	5.85881e-28	0.133107	0.156	0.075	1.91665e-23	0
TTC14	6.16545e-28	0.153978	0.267	0.159	2.01697e-23	0
KIDINS220	6.21042e-28	0.148245	0.217	0.119	2.03168e-23	0
UBE2B	6.2674e-28	-0.238932	0.134	0.248	2.05032e-23	0
PRKRIP1	6.48327e-28	0.126687	0.188	0.098	2.12094e-23	0
C12orf75	6.62307e-28	-0.219734	0.088	0.193	2.16667e-23	0
RPAP2	6.72395e-28	0.145415	0.215	0.118	2.19967e-23	0
FBXO28	7.14169e-28	0.129287	0.137	0.063	2.33633e-23	0
WAC	7.71314e-28	0.182579	0.351	0.23	2.52328e-23	0
CREB3L2	7.91849e-28	0.110423	0.132	0.059	2.59046e-23	0
CEBPB	8.01885e-28	-0.174855	0.054	0.149	2.62329e-23	0
ADAM17	8.12893e-28	0.13583	0.187	0.097	2.6593e-23	0
EIF4A2	8.21052e-28	-0.283133	0.188	0.305	2.68599e-23	0
FKBP8	8.23344e-28	-0.170433	0.036	0.122	2.69349e-23	0
KCNQ5	9.26752e-28	0.174615	0.167	0.083	3.03178e-23	0
ATP6V0B	9.34708e-28	-0.160027	0.046	0.138	3.0578e-23	0
EIF3L	9.39072e-28	-0.238451	0.075	0.174	3.07208e-23	0
ARHGAP21	9.58206e-28	0.105729	0.1	0.039	3.13468e-23	0
USP32	9.604e-28	0.11038	0.162	0.079	3.14185e-23	0
AMBRA1	9.78692e-28	0.113978	0.234	0.13	3.20169e-23	0
SEPTIN9	9.97266e-28	0.164947	0.203	0.11	3.26246e-23	0
COG6	1.02165e-27	0.126197	0.123	0.054	3.34223e-23	0
PPFIA1	1.05823e-27	0.117915	0.156	0.075	3.46189e-23	0
FCGR3A	1.05928e-27	-0.189283	0.031	0.115	3.46533e-23	0
EVL	1.06844e-27	0.201501	0.509	0.368	3.49528e-23	0
MAPK6	1.16271e-27	0.109009	0.123	0.053	3.80368e-23	0
AKAP13	1.16819e-27	0.245229	0.614	0.522	3.8216e-23	0
DCXR	1.28654e-27	-0.156081	0.025	0.106	4.20879e-23	0
TOM1L2	1.35831e-27	0.113194	0.142	0.066	4.44359e-23	0
CAMLG	1.40004e-27	-0.165486	0.037	0.124	4.58009e-23	0
RAB10	1.56761e-27	0.163747	0.257	0.152	5.12826e-23	0
VPS28	1.60009e-27	-0.181068	0.052	0.145	5.23455e-23	0
NCOA6	1.61197e-27	0.125689	0.159	0.078	5.2734e-23	0
IPO9	1.6377e-27	0.10934	0.144	0.067	5.35758e-23	0
GABARAPL1	1.67316e-27	-0.20032	0.05	0.141	5.47357e-23	0
ATRN	1.67954e-27	0.117794	0.124	0.054	5.49443e-23	0
C11orf58	1.69773e-27	-0.246773	0.161	0.277	5.55395e-23	0
PDCD6IP	1.91416e-27	0.141058	0.217	0.121	6.26199e-23	0
ARFGEF2	2.09613e-27	0.112136	0.16	0.078	6.85727e-23	0
KIAA0586	2.10543e-27	0.125729	0.147	0.07	6.88769e-23	0
CNOT4	2.11824e-27	0.15256	0.266	0.159	6.92961e-23	0
AES	2.15366e-27	-0.191157	0.043	0.132	7.0455e-23	0
[truncated: 21,515 more rows]

## Sheet: B cells 
gene	p_val	avg_log2FC	pct.1	pct.2	p_val_adj	cluster
BACH2	1.86672e-37	2.62886	0.846	0.122	6.10677e-33	0
AFF3	5.54279e-42	2.53916	0.917	0.205	1.81327e-37	0
RIPOR2	4.01035e-43	2.19476	0.885	0.103	1.31195e-38	0
RALGPS2	2.66973e-37	1.94145	0.891	0.237	8.73377e-33	0
ARHGAP15	3.7337e-41	1.92449	0.891	0.128	1.22144e-36	0
ADK	5.01444e-35	1.87706	0.846	0.16	1.64042e-30	0
BANK1	2.22913e-32	1.87447	0.929	0.372	7.29239e-28	0
ZCCHC7	3.85943e-35	1.86811	0.788	0.096	1.26257e-30	0
PRKCB	2.63816e-38	1.82941	0.885	0.16	8.63047e-34	0
FCHSD2	7.71065e-39	1.81839	0.833	0.083	2.52246e-34	0
FCRL1	1.20431e-39	1.8133	0.821	0.071	3.93978e-35	0
EBF1	1.28854e-34	1.73155	0.808	0.115	4.21531e-30	0
ARHGAP24	3.11731e-30	1.6933	0.865	0.263	1.0198e-25	0
CCSER1	4.8991e-25	1.64934	0.577	0.032	1.60269e-20	0
SIPA1L3	1.15483e-36	1.58779	0.776	0.051	3.77792e-32	0
FOXP1	2.66746e-26	1.58674	0.859	0.391	8.72632e-22	0
MBNL1	3.51949e-29	1.57096	0.878	0.622	1.15137e-24	0
RABGAP1L	1.76894e-36	1.54008	0.833	0.096	5.78692e-32	0
COL19A1	1.0495e-29	1.52164	0.654	0.045	3.43334e-25	0
OSBPL10	6.72284e-31	1.51457	0.724	0.083	2.19931e-26	0
CDK14	1.50026e-33	1.47217	0.712	0.038	4.90794e-29	0
UTRN	4.27961e-35	1.45346	0.782	0.09	1.40003e-30	0
HDAC9	7.75715e-30	1.40648	0.679	0.051	2.53767e-25	0
AUTS2	9.74529e-29	1.40648	0.673	0.071	3.18807e-24	0
WWOX	6.10093e-29	1.39855	0.635	0.026	1.99586e-24	0
ITPR1	8.16117e-29	1.39348	0.699	0.083	2.66985e-24	0
MGAT5	1.78252e-31	1.37587	0.699	0.051	5.83134e-27	0
SNX29	2.18333e-33	1.3736	0.769	0.071	7.14255e-29	0
BCL2	4.9559e-25	1.37358	0.699	0.128	1.62127e-20	0
CAMK1D	4.42039e-29	1.37094	0.744	0.103	1.44609e-24	0
SIPA1L1	7.81716e-27	1.37073	0.699	0.103	2.55731e-22	0
PACS1	5.73121e-31	1.34969	0.718	0.058	1.87491e-26	0
TBC1D22A	5.80442e-33	1.31528	0.75	0.077	1.89886e-28	0
TBC1D5	2.09647e-36	1.29605	0.801	0.058	6.85839e-32	0
ANKRD44	3.31086e-29	1.29591	0.846	0.173	1.08312e-24	0
LIX1-AS1	6.27385e-18	1.29546	0.442	0.026	2.05243e-13	0
KHDRBS2	5.353e-24	1.29479	0.551	0.032	1.75118e-19	0
ARID1B	9.76205e-35	1.29132	0.814	0.109	3.19356e-30	0
PPP3CA	5.37425e-28	1.28776	0.75	0.135	1.75813e-23	0
SSH2	2.07459e-26	1.28501	0.692	0.096	6.7868e-22	0
CAMK2D	3.5035e-25	1.27912	0.622	0.064	1.14613e-20	0
ST6GAL1	8.44351e-30	1.2517	0.744	0.109	2.76221e-25	0
DLEU2	1.24542e-28	1.2475	0.667	0.038	4.07426e-24	0
JAZF1	1.19787e-25	1.24485	0.628	0.058	3.91871e-21	0
ZBTB20	4.61424e-25	1.23687	0.853	0.462	1.5095e-20	0
TNRC6B	9.16472e-32	1.23008	0.872	0.179	2.99815e-27	0
IMMP2L	2.04922e-24	1.22582	0.596	0.045	6.7038e-20	0
SIK3	4.30963e-28	1.22239	0.647	0.038	1.40985e-23	0
PRKCE	1.14185e-25	1.21205	0.647	0.064	3.73546e-21	0
RERE	6.48472e-28	1.20235	0.679	0.064	2.12141e-23	0
SETBP1	9.33747e-25	1.18604	0.654	0.09	3.05466e-20	0
SMYD3	1.25552e-23	1.18442	0.564	0.038	4.10731e-19	0
PAX5	2.7881e-24	1.18057	0.712	0.141	9.12097e-20	0
TMEM131L	6.27385e-31	1.17854	0.679	0.032	2.05243e-26	0
MEF2C	1.4617e-19	1.16565	0.808	0.301	4.78182e-15	0
BCL11A	3.76422e-24	1.14828	0.705	0.147	1.23143e-19	0
LRBA	1.94587e-29	1.12111	0.699	0.058	6.36573e-25	0
FOXO1	1.08689e-26	1.11681	0.622	0.045	3.55564e-22	0
PDE7A	3.06014e-24	1.11651	0.75	0.16	1.00109e-19	0
MAML2	1.3492e-18	1.11116	0.686	0.269	4.41376e-14	0
RAD51B	3.77135e-23	1.10753	0.538	0.026	1.23376e-18	0
KDM4C	1.77237e-30	1.10188	0.66	0.026	5.79815e-26	0
PLCG2	3.37701e-26	1.10178	0.635	0.051	1.10476e-21	0
BMP2K	6.57011e-27	1.10074	0.577	0.013	2.14935e-22	0
LARGE1	1.09625e-17	1.08953	0.455	0.038	3.58626e-13	0
NCOA3	1.65329e-26	1.08333	0.718	0.122	5.40856e-22	0
SEL1L3	6.44242e-23	1.08107	0.603	0.077	2.10757e-18	0
UBE2E2	5.74388e-23	1.08017	0.596	0.058	1.87905e-18	0
WDFY4	1.75438e-25	1.07982	0.622	0.064	5.73929e-21	0
BLK	3.27701e-23	1.0776	0.692	0.141	1.07204e-18	0
MED13L	1.43324e-28	1.07595	0.763	0.16	4.68869e-24	0
UVRAG	5.06707e-26	1.07317	0.654	0.077	1.65764e-21	0
PDE4D	1.82479e-05	1.07185	0.532	0.417	0.596963	0
SKAP1	3.20589e-16	1.06999	0.436	0.038	1.04877e-11	0
STRBP	1.40427e-27	1.06926	0.712	0.09	4.59393e-23	0
LYN	4.5343e-23	1.04755	0.712	0.167	1.48335e-18	0
MARCH1	4.29081e-20	1.0469	0.718	0.154	1.4037e-15	0
CCND3	3.15171e-20	1.03933	0.647	0.122	1.03105e-15	0
IKZF1	7.92633e-22	1.02704	0.628	0.096	2.59302e-17	0
ARL15	4.22514e-26	1.02251	0.564	0.013	1.38221e-21	0
PAN3	3.60049e-26	1.01238	0.647	0.051	1.17787e-21	0
VAV3	1.89593e-19	1	0.506	0.051	6.20236e-15	0
FLI1	6.35981e-24	1	0.615	0.058	2.08055e-19	0
TNFAIP8	1.61326e-20	0.993243	0.712	0.173	5.27761e-16	0
VPS13B	1.51297e-26	0.991011	0.59	0.026	4.94954e-22	0
FTX	6.78618e-23	0.987859	0.654	0.135	2.22003e-18	0
DOCK8	2.81661e-24	0.980992	0.699	0.115	9.21427e-20	0
RBM6	1.32464e-23	0.979594	0.641	0.09	4.33343e-19	0
KCNQ5	3.16251e-15	0.978499	0.391	0.026	1.03458e-10	0
SMCHD1	5.40049e-19	0.975125	0.756	0.231	1.76672e-14	0
DOCK2	9.90988e-24	0.974005	0.583	0.045	3.24192e-19	0
ELMO1	7.19028e-20	0.974005	0.679	0.218	2.35223e-15	0
DENND4A	1.69002e-25	0.973458	0.686	0.103	5.52873e-21	0
TRIO	3.52011e-24	0.961977	0.615	0.058	1.15157e-19	0
PLEKHG1	2.66032e-18	0.961977	0.526	0.077	8.70297e-14	0
ZFAND3	2.58428e-23	0.956146	0.583	0.058	8.45423e-19	0
RUNX1	2.87573e-23	0.955331	0.558	0.038	9.40767e-19	0
IFNG-AS1	9.5976e-13	0.954771	0.314	0.013	3.13976e-08	0
STEAP1B	3.71922e-11	0.940921	0.301	0.026	1.21671e-06	0
IKZF3	6.04018e-21	0.937023	0.692	0.16	1.97598e-16	0
ZHX2	9.91256e-23	0.934905	0.583	0.058	3.24279e-18	0
CHST11	2.2768e-20	0.930737	0.481	0.026	7.44833e-16	0
MYCBP2	1.31774e-22	0.929791	0.724	0.16	4.31085e-18	0
MTSS1	7.05386e-14	0.922595	0.571	0.186	2.3076e-09	0
PCDH9	6.42733e-16	0.920871	0.462	0.051	2.10264e-11	0
FAM172A	3.20596e-25	0.920076	0.609	0.051	1.0488e-20	0
CARD11	2.87824e-23	0.908078	0.532	0.019	9.41588e-19	0
BCAS3	5.96756e-21	0.90746	0.532	0.045	1.95223e-16	0
HERC4	1.63195e-26	0.905141	0.615	0.038	5.33878e-22	0
EXOC4	9.50018e-25	0.904652	0.59	0.038	3.10789e-20	0
BTBD9	4.24262e-19	0.888969	0.455	0.019	1.38793e-14	0
CD36	7.97234e-19	0.888969	0.474	0.038	2.60807e-14	0
VTI1A	5.54683e-23	0.886343	0.551	0.032	1.81459e-18	0
ADAM19	4.76468e-22	0.879891	0.577	0.064	1.55872e-17	0
STX7	2.89225e-20	0.877143	0.673	0.135	9.46171e-16	0
XYLT1	8.4991e-22	0.874469	0.513	0.026	2.7804e-17	0
JARID2	1.09365e-20	0.872888	0.526	0.045	3.57777e-16	0
PPP3CC	3.06649e-25	0.86645	0.577	0.026	1.00317e-20	0
CHD9	5.4876e-20	0.864912	0.596	0.103	1.79521e-15	0
DIP2B	8.02051e-25	0.86384	0.558	0.019	2.62383e-20	0
RCSD1	9.05915e-19	0.860701	0.692	0.192	2.96361e-14	0
EIF4G3	1.18843e-22	0.858824	0.615	0.071	3.88784e-18	0
WDPCP	5.76631e-16	0.854907	0.404	0.026	1.88639e-11	0
MACF1	3.19151e-22	0.8547	0.558	0.045	1.04407e-17	0
COBLL1	2.43112e-17	0.852443	0.551	0.103	7.95315e-13	0
ADAM28	1.72311e-15	0.843388	0.628	0.179	5.63698e-11	0
TCF12	1.64929e-19	0.842614	0.59	0.109	5.39549e-15	0
DMXL1	1.08008e-22	0.836147	0.538	0.032	3.53339e-18	0
STAG1	1.73307e-21	0.83399	0.622	0.09	5.66957e-17	0
CDKAL1	2.80991e-21	0.827939	0.545	0.045	9.19233e-17	0
TPD52	2.0815e-18	0.825031	0.641	0.147	6.80943e-14	0
GRK3	1.36168e-21	0.824229	0.564	0.058	4.4546e-17	0
PLEKHA2	1.11708e-17	0.823122	0.577	0.115	3.6544e-13	0
APBB1IP	2.27822e-20	0.82103	0.609	0.096	7.45297e-16	0
GNG7	2.06306e-16	0.819649	0.699	0.199	6.74908e-12	0
MAP4K4	5.38566e-18	0.816099	0.59	0.122	1.76186e-13	0
NCOA2	9.44193e-20	0.81516	0.449	0.013	3.08883e-15	0
XKR6	2.50357e-19	0.808667	0.429	0.006	8.19019e-15	0
AC120193.1	2.8311e-15	0.798585	0.404	0.032	9.26167e-11	0
AKT3	6.63104e-20	0.794886	0.513	0.045	2.16928e-15	0
JMJD1C	1.04401e-15	0.790547	0.718	0.308	3.41537e-11	0
SYK	1.42987e-19	0.788945	0.526	0.051	4.67769e-15	0
ANKRD17	2.50431e-18	0.786719	0.513	0.058	8.19259e-14	0
AC119396.1	2.36268e-21	0.78606	0.455	0	7.72926e-17	0
MBD5	1.00461e-21	0.784832	0.513	0.026	3.28647e-17	0
R3HDM2	6.53933e-18	0.783996	0.5	0.058	2.13928e-13	0
BIRC6	1.79692e-19	0.78182	0.551	0.077	5.87844e-15	0
DOCK11	4.52673e-23	0.779874	0.513	0.013	1.48087e-18	0
DIAPH2	4.02041e-19	0.779874	0.449	0.019	1.31524e-14	0
MEF2A	4.92031e-17	0.776981	0.609	0.141	1.60963e-12	0
USP34	1.06556e-17	0.771059	0.596	0.122	3.48588e-13	0
ATP2B1	5.27915e-17	0.771013	0.615	0.141	1.72702e-12	0
RAPGEF1	2.98503e-18	0.770799	0.551	0.083	9.76524e-14	0
DENND5B	6.3077e-18	0.770518	0.494	0.051	2.0635e-13	0
FAF1	1.08914e-20	0.76988	0.442	0	3.56301e-16	0
DOCK10	8.2751e-20	0.765535	0.538	0.058	2.70712e-15	0
RB1	7.12175e-20	0.765044	0.558	0.071	2.32981e-15	0
FUT8	5.28127e-17	0.764027	0.455	0.038	1.72771e-12	0
SCFD2	4.78144e-19	0.756915	0.436	0.013	1.5642e-14	0
COL3A1	2.38435e-12	0.756915	0.301	0.013	7.80017e-08	0
SPIDR	2.88354e-21	0.756546	0.494	0.019	9.43322e-17	0
LPP	3.26783e-12	0.755416	0.577	0.237	1.06904e-07	0
PTK2B	9.21958e-20	0.754244	0.519	0.051	3.01609e-15	0
VPS13C	1.1253e-18	0.750641	0.628	0.122	3.68131e-14	0
ERC1	2.08377e-19	0.749304	0.474	0.026	6.81685e-15	0
ASH1L	1.53912e-17	0.748815	0.596	0.115	5.03508e-13	0
NEDD9	1.66952e-18	0.740545	0.442	0.019	5.46167e-14	0
CCDC91	1.07003e-15	0.736966	0.474	0.071	3.50049e-11	0
INPP5D	9.21599e-17	0.735478	0.615	0.141	3.01492e-12	0
ITPR2	7.947e-19	0.735267	0.494	0.038	2.59978e-14	0
COMMD10	8.32002e-18	0.735138	0.404	0.006	2.72181e-13	0
FAM49B	2.04652e-19	0.731982	0.538	0.051	6.69497e-15	0
SRPK2	3.5457e-15	0.729806	0.59	0.147	1.15994e-10	0
SSBP2	1.17849e-15	0.725035	0.455	0.058	3.85533e-11	0
RAB11A	1.09386e-12	0.722705	0.449	0.077	3.57845e-08	0
AC008014.1	3.68142e-16	0.722466	0.385	0.013	1.20434e-11	0
SOX5	5.37835e-10	0.718587	0.25	0.013	1.75947e-05	0
SOS1	1.32554e-21	0.715023	0.494	0.019	4.33636e-17	0
ARHGEF18	3.11461e-11	0.715023	0.288	0.019	1.01891e-06	0
PUM2	3.76492e-20	0.712863	0.551	0.064	1.23166e-15	0
TRAF3	8.98573e-15	0.712718	0.513	0.109	2.93959e-10	0
ST6GALNAC3	2.21313e-12	0.711968	0.34	0.032	7.24003e-08	0
ATP8B1	1.02852e-15	0.711004	0.359	0.006	3.3647e-11	0
ATM	1.08552e-13	0.710082	0.538	0.128	3.55117e-09	0
CAMKMT	9.07779e-14	0.70711	0.353	0.019	2.96971e-09	0
NIPBL	2.40146e-19	0.706804	0.558	0.077	7.85613e-15	0
TRAK1	2.21875e-17	0.705715	0.474	0.045	7.25843e-13	0
ETV6	1.27618e-15	0.705715	0.474	0.077	4.17489e-11	0
PLCL2	6.88578e-18	0.70514	0.442	0.026	2.25261e-13	0
CDK13	8.50809e-13	0.702319	0.449	0.096	2.78334e-08	0
PRKN	1.45114e-13	0.701844	0.327	0.013	4.74727e-09	0
ACYP2	2.48737e-14	0.701776	0.397	0.038	8.13719e-10	0
KLF12	2.38339e-16	0.70112	0.423	0.032	7.79702e-12	0
USP6NL	2.4967e-16	0.70044	0.468	0.058	8.16772e-12	0
HIVEP2	7.88313e-17	0.70044	0.417	0.026	2.57889e-12	0
TTC17	3.71109e-19	0.699798	0.532	0.058	1.21405e-14	0
MICAL3	1.31178e-17	0.699798	0.519	0.071	4.29136e-13	0
PTPRJ	1.15865e-12	0.699733	0.295	0.006	3.7904e-08	0
BRAF	9.18397e-17	0.699192	0.538	0.103	3.00444e-12	0
LRMP	7.44507e-20	0.698344	0.455	0.013	2.43558e-15	0
BICD1	5.52325e-18	0.697591	0.391	0	1.80687e-13	0
AKAP13	1.12143e-14	0.697073	0.808	0.545	3.66864e-10	0
MARCH3	1.99406e-16	0.695666	0.417	0.026	6.52336e-12	0
TTN	3.49249e-15	0.694374	0.404	0.032	1.14253e-10	0
FOXN3	5.12826e-12	0.691878	0.545	0.199	1.67766e-07	0
TRAPPC9	1.06723e-17	0.690573	0.41	0.013	3.49134e-13	0
TCF4	1.5038e-13	0.690423	0.526	0.128	4.91953e-09	0
SETD2	8.98351e-17	0.687758	0.468	0.051	2.93887e-12	0
CELF2	6.34128e-13	0.685891	0.763	0.442	2.07449e-08	0
XIST	4.43435e-13	0.684138	0.429	0.064	1.45065e-08	0
ZNF407	4.25623e-18	0.683696	0.423	0.013	1.39238e-13	0
PBX3	8.79098e-17	0.683696	0.397	0.013	2.87588e-12	0
FARS2	6.36954e-16	0.683696	0.391	0.019	2.08373e-11	0
FHIT	1.77856e-12	0.682518	0.333	0.026	5.81839e-08	0
FBXO11	1.11392e-15	0.68226	0.487	0.077	3.64409e-11	0
KMT2C	7.39917e-20	0.68018	0.545	0.064	2.42057e-15	0
CDC42SE2	4.70609e-12	0.67978	0.577	0.186	1.53955e-07	0
TGFBR2	6.24153e-14	0.675936	0.442	0.077	2.04186e-09	0
ATF7IP	7.16697e-15	0.67433	0.513	0.09	2.3446e-10	0
PHC3	8.01658e-19	0.671578	0.5	0.045	2.62255e-14	0
ITGA4	1.28835e-14	0.669176	0.5	0.09	4.21471e-10	0
RRAS2	1.21477e-19	0.669083	0.481	0.032	3.97398e-15	0
CSGALNACT1	6.598e-12	0.661584	0.314	0.019	2.15847e-07	0
FAM214A	1.18917e-15	0.658693	0.519	0.09	3.89027e-11	0
SREBF2	6.6867e-15	0.658384	0.436	0.058	2.18749e-10	0
TBC1D9	1.01586e-13	0.656046	0.385	0.038	3.32328e-09	0
PIP4K2A	6.8684e-16	0.65361	0.462	0.051	2.24693e-11	0
SETX	1.49351e-16	0.652077	0.468	0.058	4.88588e-12	0
ERBIN	5.74176e-15	0.652077	0.391	0.032	1.87836e-10	0
PARP14	6.96643e-11	0.650889	0.596	0.218	2.279e-06	0
CUX1	4.21402e-17	0.649615	0.404	0.013	1.37857e-12	0
MAP3K1	2.85106e-17	0.649093	0.532	0.077	9.32696e-13	0
UST	2.46685e-17	0.647894	0.391	0.006	8.07004e-13	0
PICALM	1.21978e-17	0.647328	0.474	0.045	3.9904e-13	0
AC027097.2	9.96835e-17	0.647119	0.404	0.019	3.26105e-12	0
PTPRK	4.26497e-15	0.642448	0.391	0.026	1.39524e-10	0
PIAS1	2.86056e-14	0.631996	0.449	0.071	9.35802e-10	0
COG5	4.38464e-16	0.631133	0.429	0.038	1.43439e-11	0
FBXL17	1.45244e-14	0.631133	0.391	0.032	4.75152e-10	0
DGKD	1.9272e-13	0.630938	0.468	0.096	6.30465e-09	0
TMEM131	2.24819e-17	0.629528	0.506	0.064	7.35474e-13	0
BLNK	6.61039e-15	0.628552	0.404	0.038	2.16252e-10	0
CNR2	2.27053e-15	0.625934	0.404	0.032	7.42781e-11	0
MEF2C-AS1	3.75104e-15	0.623279	0.365	0.013	1.22711e-10	0
SP110	3.92888e-15	0.622244	0.59	0.141	1.28529e-10	0
ELOVL5	4.20822e-13	0.621862	0.532	0.128	1.37668e-08	0
AP002075.1	3.95732e-10	0.620586	0.256	0.013	1.2946e-05	0
KCNH8	4.23103e-08	0.620586	0.231	0.026	0.00138414	0
SP100	3.77269e-12	0.620356	0.705	0.282	1.2342e-07	0
RABEP1	2.71215e-15	0.619095	0.532	0.109	8.87251e-11	0
DYM	1.32923e-15	0.61891	0.41	0.026	4.34844e-11	0
FNBP1	7.98129e-14	0.61891	0.647	0.224	2.611e-09	0
SPG11	1.63311e-15	0.61745	0.385	0.019	5.34254e-11	0
CD22	1.65763e-13	0.617328	0.526	0.115	5.42278e-09	0
UBAC2	8.8339e-16	0.617056	0.423	0.038	2.88992e-11	0
PHF21A	3.44594e-14	0.617056	0.397	0.045	1.1273e-09	0
CMSS1	2.57247e-08	0.615929	0.288	0.051	0.000841556	0
GMDS	1.89006e-14	0.615082	0.346	0.013	6.18313e-10	0
WASHC4	1.8829e-15	0.613583	0.545	0.115	6.15972e-11	0
PHKB	3.04481e-14	0.613307	0.429	0.058	9.96078e-10	0
SMAD3	6.48489e-14	0.613307	0.436	0.071	2.12147e-09	0
TAOK3	1.1703e-14	0.613277	0.506	0.09	3.8285e-10	0
PEAK1	4.88924e-16	0.61227	0.365	0.006	1.59947e-11	0
GPM6A	8.67982e-08	0.61193	0.199	0.013	0.00283952	0
AFF1	9.25517e-14	0.611598	0.359	0.026	3.02774e-09	0
PIK3CD	2.12144e-15	0.611274	0.397	0.026	6.94008e-11	0
RASA1	3.46805e-16	0.609109	0.372	0.006	1.13454e-11	0
PPP6R3	3.3024e-16	0.608517	0.41	0.026	1.08035e-11	0
DYRK1A	1.47328e-16	0.608232	0.455	0.051	4.81968e-12	0
GSAP	1.86734e-14	0.607683	0.41	0.038	6.10881e-10	0
PDE3B	4.07779e-11	0.60598	0.288	0.019	1.33401e-06	0
CASK	2.62142e-13	0.605721	0.359	0.032	8.57572e-09	0
RHBDD1	1.03245e-14	0.605468	0.391	0.032	3.37754e-10	0
PALM2-AKAP2	2.10417e-10	0.603341	0.231	0	6.88359e-06	0
NSMCE2	1.48669e-10	0.60224	0.308	0.032	4.86355e-06	0
RAP1A	5.35769e-13	0.602036	0.391	0.051	1.75271e-08	0
RBM26	1.11183e-15	0.601836	0.481	0.071	3.63724e-11	0
MAP3K5	5.15083e-17	0.600197	0.385	0.006	1.68504e-12	0
RFX3	5.80299e-14	0.598795	0.442	0.064	1.89839e-09	0
MYO5A	5.09011e-17	0.597086	0.397	0.013	1.66518e-12	0
AL355076.2	2.59268e-10	0.597086	0.256	0.013	8.48169e-06	0
LYST	2.84342e-12	0.596995	0.551	0.167	9.30197e-08	0
FNDC3A	2.38311e-16	0.596504	0.429	0.032	7.7961e-12	0
FBXW7	4.52601e-14	0.596504	0.404	0.045	1.48064e-09	0
COL1A2	2.22862e-08	0.596504	0.256	0.032	0.000729072	0
CHD7	2.8291e-15	0.596367	0.449	0.058	9.25512e-11	0
PCED1B	9.64825e-14	0.596367	0.391	0.038	3.15633e-09	0
BTLA	3.31131e-12	0.596367	0.385	0.058	1.08326e-07	0
LINC-PINT	3.83703e-11	0.595975	0.353	0.045	1.25524e-06	0
CIITA	2.95581e-16	0.595851	0.506	0.071	9.66965e-12	0
LINC00926	7.11638e-12	0.594094	0.545	0.141	2.32805e-07	0
AP3B1	1.73541e-15	0.593375	0.455	0.051	5.67723e-11	0
HERC1	3.87432e-15	0.593183	0.429	0.038	1.26744e-10	0
TMEM156	8.54799e-11	0.592576	0.462	0.122	2.79639e-06	0
KANSL1	8.39711e-15	0.590544	0.429	0.051	2.74703e-10	0
FTO	4.36622e-15	0.588022	0.346	0.006	1.42837e-10	0
PARP15	6.62692e-13	0.587874	0.385	0.051	2.16793e-08	0
TBL1XR1	1.50062e-13	0.587772	0.429	0.064	4.90913e-09	0
CYTH1	5.05764e-10	0.584963	0.481	0.167	1.65456e-05	0
SCAF8	5.09195e-17	0.584963	0.397	0.013	1.66578e-12	0
NIBAN3	7.36405e-07	0.582147	0.308	0.096	0.0240908	0
PHIP	1.46209e-10	0.579609	0.423	0.103	4.78307e-06	0
RUBCNL	2.78264e-10	0.579609	0.449	0.135	9.10312e-06	0
TBC1D1	3.13993e-13	0.57936	0.417	0.058	1.0272e-08	0
NFATC3	1.05239e-13	0.579294	0.417	0.051	3.44278e-09	0
MAP4	1.96203e-12	0.579086	0.365	0.045	6.41859e-08	0
SLC9A7	4.02114e-15	0.579013	0.391	0.026	1.31548e-10	0
PPP1R16B	1.0986e-13	0.579013	0.359	0.026	3.59396e-09	0
THADA	4.43918e-15	0.578862	0.359	0.013	1.45223e-10	0
PTEN	3.86203e-13	0.57688	0.449	0.077	1.26342e-08	0
TANK	2.99997e-13	0.575312	0.571	0.147	9.81409e-09	0
VOPP1	1.40551e-12	0.574115	0.436	0.083	4.59797e-08	0
ACAP2	8.72931e-15	0.573865	0.494	0.09	2.85571e-10	0
BPTF	1.88847e-11	0.573185	0.551	0.173	6.17793e-07	0
PTPRA	4.08458e-15	0.573185	0.404	0.032	1.33623e-10	0
ZNF638	3.46873e-15	0.571616	0.538	0.109	1.13476e-10	0
ZEB1	3.01048e-13	0.571157	0.436	0.071	9.84849e-09	0
ALOX5	2.1951e-15	0.570996	0.455	0.051	7.18105e-11	0
SP140	7.68396e-13	0.569366	0.603	0.173	2.51373e-08	0
EPB41	1.25453e-10	0.569021	0.455	0.128	4.10406e-06	0
TLK1	4.57142e-14	0.568474	0.468	0.077	1.49549e-09	0
RASA2	5.48636e-15	0.564415	0.423	0.045	1.79481e-10	0
ARHGAP25	8.48215e-13	0.564415	0.391	0.058	2.77485e-08	0
ZMYND8	6.52427e-13	0.563901	0.321	0.013	2.13435e-08	0
MARK3	4.27184e-13	0.561879	0.41	0.064	1.39749e-08	0
SGO1-AS1	7.90371e-12	0.560088	0.263	0	2.58562e-07	0
ARHGAP17	1.48696e-14	0.560016	0.442	0.051	4.86444e-10	0
FAM117B	6.39144e-14	0.55849	0.372	0.026	2.0909e-09	0
STIM1	1.56269e-13	0.558162	0.359	0.026	5.11219e-09	0
PCNX1	1.59527e-12	0.558162	0.346	0.032	5.21877e-08	0
EXOC6	6.01605e-14	0.557826	0.353	0.019	1.96809e-09	0
ITFG1	2.1088e-14	0.55605	0.397	0.032	6.89873e-10	0
PUM1	1.62313e-14	0.555698	0.41	0.045	5.3099e-10	0
ANK3	2.74849e-11	0.554589	0.282	0.013	8.99142e-07	0
KAT6A	2.30052e-14	0.553691	0.455	0.071	7.52592e-10	0
IL4R	1.57271e-06	0.551904	0.397	0.147	0.0514497	0
KDM6A	3.93836e-14	0.551726	0.359	0.019	1.2884e-09	0
HVCN1	1.21666e-10	0.551015	0.59	0.205	3.98018e-06	0
ELP4	9.19688e-12	0.550869	0.276	0.006	3.00867e-07	0
PIBF1	2.06525e-14	0.549339	0.397	0.038	6.75625e-10	0
SLC12A6	5.09973e-13	0.549339	0.378	0.045	1.66833e-08	0
PHTF2	2.44557e-14	0.549203	0.462	0.064	8.00045e-10	0
USP3	4.08947e-14	0.548789	0.468	0.077	1.33783e-09	0
EML4	1.23495e-11	0.546743	0.558	0.173	4.04e-07	0
JPX	3.91439e-13	0.546567	0.365	0.032	1.28055e-08	0
NCOA1	1.75813e-13	0.54609	0.346	0.019	5.75154e-09	0
SUMF1	1.06961e-09	0.543315	0.276	0.026	3.49912e-05	0
DDX17	5.18475e-11	0.542149	0.647	0.263	1.69614e-06	0
FCRL2	6.89987e-11	0.542149	0.372	0.064	2.25722e-06	0
WIPF1	1.85635e-12	0.54157	0.442	0.077	6.07287e-08	0
FER	2.37449e-13	0.540568	0.378	0.038	7.76791e-09	0
KDM2A	4.34959e-11	0.54005	0.397	0.077	1.42292e-06	0
RHOH	2.06958e-07	0.538096	0.506	0.212	0.00677043	0
IQSEC1	4.19554e-11	0.538019	0.41	0.083	1.37253e-06	0
GPATCH8	2.91732e-12	0.537474	0.391	0.051	9.54373e-08	0
TAOK1	7.57889e-14	0.536667	0.365	0.026	2.47936e-09	0
C11orf80	5.84014e-14	0.535159	0.404	0.045	1.91054e-09	0
DPYD	2.46754e-06	0.534336	0.487	0.301	0.0807232	0
CLASP1	7.20533e-15	0.533269	0.372	0.019	2.35715e-10	0
SYNE1	2.14304e-13	0.533269	0.353	0.026	7.01074e-09	0
TNRC6A	1.6725e-11	0.532993	0.436	0.096	5.4714e-07	0
POU2F2	3.70761e-12	0.531523	0.609	0.179	1.21291e-07	0
MYO9B	3.14626e-13	0.531191	0.391	0.051	1.02927e-08	0
PIP5K1B	5.03295e-11	0.529821	0.288	0.019	1.64648e-06	0
ATP2A3	1.09011e-13	0.528496	0.397	0.045	3.56619e-09	0
UBE2K	3.51407e-12	0.526546	0.378	0.051	1.14959e-07	0
SUCLG2	1.36103e-12	0.525827	0.365	0.038	4.45248e-08	0
LNPEP	1.34536e-14	0.524336	0.397	0.038	4.4012e-10	0
CCM2	9.76376e-14	0.524336	0.372	0.032	3.19412e-09	0
MCTP2	1.80773e-13	0.523562	0.417	0.051	5.91382e-09	0
SNX25	6.06712e-14	0.523186	0.404	0.045	1.9848e-09	0
MSI2	1.60103e-11	0.522102	0.404	0.077	5.23761e-07	0
ANKIB1	1.97633e-13	0.521637	0.346	0.019	6.46538e-09	0
WDR70	4.20498e-11	0.521637	0.327	0.038	1.37562e-06	0
STIM2	7.02409e-11	0.521637	0.321	0.038	2.29786e-06	0
GLS	1.12906e-13	0.519568	0.468	0.09	3.69359e-09	0
PTK2	1.51192e-13	0.51916	0.314	0.006	4.94608e-09	0
RNF111	1.23455e-13	0.518965	0.385	0.038	4.03872e-09	0
ATP8A1	7.21012e-13	0.517984	0.397	0.051	2.35872e-08	0
NRF1	1.82962e-14	0.517276	0.372	0.026	5.98543e-10	0
SESTD1	5.69346e-14	0.517276	0.353	0.019	1.86256e-09	0
RNF38	1.65804e-12	0.517163	0.372	0.045	5.42413e-08	0
TMEM154	2.53355e-11	0.516874	0.487	0.128	8.28827e-07	0
IGF1R	1.29197e-12	0.516398	0.308	0.013	4.22654e-08	0
CLASP2	1.48268e-11	0.516321	0.34	0.038	4.85045e-07	0
PKN2	8.76025e-13	0.51625	0.417	0.064	2.86583e-08	0
TMCC1	1.03926e-12	0.515498	0.282	0	3.39985e-08	0
ANGPTL1	5.00786e-09	0.515498	0.199	0	0.000163827	0
BABAM2	8.5395e-12	0.514573	0.327	0.032	2.79361e-07	0
UBE2H	9.88534e-14	0.513704	0.391	0.038	3.23389e-09	0
ITSN2	2.59187e-10	0.512586	0.564	0.179	8.47903e-06	0
PTBP2	1.39491e-14	0.510962	0.365	0.019	4.56331e-10	0
ASAP1	1.81509e-12	0.510962	0.321	0.019	5.9379e-08	0
BRWD1	1.08854e-13	0.509253	0.372	0.032	3.56104e-09	0
MAST4	2.0518e-12	0.509014	0.276	0	6.71225e-08	0
TMEM117	7.85372e-12	0.509014	0.263	0	2.56926e-07	0
FAM13B	6.60324e-15	0.508549	0.417	0.038	2.16018e-10	0
USP24	1.16518e-10	0.507886	0.365	0.064	3.81176e-06	0
GPHN	4.73619e-12	0.506279	0.282	0.006	1.5494e-07	0
DMD	6.82597e-11	0.506279	0.256	0.006	2.23305e-06	0
CPED1	4.75814e-10	0.506279	0.237	0.006	1.55658e-05	0
ANKRD11	6.89669e-10	0.505891	0.487	0.141	2.25618e-05	0
POU2F1	4.97213e-12	0.50462	0.321	0.026	1.62658e-07	0
ETS1	1.61728e-10	0.503847	0.474	0.135	5.29078e-06	0
CCDC18-AS1	5.27468e-13	0.5025	0.288	0	1.72556e-08	0
SPARC	7.38876e-10	0.501973	0.263	0.019	2.41716e-05	0
PRDM2	2.44383e-09	0.501707	0.551	0.199	7.99474e-05	0
SCAPER	7.04811e-12	0.501108	0.436	0.077	2.30572e-07	0
L3MBTL4	1.23084e-09	0.500898	0.231	0.006	4.02657e-05	0
LMBRD1	6.27877e-10	0.49976	0.436	0.115	2.05404e-05	0
TRPM7	1.70502e-12	0.497864	0.372	0.045	5.57781e-08	0
EPS15	2.48684e-10	0.49783	0.423	0.103	8.13544e-06	0
CDK19	2.56482e-12	0.497119	0.301	0.013	8.39056e-08	0
DLG1	3.64046e-13	0.496426	0.372	0.032	1.19094e-08	0
ADD1	3.33482e-12	0.496109	0.417	0.077	1.09095e-07	0
ZNF644	6.4028e-11	0.494508	0.436	0.103	2.09461e-06	0
EHBP1	7.14254e-12	0.494472	0.282	0.006	2.33661e-07	0
PTPRC	8.84611e-08	0.494109	0.821	0.679	0.00289392	0
ANTXR2	4.67229e-11	0.49304	0.314	0.032	1.52849e-06	0
MON2	9.21671e-14	0.491476	0.397	0.038	3.01515e-09	0
GPCPD1	1.10363e-12	0.491476	0.385	0.045	3.61042e-08	0
NSD3	1.5607e-10	0.491303	0.429	0.115	5.10567e-06	0
EXOC6B	3.9723e-14	0.490635	0.34	0.013	1.2995e-09	0
RIC1	1.63567e-13	0.490635	0.327	0.013	5.35094e-09	0
SNHG14	1.21499e-11	0.490635	0.276	0.006	3.97471e-07	0
CEP85L	2.67773e-12	0.490476	0.333	0.026	8.75992e-08	0
TPK1	5.65712e-11	0.490476	0.301	0.026	1.85067e-06	0
TAPT1	3.76268e-09	0.490326	0.295	0.045	0.000123092	0
ST8SIA4	3.72352e-10	0.489038	0.359	0.064	1.21811e-05	0
HECTD4	3.55859e-12	0.488017	0.301	0.013	1.16416e-07	0
CBLB	3.89183e-13	0.487938	0.353	0.026	1.27317e-08	0
VWA8	3.0474e-13	0.486739	0.308	0.006	9.96926e-09	0
C12orf42	1.79042e-11	0.486698	0.314	0.026	5.85718e-07	0
NUMB	2.96603e-12	0.486591	0.41	0.064	9.70308e-08	0
KCNQ1	9.83436e-12	0.485427	0.314	0.026	3.21721e-07	0
NEK7	2.06082e-11	0.485427	0.308	0.026	6.74176e-07	0
PDS5A	2.26139e-11	0.485427	0.385	0.064	7.39792e-07	0
FRYL	3.80641e-11	0.4842	0.359	0.051	1.24523e-06	0
SPPL3	2.98919e-11	0.484162	0.295	0.019	9.77884e-07	0
WDR7	1.3034e-13	0.482782	0.301	0	4.26395e-09	0
ACACB	2.21767e-06	0.482782	0.135	0	0.0725489	0
HECTD1	6.00767e-12	0.481869	0.429	0.083	1.96535e-07	0
CYFIP2	2.61356e-11	0.481764	0.378	0.064	8.54999e-07	0
SGMS1	2.5144e-12	0.480329	0.333	0.026	8.22561e-08	0
VPS41	3.67614e-14	0.480166	0.327	0.006	1.20261e-09	0
SPATA5	6.10152e-13	0.480166	0.301	0.006	1.99605e-08	0
TBCK	8.31931e-12	0.479168	0.346	0.038	2.72158e-07	0
GLG1	1.09633e-11	0.47671	0.365	0.051	3.58652e-07	0
SH3KBP1	2.65386e-11	0.47671	0.346	0.045	8.68184e-07	0
SBF2	2.45432e-10	0.476438	0.276	0.019	8.02908e-06	0
DENND1A	1.02558e-12	0.476149	0.282	0	3.35509e-08	0
CELF1	2.65146e-11	0.47592	0.391	0.064	8.674e-07	0
FAM129C	1.9935e-09	0.47592	0.346	0.064	6.52153e-05	0
UBR3	6.84284e-13	0.47502	0.327	0.019	2.23857e-08	0
PRKAG2	6.84284e-13	0.47502	0.327	0.019	2.23857e-08	0
MDFIC	1.5527e-10	0.474602	0.365	0.064	5.07951e-06	0
SWAP70	7.80928e-10	0.474486	0.526	0.173	2.55473e-05	0
BBX	1.15203e-09	0.474215	0.487	0.147	3.76874e-05	0
GATAD2B	5.0202e-11	0.470891	0.378	0.064	1.64231e-06	0
DIPK1A	4.92119e-08	0.469983	0.231	0.026	0.00160992	0
COL1A1	2.30547e-09	0.468477	0.224	0.006	7.54213e-05	0
CMIP	2.93776e-11	0.468045	0.359	0.051	9.6106e-07	0
STX8	1.13565e-09	0.467505	0.282	0.032	3.71516e-05	0
NR3C2	1.21433e-12	0.46693	0.295	0.006	3.97257e-08	0
LINC02397	1.32482e-10	0.46693	0.25	0.006	4.33403e-06	0
SLC16A7	1.44672e-10	0.465974	0.288	0.026	4.73279e-06	0
PCM1	1.29704e-10	0.465938	0.442	0.109	4.24313e-06	0
NSD1	2.91771e-13	0.465664	0.372	0.032	9.54501e-09	0
PRKACB	1.29129e-14	0.464404	0.34	0.006	4.22433e-10	0
FAM69A	1.00077e-09	0.464404	0.244	0.013	3.2739e-05	0
STK10	4.54899e-11	0.464164	0.359	0.058	1.48816e-06	0
NFAT5	1.52929e-09	0.463132	0.353	0.071	5.00293e-05	0
AC108879.1	3.68482e-07	0.462791	0.154	0	0.0120545	0
ZSWIM6	3.86593e-10	0.461786	0.34	0.058	1.2647e-05	0
PPP1R12B	3.54308e-11	0.460267	0.263	0.006	1.15908e-06	0
ZNF148	2.03584e-11	0.46019	0.378	0.058	6.66006e-07	0
USP15	1.58196e-11	0.458759	0.538	0.154	5.17523e-07	0
MED13	5.6298e-11	0.458664	0.391	0.077	1.84173e-06	0
SMARCC1	4.3257e-10	0.457923	0.378	0.077	1.41511e-05	0
KANSL1L	1.03598e-09	0.45777	0.244	0.013	3.3891e-05	0
NCOR1	2.94399e-09	0.457392	0.462	0.141	9.63097e-05	0
STRN3	7.73256e-11	0.456986	0.308	0.032	2.52963e-06	0
TBL1X	2.2512e-11	0.456229	0.314	0.026	7.36456e-07	0
MAPKAP1	5.84263e-10	0.455499	0.327	0.051	1.91136e-05	0
WDR33	3.19662e-11	0.454115	0.397	0.071	1.04574e-06	0
NKTR	1.03465e-11	0.453956	0.519	0.135	3.38476e-07	0
RFX7	5.58323e-12	0.453857	0.327	0.026	1.8265e-07	0
MCPH1	5.4757e-11	0.452172	0.314	0.032	1.79132e-06	0
ASCC3	4.16859e-12	0.45087	0.353	0.032	1.36371e-07	0
GRK5	7.0019e-11	0.450443	0.308	0.032	2.2906e-06	0
ATF7IP2	7.71491e-11	0.450252	0.365	0.058	2.52385e-06	0
SIK2	3.92415e-10	0.449307	0.224	0	1.28375e-05	0
ATP9B	1.17998e-09	0.449186	0.308	0.045	3.86017e-05	0
FOXJ3	9.2677e-12	0.448053	0.34	0.038	3.03184e-07	0
COA1	4.80315e-12	0.447459	0.353	0.038	1.5713e-07	0
PPP1R12A	2.99301e-09	0.446922	0.391	0.096	9.79134e-05	0
NLRP1	1.09074e-11	0.445688	0.321	0.026	3.56824e-07	0
MKLN1	3.91972e-11	0.445284	0.378	0.058	1.2823e-06	0
MARCH6	5.35818e-13	0.44387	0.333	0.019	1.75287e-08	0
INVS	3.86143e-11	0.44387	0.282	0.013	1.26323e-06	0
P2RY8	3.67903e-08	0.44387	0.212	0.013	0.00120356	0
GLCCI1	3.12077e-09	0.443348	0.276	0.032	0.000102093	0
FCMR	1.76118e-08	0.442518	0.462	0.154	0.000576153	0
SENP6	3.47684e-09	0.44179	0.442	0.128	0.000113741	0
REV3L	9.88674e-10	0.441435	0.372	0.077	3.23435e-05	0
ATP11B	3.98521e-12	0.439623	0.301	0.013	1.30372e-07	0
CBFA2T2	3.70117e-10	0.439623	0.269	0.019	1.2108e-05	0
LINC01588	5.79505e-12	0.439174	0.314	0.019	1.89579e-07	0
LRCH3	1.27369e-10	0.439174	0.308	0.032	4.16676e-06	0
CREBBP	1.55422e-11	0.438742	0.353	0.045	5.08447e-07	0
BBS9	4.31745e-13	0.437686	0.308	0.006	1.41241e-08	0
SYN3	5.59981e-07	0.437686	0.179	0.013	0.0183192	0
KDM7A	1.09703e-10	0.436864	0.308	0.032	3.58884e-06	0
ZNF292	1.25881e-08	0.436733	0.455	0.141	0.000411808	0
LDLRAD4	5.04244e-08	0.436475	0.288	0.058	0.00164958	0
SPTBN1	1.91033e-10	0.436099	0.365	0.064	6.24945e-06	0
AP001636.3	3.93739e-12	0.435697	0.269	0	1.28808e-07	0
BICRAL	1.41599e-11	0.43531	0.288	0.013	4.63228e-07	0
VPS13D	7.33108e-13	0.434937	0.346	0.026	2.39829e-08	0
ABR	4.14e-10	0.434937	0.282	0.026	1.35436e-05	0
ARID5B	1.96331e-06	0.434859	0.558	0.269	0.0642278	0
AL078459.1	2.54858e-07	0.4333	0.173	0.006	0.00833743	0
SND1	3.91477e-12	0.432632	0.333	0.026	1.28068e-07	0
RAP1GDS1	7.75793e-12	0.432632	0.314	0.019	2.53793e-07	0
ITCH	1.96668e-11	0.432632	0.327	0.032	6.4338e-07	0
HEATR5B	4.95963e-10	0.432632	0.295	0.032	1.62249e-05	0
GSN	3.12628e-07	0.431716	0.276	0.058	0.0102273	0
UBR2	5.14631e-13	0.430634	0.346	0.026	1.68356e-08	0
STAG2	2.19636e-09	0.430634	0.436	0.128	7.18519e-05	0
PARP8	3.35879e-09	0.430351	0.295	0.045	0.000109879	0
RPRD2	2.23378e-08	0.430351	0.276	0.045	0.000730758	0
PPP3CB	4.40075e-11	0.428584	0.288	0.019	1.43966e-06	0
LRCH1	1.9281e-10	0.428584	0.263	0.013	6.30757e-06	0
NCK2	2.88397e-10	0.427862	0.321	0.038	9.43461e-06	0
DCN	6.872e-08	0.426625	0.34	0.083	0.00224811	0
ZDHHC21	7.83848e-12	0.426265	0.308	0.019	2.56428e-07	0
OSBPL8	2.33123e-08	0.425484	0.34	0.083	0.000762637	0
TNS3	4.11239e-11	0.42414	0.276	0.013	1.34533e-06	0
GCNT2	7.95989e-11	0.42414	0.269	0.013	2.604e-06	0
TPST1	4.26892e-08	0.423971	0.244	0.032	0.00139653	0
PBRM1	5.04771e-10	0.423651	0.327	0.051	1.65131e-05	0
ASXL1	2.41365e-08	0.423651	0.288	0.051	0.000789603	0
RALGAPA1	5.6057e-10	0.423499	0.333	0.051	1.83385e-05	0
WNK1	6.34694e-09	0.423353	0.346	0.077	0.000207634	0
KMO	2.79901e-11	0.421827	0.282	0.013	9.15669e-07	0
RNF213	1.35226e-10	0.421464	0.346	0.051	4.42378e-06	0
CHCHD3	1.94881e-09	0.421243	0.353	0.071	6.37534e-05	0
STAP1	5.93283e-07	0.421138	0.327	0.096	0.0194087	0
TMEM135	4.74932e-12	0.419625	0.282	0.006	1.55369e-07	0
FAM120B	9.34484e-12	0.419625	0.276	0.006	3.05707e-07	0
SCMH1	6.31562e-09	0.419625	0.212	0.006	0.000206609	0
PREX1	4.27397e-11	0.419539	0.301	0.026	1.39819e-06	0
SEMA4B	2.09396e-10	0.419539	0.276	0.019	6.8502e-06	0
HMBOX1	5.41723e-12	0.4193	0.359	0.038	1.77219e-07	0
TNRC6C	2.97903e-09	0.4193	0.314	0.051	9.74559e-05	0
RASGRP3	1.36936e-08	0.4193	0.308	0.058	0.000447971	0
SETD5	4.23756e-11	0.419225	0.378	0.058	1.38627e-06	0
SEPTIN6	1.18412e-06	0.419154	0.314	0.096	0.0387374	0
KIAA1109	2.24927e-09	0.417196	0.314	0.051	7.35826e-05	0
ADD3	7.98861e-10	0.416895	0.474	0.135	2.61339e-05	0
ASPH	3.88247e-10	0.415037	0.256	0.013	1.27011e-05	0
MANBA	5.31836e-10	0.415037	0.34	0.058	1.73985e-05	0
ZFR	1.74445e-10	0.415037	0.385	0.071	5.70678e-06	0
GNB1	1.508e-09	0.412975	0.359	0.071	4.93328e-05	0
RORA	3.00538e-07	0.412902	0.276	0.058	0.0098318	0
ATR	2.14288e-12	0.412863	0.333	0.026	7.01023e-08	0
C1GALT1	2.93142e-10	0.412863	0.327	0.045	9.58985e-06	0
USP47	4.11039e-10	0.412863	0.321	0.045	1.34467e-05	0
SCLT1	8.83915e-09	0.412782	0.237	0.019	0.000289164	0
ANO6	1.83074e-11	0.412738	0.269	0.006	5.98907e-07	0
RREB1	3.57172e-11	0.412738	0.263	0.006	1.16845e-06	0
NAV3	1.79638e-09	0.412738	0.224	0.006	5.87669e-05	0
NOTCH2	7.43453e-09	0.410712	0.282	0.038	0.000243213	0
ADAM10	5.74151e-10	0.410632	0.314	0.045	1.87828e-05	0
NLRC5	1.96499e-09	0.41055	0.276	0.032	6.42828e-05	0
LCOR	7.07972e-10	0.408806	0.385	0.083	2.31606e-05	0
XPO1	3.72587e-09	0.408696	0.333	0.064	0.000121888	0
RNGTT	7.24402e-10	0.408343	0.288	0.032	2.36981e-05	0
AKNA	4.13302e-09	0.406625	0.353	0.077	0.000135208	0
KIAA2026	8.19585e-09	0.406625	0.34	0.071	0.000268119	0
DMTF1	5.77283e-11	0.405992	0.288	0.019	1.88852e-06	0
TNKS	5.85386e-11	0.405992	0.288	0.019	1.91503e-06	0
GMDS-AS1	3.65784e-08	0.405992	0.212	0.013	0.00119663	0
SLC38A11	8.86098e-05	0.403999	0.173	0.038	1	0
GSK3B	4.30455e-10	0.403793	0.269	0.019	1.40819e-05	0
ARFGEF2	7.74847e-11	0.403793	0.288	0.019	2.53483e-06	0
FBXW4	5.4212e-12	0.403578	0.295	0.013	1.77349e-07	0
ENTPD1-AS1	6.33024e-10	0.403578	0.237	0.006	2.07088e-05	0
PITPNC1	9.0404e-08	0.403578	0.199	0.013	0.00295748	0
CLEC2D	6.85195e-08	0.402098	0.436	0.147	0.00224155	0
PIK3AP1	7.8616e-11	0.401862	0.314	0.032	2.57184e-06	0
VRK2	3.58589e-12	0.401363	0.288	0.006	1.17309e-07	0
MAML3	3.45234e-06	0.401363	0.173	0.019	0.11294	0
JAK2	7.45514e-12	0.401098	0.263	0	2.43887e-07	0
CR1	2.04216e-10	0.401098	0.231	0	6.68073e-06	0
COP1	3.92789e-10	0.401098	0.224	0	1.28497e-05	0
TTC7A	9.94038e-10	0.40002	0.321	0.045	3.2519e-05	0
SLAMF6	1.11668e-10	0.399171	0.282	0.019	3.65311e-06	0
NUP88	5.26107e-09	0.398549	0.365	0.083	0.000172111	0
CSNK1G3	4.42584e-08	0.398549	0.346	0.083	0.00144787	0
QKI	3.66113e-07	0.397964	0.282	0.064	0.011977	0
CRYBG1	4.99092e-10	0.397335	0.308	0.038	1.63273e-05	0
VPS53	3.21461e-11	0.397004	0.295	0.019	1.05163e-06	0
SMG6	2.17196e-09	0.397004	0.276	0.032	7.10534e-05	0
ZNF609	5.22323e-10	0.397004	0.269	0.019	1.70873e-05	0
ABI1	5.86949e-10	0.395929	0.372	0.077	1.92014e-05	0
MALT1	3.66301e-09	0.395585	0.321	0.058	0.000119832	0
EPC2	3.98092e-11	0.395229	0.333	0.038	1.30232e-06	0
EIF2AK3	1.43496e-08	0.395229	0.263	0.032	0.000469432	0
CDYL	2.28467e-08	0.395229	0.256	0.032	0.000747405	0
RHOQ	1.2133e-10	0.39486	0.295	0.026	3.96919e-06	0
PSPC1	1.533e-10	0.39486	0.295	0.026	5.01504e-06	0
NBAS	2.01242e-10	0.394476	0.263	0.013	6.58344e-06	0
GTDC1	2.04927e-10	0.394078	0.231	0	6.70397e-06	0
EXT1	3.21393e-08	0.394078	0.179	0	0.0010514	0
AGO3	2.93843e-08	0.393145	0.276	0.045	0.000961278	0
USP25	3.24473e-08	0.393145	0.276	0.045	0.00106148	0
MAGED1	1.09556e-08	0.392739	0.263	0.032	0.0003584	0
MLLT10	1.33637e-10	0.39188	0.25	0.006	4.3718e-06	0
STXBP5	2.5639e-10	0.39188	0.244	0.006	8.38755e-06	0
TASP1	3.36768e-09	0.39188	0.218	0.006	0.00011017	0
ZDHHC14	2.23662e-08	0.39188	0.199	0.006	0.000731689	0
PIK3CA	1.54818e-07	0.391083	0.288	0.064	0.00506473	0
ARID2	3.12923e-11	0.390641	0.314	0.026	1.0237e-06	0
PPP6R2	6.25366e-11	0.390182	0.288	0.019	2.04582e-06	0
R3HDM1	2.91238e-09	0.390182	0.25	0.019	9.52756e-05	0
MAP2K5	1.07645e-09	0.389706	0.244	0.013	3.5215e-05	0
SYNE2	8.45091e-08	0.389502	0.282	0.051	0.00276463	0
USP32	4.89939e-10	0.389042	0.314	0.038	1.60279e-05	0
PAFAH1B1	1.89685e-08	0.388355	0.429	0.128	0.000620537	0
MYO9A	6.75581e-12	0.387557	0.282	0.006	2.2101e-07	0
SPTLC2	2.02519e-10	0.387557	0.263	0.013	6.62522e-06	0
RABEP2	1.11252e-08	0.387023	0.301	0.051	0.00036395	0
GHR	4.91703e-09	0.387023	0.199	0	0.000160856	0
LINC01811	9.25176e-09	0.387023	0.192	0	0.000302662	0
AC244205.1	1.09091e-07	0.387023	0.167	0	0.00356879	0
HELZ	2.06193e-10	0.385981	0.314	0.038	6.74541e-06	0
CLEC16A	1.34086e-10	0.384859	0.25	0.006	4.38648e-06	0
XPO6	5.47861e-12	0.383329	0.301	0.013	1.79227e-07	0
AC019197.1	8.7507e-08	0.38272	0.199	0.013	0.0028627	0
CEP350	4.10138e-10	0.38247	0.333	0.051	1.34173e-05	0
RC3H1	1.03788e-09	0.381871	0.321	0.051	3.3953e-05	0
DICER1	3.01131e-09	0.381249	0.263	0.026	9.85119e-05	0
AP001011.1	7.75042e-08	0.381249	0.218	0.019	0.00253547	0
TRIP12	1.73171e-09	0.38109	0.346	0.064	5.66511e-05	0
KAT2B	1.17874e-09	0.380604	0.256	0.019	3.85613e-05	0
FBN1	4.26982e-09	0.380604	0.244	0.019	0.000139683	0
STK38	2.0764e-09	0.38048	0.301	0.038	6.79273e-05	0
SLC39A10	2.69562e-08	0.38048	0.295	0.051	0.000881846	0
AC093157.1	2.802e-11	0.379934	0.25	0	9.16647e-07	0
ZFC3H1	1.00038e-09	0.379192	0.308	0.045	3.27264e-05	0
CENPC	1.17724e-08	0.379192	0.282	0.045	0.000385122	0
CRADD	4.40829e-07	0.379192	0.186	0.013	0.0144213	0
UBE2R2	1.10773e-07	0.378512	0.308	0.071	0.00362384	0
NLK	2.58395e-10	0.377805	0.244	0.006	8.45313e-06	0
ULK4	1.19594e-08	0.377805	0.205	0.006	0.00039124	0
ARIH1	2.119e-08	0.377235	0.308	0.058	0.000693209	0
ZFAND6	9.53528e-07	0.376767	0.378	0.128	0.0311937	0
NIN	1.25843e-08	0.376671	0.385	0.096	0.000411682	0
AGTPBP1	7.41096e-09	0.375699	0.224	0.013	0.000242442	0
CLIC4	3.44575e-09	0.375145	0.288	0.038	0.000112724	0
CNST	1.15954e-08	0.375145	0.295	0.051	0.000379333	0
ARID1A	5.61779e-08	0.374635	0.308	0.064	0.0018378	0
ECHDC1	1.60929e-10	0.374396	0.295	0.026	5.26464e-06	0
CD53	2.53166e-06	0.374396	0.5	0.231	0.0828206	0
CCNY	2.27504e-08	0.373153	0.288	0.051	0.000744257	0
AC008878.3	3.89027e-10	0.372809	0.224	0	1.27266e-05	0
SORBS1	2.63391e-09	0.372809	0.205	0	8.61658e-05	0
TBC1D32	1.7287e-08	0.372809	0.186	0	0.000565527	0
GPAM	3.16835e-08	0.372809	0.179	0	0.0010365	0
RASSF3	1.30647e-08	0.371598	0.353	0.077	0.000427399	0
TRPC4AP	1.55143e-09	0.371559	0.256	0.019	5.07534e-05	0
ABL1	1.30592e-06	0.371559	0.173	0.013	0.042722	0
SENP7	2.43162e-10	0.371183	0.333	0.045	7.9548e-06	0
RSRC1	4.62485e-06	0.370838	0.282	0.083	0.151297	0
ADARB1	2.09682e-08	0.370368	0.269	0.038	0.000685952	0
ATXN1	2.72695e-07	0.370368	0.218	0.026	0.00892095	0
PRRC2B	6.36737e-11	0.369523	0.288	0.019	2.08302e-06	0
PDSS2	1.55149e-09	0.369523	0.269	0.026	5.07555e-05	0
PIKFYVE	7.58088e-09	0.369234	0.314	0.058	0.000248001	0
PRIM2	5.77032e-10	0.368645	0.25	0.013	1.8877e-05	0
MRTFA	7.86635e-09	0.368645	0.212	0.006	0.00025734	0
SIDT1	1.25897e-07	0.368387	0.25	0.038	0.0041186	0
SPOPL	1.30173e-08	0.367509	0.269	0.038	0.000425848	0
EHMT1	3.02755e-07	0.366943	0.378	0.122	0.00990433	0
RPTOR	2.92031e-11	0.366597	0.282	0.013	9.5535e-07	0
SHPRH	1.24896e-07	0.366428	0.25	0.038	0.00408585	0
UTY	3.2053e-08	0.365649	0.179	0	0.00104858	0
CRTC3	8.82003e-11	0.365517	0.301	0.026	2.88539e-06	0
PSME4	2.43158e-09	0.365396	0.295	0.038	7.95468e-05	0
PTPN1	2.07478e-07	0.365181	0.378	0.115	0.00678742	0
STT3B	2.91422e-09	0.364572	0.25	0.019	9.5336e-05	0
UMAD1	2.04576e-07	0.364572	0.205	0.019	0.0066925	0
FBXL20	2.24499e-08	0.363591	0.199	0.006	0.000734426	0
MGST1	4.91543e-07	0.363591	0.167	0.006	0.0160803	0
PATL2	6.15301e-07	0.363547	0.231	0.038	0.020129	0
ACSM3	1.43576e-05	0.363547	0.186	0.032	0.469696	0
ARAP2	8.53918e-09	0.363507	0.321	0.058	0.000279351	0
SLC4A7	3.40844e-08	0.36257	0.237	0.026	0.00111504	0
SLC39A11	5.62702e-10	0.36257	0.269	0.019	1.84082e-05	0
CBFB	3.04291e-10	0.361555	0.256	0.013	9.95458e-06	0
VAV2	5.8137e-10	0.361555	0.25	0.013	1.90189e-05	0
ARHGAP12	1.20452e-09	0.361555	0.231	0.006	3.94048e-05	0
HDAC8	1.28977e-08	0.36059	0.237	0.019	0.000421935	0
FAM222B	2.33053e-08	0.36059	0.244	0.026	0.000762409	0
RUFY3	1.0518e-07	0.36059	0.237	0.032	0.00344087	0
GTF2I	4.19874e-07	0.359788	0.314	0.083	0.0137358	0
DNM2	2.24713e-09	0.359542	0.25	0.019	7.35128e-05	0
NDUFAF6	4.20443e-09	0.359542	0.244	0.019	0.000137544	0
PPP2R5E	4.98875e-08	0.358793	0.308	0.064	0.00163202	0
DDX10	7.44689e-09	0.358631	0.244	0.019	0.000243618	0
ATAD2B	1.04224e-08	0.358631	0.263	0.032	0.000340959	0
RNF216	5.35646e-08	0.358631	0.256	0.038	0.00175231	0
ADAM17	8.07095e-07	0.358631	0.237	0.045	0.0264033	0
PPP4R3B	1.39869e-08	0.357763	0.308	0.058	0.000457566	0
FYN	1.5321e-08	0.357763	0.276	0.038	0.00050121	0
MDM4	3.71027e-08	0.357552	0.436	0.135	0.00121378	0
UBR5	5.04803e-09	0.356935	0.327	0.058	0.000165141	0
ZC3HAV1	1.26025e-08	0.356935	0.314	0.058	0.000412279	0
GBF1	3.40027e-09	0.356431	0.218	0.006	0.000111237	0
RAB30	2.06346e-08	0.356144	0.353	0.083	0.000675041	0
BMPR2	2.07625e-07	0.355584	0.218	0.026	0.00679225	0
MTMR1	1.97745e-09	0.355584	0.256	0.019	6.46902e-05	0
CFD	1.14762e-07	0.354957	0.333	0.077	0.00375433	0
ZMYM4	1.98738e-09	0.354777	0.295	0.038	6.50152e-05	0
PPP1R21	3.99463e-09	0.354431	0.231	0.013	0.00013068	0
APC	7.61397e-09	0.354431	0.224	0.013	0.000249083	0
ANKUB1	9.13671e-08	0.354431	0.186	0.006	0.00298898	0
FILIP1L	2.53678e-05	0.353637	0.154	0.019	0.829883	0
CRLF3	9.40116e-09	0.352881	0.301	0.051	0.000307549	0
USP33	1.351e-06	0.352881	0.263	0.064	0.0441965	0
MIATNB	2.09998e-10	0.352453	0.263	0.013	6.86989e-06	0
YLPM1	4.97029e-09	0.352453	0.231	0.013	0.000162598	0
PIP5K1A	2.8009e-08	0.352453	0.224	0.019	0.000916285	0
FNDC3B	1.05018e-07	0.352453	0.199	0.013	0.00343555	0
C16orf74	4.02539e-07	0.35216	0.276	0.058	0.0131687	0
SMC6	4.05927e-07	0.350647	0.378	0.115	0.0132795	0
FOXK2	1.01404e-08	0.350497	0.237	0.019	0.000331732	0
GAB1	3.75441e-07	0.350497	0.199	0.019	0.0122822	0
GTF2F2	5.15048e-08	0.349807	0.269	0.045	0.00168493	0
PDE7B	4.14617e-08	0.349235	0.192	0.006	0.00135638	0
SUSD6	8.77175e-10	0.348563	0.276	0.026	2.86959e-05	0
C2CD5	3.07351e-10	0.348563	0.276	0.019	1.00547e-05	0
NT5C2	5.77162e-10	0.348563	0.269	0.019	1.88813e-05	0
TULP4	5.95964e-08	0.347923	0.269	0.045	0.00194964	0
KYNU	1.00069e-07	0.347923	0.327	0.077	0.00327366	0
UBR1	2.38613e-07	0.347923	0.263	0.051	0.007806	0
SMG1	2.80283e-08	0.347313	0.314	0.064	0.000916917	0
DNAJC1	4.91679e-08	0.347271	0.205	0.013	0.00160848	0
NF1	1.31632e-08	0.346651	0.25	0.026	0.00043062	0
GIGYF2	6.8488e-08	0.346651	0.231	0.026	0.00224052	0
GRB2	2.73209e-06	0.345891	0.449	0.179	0.0893777	0
OSBPL9	3.72076e-08	0.344759	0.237	0.026	0.00121721	0
MCUB	8.08377e-08	0.344759	0.263	0.045	0.00264452	0
EPB41L2	7.58598e-07	0.344216	0.244	0.045	0.0248168	0
STAU2	9.1999e-09	0.343954	0.192	0	0.000300966	0
RBM33	1.63148e-08	0.343699	0.314	0.058	0.000533723	0
RHBDF2	1.6991e-08	0.343699	0.333	0.071	0.000555844	0
ZCCHC11	7.58807e-08	0.343699	0.295	0.058	0.00248236	0
METTL15	9.84885e-10	0.343408	0.25	0.013	3.22195e-05	0
MAPK8IP3	1.60223e-09	0.343408	0.256	0.019	5.24154e-05	0
SAMD4A	8.47741e-09	0.343408	0.212	0.006	0.00027733	0
ETNK1	1.53359e-08	0.343408	0.244	0.026	0.000501698	0
DLEU1	6.22414e-08	0.343408	0.205	0.013	0.00203616	0
DNAJC10	8.72581e-09	0.342888	0.288	0.045	0.000285456	0
AVL9	3.57823e-08	0.342888	0.25	0.032	0.00117058	0
PPFIA1	1.05241e-07	0.342888	0.25	0.038	0.00344286	0
TET2	9.47838e-10	0.342004	0.231	0.006	3.10076e-05	0
IP6K1	3.40931e-09	0.342004	0.218	0.006	0.000111532	0
SUPT3H	6.43201e-09	0.342004	0.212	0.006	0.000210417	0
LIMD1	2.07899e-08	0.341037	0.282	0.045	0.000680122	0
AEBP2	5.27898e-06	0.341037	0.237	0.058	0.172697	0
SESN3	1.43301e-06	0.340159	0.282	0.071	0.0468795	0
SNX13	5.89276e-10	0.340075	0.25	0.013	1.92776e-05	0
CERS6	2.15449e-09	0.340075	0.237	0.013	7.04819e-05	0
TET3	4.06082e-09	0.340075	0.231	0.013	0.000132846	0
LINC01004	7.61389e-09	0.340075	0.224	0.013	0.000249081	0
AKAP6	0.000114726	0.340075	0.122	0.013	1	0
TMC8	6.00636e-10	0.33963	0.269	0.019	1.96492e-05	0
ARHGEF7	1.95605e-08	0.33963	0.256	0.032	0.000639903	0
SIMC1	1.11417e-07	0.33963	0.237	0.032	0.0036449	0
CNTRL	3.39052e-08	0.339486	0.436	0.135	0.00110917	0
NAA15	3.50968e-07	0.339206	0.25	0.045	0.0114816	0
MOB3B	9.62137e-11	0.338169	0.256	0.006	3.14754e-06	0
DEPDC5	4.38964e-09	0.338169	0.244	0.019	0.000143603	0
TRAPPC8	4.45012e-09	0.338169	0.244	0.019	0.000145581	0
KMT5B	3.46358e-08	0.337772	0.263	0.038	0.00113308	0
AKAP10	7.66569e-08	0.337772	0.244	0.032	0.00250775	0
PIGN	1.98851e-10	0.33665	0.231	0	6.50522e-06	0
UBE4B	1.3764e-09	0.33665	0.212	0	4.50277e-05	0
MIR99AHG	1.715e-08	0.33665	0.186	0	0.000561044	0
LINC01619	1.21658e-06	0.33665	0.141	0	0.0397991	0
RFWD2	3.51625e-08	0.336283	0.224	0.019	0.00115031	0
RALGAPA2	6.46594e-08	0.336283	0.218	0.019	0.00211527	0
AUH	1.16029e-07	0.336283	0.212	0.019	0.00379577	0
IKBKB	2.7999e-07	0.335935	0.231	0.032	0.0091596	0
FNBP4	2.63463e-06	0.335749	0.353	0.122	0.0861892	0
LPGAT1	4.00549e-08	0.335603	0.288	0.051	0.00131036	0
ADNP	7.85271e-07	0.335286	0.269	0.058	0.0256894	0
DIRC3	2.23447e-08	0.334736	0.199	0.006	0.000730983	0
PATJ	4.19161e-10	0.334419	0.256	0.013	1.37124e-05	0
SOS2	2.81369e-08	0.334419	0.25	0.032	0.000920471	0
NPEPPS	1.02041e-07	0.334118	0.263	0.045	0.00333816	0
RAB3GAP2	5.67913e-07	0.334118	0.244	0.045	0.0185787	0
ZNF33A	3.0905e-06	0.333294	0.295	0.083	0.101103	0
PCGF5	3.43545e-07	0.333044	0.346	0.103	0.0112387	0
HIBCH	4.11462e-09	0.332575	0.263	0.026	0.000134606	0
LARP4B	1.05445e-08	0.332575	0.263	0.032	0.000344953	0
TTC28	6.37982e-08	0.332575	0.205	0.013	0.00208709	0
JAK1	7.10043e-07	0.332382	0.526	0.212	0.0232283	0
ATXN2	1.12567e-06	0.33232	0.237	0.045	0.0368252	0
KLHL22	4.44944e-09	0.330973	0.244	0.019	0.000145559	0
KDM3B	2.02753e-08	0.330752	0.256	0.032	0.000663287	0
CDK5RAP2	2.54854e-08	0.330752	0.244	0.026	0.00083373	0
MARCH7	2.59666e-08	0.330752	0.231	0.019	0.00084947	0
ZNF721	1.10139e-07	0.330752	0.25	0.038	0.00360308	0
PIK3R5	1.66708e-08	0.330541	0.263	0.032	0.000545369	0
IQCB1	2.65205e-08	0.330541	0.282	0.045	0.000867592	0
RGS7	5.07452e-05	0.330541	0.16	0.026	1	0
PCCA	3.7989e-10	0.329308	0.224	0	1.24277e-05	0
INTS9	1.36988e-09	0.329308	0.212	0	4.48143e-05	0
AC079781.5	2.59718e-09	0.329308	0.205	0	8.4964e-05	0
CAB39	1.71493e-08	0.329308	0.186	0	0.000561023	0
C9orf3	2.0049e-07	0.329308	0.16	0	0.00655883	0
TIAM2	2.98822e-08	0.329124	0.237	0.026	0.000977565	0
ZFPM2	2.18453e-07	0.329124	0.205	0.019	0.00714647	0
MGA	2.20632e-09	0.328949	0.282	0.032	7.21775e-05	0
EP300	1.90032e-08	0.328782	0.295	0.051	0.00062167	0
FCRL3	6.5392e-08	0.328782	0.263	0.038	0.00213923	0
OGA	1.57855e-05	0.328782	0.237	0.064	0.516407	0
KIAA1328	1.20422e-08	0.327431	0.205	0.006	0.000393947	0
LINC01473	2.63613e-07	0.327431	0.173	0.006	0.00862384	0
LRRK2	2.04009e-08	0.327295	0.244	0.026	0.000667394	0
DENND1B	7.31186e-07	0.327295	0.205	0.026	0.02392	0
AGPAT5	3.17998e-06	0.327295	0.199	0.032	0.10403	0
FAM126A	1.30699e-08	0.327295	0.237	0.019	0.000427567	0
PHF14	3.1854e-07	0.327041	0.256	0.045	0.0104207	0
RAPGEF2	9.40605e-08	0.325576	0.199	0.013	0.00307709	0
CEP170	2.73128e-08	0.325486	0.263	0.038	0.000893512	0
GBE1	3.61412e-07	0.323742	0.199	0.019	0.0118232	0
FSTL1	2.12954e-06	0.323742	0.167	0.013	0.0696659	0
NUBPL	3.61077e-09	0.323697	0.237	0.013	0.000118123	0
L3MBTL3	7.69257e-09	0.323697	0.256	0.026	0.000251655	0
OXR1	2.01423e-08	0.323697	0.256	0.032	0.000658936	0
SMARCA2	1.56583e-06	0.323539	0.321	0.096	0.0512247	0
KLHL5	2.13999e-10	0.323504	0.353	0.058	7.00077e-06	0
SNX2	3.94683e-05	0.323155	0.538	0.282	1	0
OGT	1.02243e-06	0.321928	0.269	0.064	0.0334477	0
VPS50	3.75172e-10	0.321928	0.224	0	1.22734e-05	0
XPR1	4.89858e-09	0.321928	0.199	0	0.000160252	0
LAMA4	5.88237e-08	0.321928	0.173	0	0.00192436	0
TTC39C	3.25408e-06	0.321928	0.224	0.045	0.106454	0
PPP2R5C	1.32444e-06	0.321928	0.385	0.128	0.0433277	0
TRA2A	8.74003e-08	0.320401	0.391	0.109	0.00285921	0
TAB2	1.2731e-05	0.320259	0.263	0.077	0.416483	0
MNAT1	3.92467e-08	0.32022	0.269	0.038	0.00128392	0
NRDC	1.91829e-07	0.32022	0.282	0.058	0.00627548	0
ACBD6	2.50272e-06	0.32022	0.25	0.058	0.0818739	0
HUWE1	1.02604e-07	0.320178	0.263	0.045	0.00335658	0
EVI5	6.82889e-09	0.320135	0.231	0.013	0.0002234	0
MARCH8	2.25331e-08	0.320089	0.199	0.006	0.000737147	0
IL7	2.62097e-07	0.320089	0.173	0.006	0.00857425	0
SP140L	1.11449e-06	0.318608	0.314	0.09	0.0364593	0
NFX1	1.23443e-08	0.318448	0.288	0.045	0.000403833	0
AGFG1	1.86614e-07	0.318448	0.269	0.051	0.00610489	0
RAB1A	2.69502e-07	0.318361	0.218	0.026	0.00881648	0
RNF149	3.07974e-07	0.318361	0.237	0.038	0.0100751	0
CCDC80	4.88102e-07	0.318361	0.199	0.019	0.0159678	0
MPRIP	1.43239e-08	0.318271	0.218	0.013	0.000468591	0
ZNF532	2.65919e-08	0.318271	0.212	0.013	0.000869929	0
ESR2	3.1808e-07	0.318271	0.186	0.013	0.0104057	0
EXOC2	7.70239e-09	0.316608	0.244	0.019	0.000251976	0
PPM1B	8.15398e-08	0.316608	0.244	0.032	0.00266749	0
RBMS1	4.61623e-07	0.316608	0.244	0.045	0.0151015	0
NUP153	1.5852e-08	0.316474	0.231	0.019	0.000518583	0
ZEB2	0.0174755	0.31639	0.564	0.558	1	0
KMT2A	7.63484e-07	0.315502	0.333	0.096	0.0249766	0
KAT6B	7.4248e-06	0.315042	0.256	0.071	0.242895	0
RAD9A	4.02394e-08	0.314697	0.212	0.013	0.00131639	0
PPA2	6.76396e-08	0.314697	0.218	0.019	0.00221276	0
SEMA3C	8.51333e-07	0.314697	0.179	0.013	0.0278505	0
KLHDC10	1.36263e-09	0.314511	0.212	0	4.45772e-05	0
SNTB1	5.9125e-08	0.314511	0.173	0	0.00193422	0
AL050309.1	1.21927e-06	0.314511	0.141	0	0.0398871	0
AOPEP	1.22071e-06	0.314511	0.141	0	0.0399342	0
PTBP3	1.41725e-08	0.313565	0.314	0.058	0.000463638	0
SDCCAG8	6.13225e-08	0.313366	0.276	0.045	0.0020061	0
USP9X	4.21319e-07	0.313366	0.276	0.058	0.013783	0
NR3C1	5.32084e-08	0.313158	0.423	0.141	0.00174066	0
NUP160	8.36808e-10	0.313158	0.269	0.019	2.73753e-05	0
PHYKPL	1.77922e-08	0.313158	0.263	0.032	0.000582055	0
CLEC17A	1.12303e-06	0.313158	0.256	0.058	0.0367387	0
TMEM87A	1.41086e-07	0.312939	0.199	0.013	0.0046155	0
TENT2	1.81624e-06	0.312939	0.205	0.032	0.0594164	0
DLG2	1.98398e-06	0.312939	0.154	0.006	0.0649041	0
SEC24B	3.42856e-09	0.31271	0.218	0.006	0.000112162	0
ARHGEF6	3.43242e-09	0.31271	0.218	0.006	0.000112288	0
ZNF124	2.26931e-08	0.31271	0.199	0.006	0.000742382	0
PI4KA	4.20037e-08	0.31271	0.192	0.006	0.00137411	0
COL4A3	7.86482e-08	0.31271	0.186	0.006	0.0025729	0
ARMH3	2.64951e-07	0.31271	0.173	0.006	0.0086676	0
ZMYM2	6.75442e-07	0.312384	0.321	0.083	0.0220964	0
UIMC1	1.31911e-08	0.311461	0.276	0.038	0.000431535	0
TCF20	6.74342e-08	0.311202	0.244	0.032	0.00220604	0
CUL4A	3.97457e-07	0.311202	0.224	0.032	0.0130024	0
CLTC	4.12207e-09	0.310929	0.231	0.013	0.000134849	0
MTMR10	4.15093e-09	0.310929	0.231	0.013	0.000135794	0
CDC14A	2.78067e-08	0.310929	0.199	0.006	0.000909669	0
CD96	6.1906e-06	0.310929	0.154	0.013	0.202519	0
MBNL2	2.51023e-06	0.310849	0.314	0.09	0.0821198	0
UBE2E1	2.23599e-06	0.3106	0.301	0.083	0.0731481	0
ELF2	5.55301e-06	0.3106	0.314	0.103	0.181661	0
KDM5A	1.98735e-07	0.310068	0.301	0.071	0.00650141	0
GALNT10	1.23329e-07	0.309783	0.256	0.038	0.00403459	0
FGD2	4.99049e-07	0.309783	0.269	0.058	0.0163259	0
TRPS1	4.24585e-05	0.309783	0.224	0.064	1	0
TLK2	1.58511e-07	0.309483	0.256	0.045	0.00518554	0
GANC	6.43269e-07	0.309483	0.231	0.038	0.0210439	0
GON4L	7.23669e-07	0.309483	0.218	0.032	0.0236741	0
PIK3C2B	2.9717e-08	0.309169	0.224	0.019	0.000972162	0
SLC44A2	1.43494e-05	0.308753	0.276	0.083	0.469426	0
P2RY14	7.54613e-05	0.308445	0.179	0.038	1	0
COMMD1	8.51316e-07	0.308122	0.244	0.045	0.0278499	0
ALCAM	1.82306e-06	0.308122	0.212	0.032	0.0596397	0
RCOR3	6.72325e-07	0.307784	0.231	0.038	0.0219944	0
PLXNC1	1.55273e-08	0.307429	0.205	0.006	0.000507961	0
FAM208B	4.06588e-08	0.307429	0.212	0.013	0.00133011	0
HS2ST1	2.26643e-06	0.307429	0.179	0.019	0.0741438	0
SP3	8.86902e-07	0.307182	0.321	0.09	0.0290141	0
TESK2	5.90915e-08	0.307055	0.173	0	0.00193312	0
GMDS-DT	1.22015e-06	0.307055	0.141	0	0.039916	0
DECR1	5.57877e-09	0.306103	0.263	0.026	0.000182504	0
UGCG	8.20456e-08	0.306103	0.256	0.038	0.00268404	0
RPAP2	7.05123e-08	0.305708	0.231	0.026	0.00230674	0
SNX14	7.50619e-07	0.305708	0.205	0.026	0.0245558	0
HIP1	2.40714e-06	0.305708	0.179	0.019	0.0787471	0
PTPRG	1.56881e-06	0.305708	0.186	0.019	0.0513221	0
TRRAP	9.4975e-10	0.305292	0.231	0.006	3.10701e-05	0
ACSL4	3.43242e-09	0.305292	0.218	0.006	0.000112288	0
PHLPP1	4.84008e-07	0.305292	0.167	0.006	0.0158338	0
RHEX	2.93916e-06	0.305292	0.147	0.006	0.0961517	0
SLMAP	7.46706e-08	0.304441	0.269	0.045	0.00244277	0
MAPK14	9.83998e-08	0.304441	0.256	0.038	0.00321905	0
PRKD2	1.31883e-05	0.304441	0.237	0.064	0.431443	0
CEP192	1.4573e-08	0.30355	0.218	0.013	0.000476741	0
LUC7L3	2.89384e-07	0.303278	0.513	0.199	0.0094669	0
RPRD1A	4.93432e-09	0.302796	0.282	0.032	0.000161421	0
ATXN10	4.84727e-07	0.302796	0.25	0.045	0.0158574	0
MARF1	1.29969e-07	0.302324	0.237	0.032	0.00425179	0
LCORL	1.64472e-06	0.302324	0.186	0.019	0.0538055	0
E2F5	8.36573e-06	0.302324	0.212	0.045	0.273676	0
XPO4	3.05498e-08	0.301827	0.224	0.019	0.000999407	0
MYO1E	1.24031e-06	0.301827	0.173	0.013	0.0405756	0
SDK2	6.95883e-06	0.301827	0.167	0.019	0.227651	0
RNASEH2B	5.37234e-06	0.301656	0.276	0.077	0.175751	0
BTAF1	1.26762e-06	0.30117	0.269	0.064	0.0414689	0
ATRX	1.68496e-07	0.300789	0.5	0.179	0.00551218	0
DYNC1H1	4.62338e-07	0.300659	0.237	0.038	0.0151249	0
RAB10	1.0822e-06	0.300659	0.237	0.045	0.0354032	0
CUL3	2.92418e-08	0.300579	0.321	0.064	0.000956615	0
TAF3	2.77708e-06	0.300579	0.282	0.071	0.0908494	0
CACNA2D1	4.8391e-09	0.29956	0.199	0	0.000158306	0
KIAA1468	1.70446e-08	0.29956	0.186	0	0.000557596	0
NFIB	1.99861e-07	0.29956	0.16	0	0.00653824	0
RAB2A	1.16086e-06	0.299054	0.327	0.096	0.0379763	0
STK24	1.97457e-07	0.299014	0.256	0.045	0.00645959	0
KIAA0355	7.18847e-08	0.29844	0.231	0.026	0.00235164	0
SRBD1	4.21968e-06	0.29844	0.186	0.026	0.138043	0
TDRD3	2.81643e-07	0.29844	0.205	0.019	0.00921367	0
RICTOR	1.31894e-06	0.298081	0.34	0.103	0.0431479	0
NR2C2	4.24619e-08	0.297836	0.192	0.006	0.0013891	0
ERBB4	1.45601e-07	0.297836	0.179	0.006	0.0047632	0
LAMC1	1.46154e-07	0.297836	0.179	0.006	0.0047813	0
IKZF2	4.8909e-07	0.297836	0.167	0.006	0.0160001	0
RBM5	1.20285e-05	0.297544	0.321	0.115	0.3935	0
CAPN7	3.31184e-08	0.297386	0.276	0.045	0.00108344	0
POLK	6.37905e-07	0.297386	0.256	0.051	0.0208684	0
HTT	1.26952e-07	0.296775	0.237	0.032	0.00415309	0
CBL	1.26948e-06	0.296775	0.212	0.032	0.0415298	0
SMURF1	2.79664e-08	0.296132	0.199	0.006	0.000914892	0
MSH3	9.31327e-08	0.296132	0.199	0.013	0.00304674	0
ABCA1	5.78125e-07	0.296132	0.179	0.013	0.0189128	0
RAP1GAP2	1.06865e-06	0.296132	0.173	0.013	0.03496	0
EMB	4.42511e-07	0.295776	0.263	0.051	0.0144763	0
LYPLAL1	6.51983e-07	0.295776	0.237	0.038	0.021329	0
RAB3GAP1	1.57579e-05	0.295456	0.288	0.096	0.515504	0
TRAF3IP3	2.18064e-05	0.295456	0.288	0.096	0.713373	0
SPEN	3.78451e-08	0.295128	0.263	0.038	0.00123806	0
LONP2	1.88505e-07	0.295128	0.224	0.026	0.00616675	0
KLF7	4.92899e-07	0.295128	0.224	0.032	0.0161247	0
CTDSPL2	1.21774e-06	0.295128	0.224	0.038	0.0398373	0
HIVEP1	5.0801e-06	0.294834	0.301	0.096	0.16619	0
PPP4R3A	4.44978e-05	0.294834	0.256	0.083	1	0
LCLAT1	1.13459e-07	0.294447	0.199	0.013	0.00371171	0
TAF15	1.72665e-05	0.293946	0.288	0.096	0.564856	0
MAN2A1	3.37146e-08	0.2935	0.244	0.026	0.00110294	0
FIG4	1.86544e-06	0.2935	0.231	0.045	0.0610259	0
SESN1	8.8419e-07	0.293292	0.263	0.051	0.0289254	0
PTPN4	2.27726e-08	0.292782	0.218	0.013	0.000744984	0
MTFR1	2.28047e-07	0.292782	0.205	0.019	0.00746035	0
TFCP2	3.50468e-07	0.292782	0.212	0.026	0.0114652	0
FBXO28	4.41093e-07	0.292782	0.186	0.013	0.0144299	0
ARFGEF1	7.42685e-09	0.292608	0.269	0.032	0.000242962	0
EFL1	1.33799e-09	0.292027	0.212	0	4.37711e-05	0
NBEA	3.16771e-08	0.292027	0.179	0	0.00103628	0
PLIN1	5.8668e-08	0.292027	0.173	0	0.00191927	0
TRAF3IP2-AS1	1.0827e-07	0.292027	0.167	0	0.00354194	0
ANKHD1	1.99858e-07	0.292027	0.16	0	0.00653816	0
AL671511.2	1.99858e-07	0.292027	0.16	0	0.00653816	0
CWC27	1.03557e-06	0.291889	0.218	0.032	0.0338778	0
CHD2	1.6001e-08	0.291463	0.423	0.109	0.000523455	0
LRPPRC	2.18265e-08	0.291135	0.244	0.026	0.000714031	0
APPBP2	1.30519e-07	0.291135	0.224	0.026	0.00426979	0
MTMR3	2.35907e-07	0.291135	0.205	0.019	0.00771745	0
BAZ2B	1.06375e-06	0.291049	0.244	0.045	0.0347996	0
AFTPH	1.0704e-05	0.290971	0.269	0.077	0.350172	0
WAC	4.52645e-06	0.290901	0.365	0.128	0.148078	0
SORL1	4.26937e-08	0.290342	0.192	0.006	0.00139668	0
ZDHHC17	7.86393e-08	0.290342	0.186	0.006	0.00257261	0
BRWD3	7.86393e-08	0.290342	0.186	0.006	0.00257261	0
OIP5-AS1	1.44299e-07	0.290342	0.179	0.006	0.00472058	0
DDX58	1.456e-07	0.290342	0.179	0.006	0.00476315	0
COL4A1	2.68585e-07	0.290342	0.173	0.006	0.0087865	0
AC245060.5	4.91478e-07	0.290342	0.167	0.006	0.0160782	0
PPARG	8.95541e-07	0.290342	0.16	0.006	0.0292967	0
CASC4	7.3969e-07	0.289507	0.224	0.032	0.0241982	0
VMP1	3.47628e-06	0.289507	0.25	0.058	0.113723	0
ZNF652	4.57069e-06	0.289507	0.314	0.096	0.149526	0
IFNAR2	5.09628e-07	0.289507	0.199	0.019	0.016672	0
MAP4K5	1.35209e-06	0.288721	0.205	0.026	0.0442323	0
PPP3R1	1.74149e-07	0.288676	0.192	0.013	0.00569713	0
RABGEF1	1.92748e-06	0.288676	0.167	0.013	0.0630555	0
MORC3	4.29357e-06	0.287981	0.269	0.071	0.14046	0
NUP210	3.88769e-08	0.287896	0.263	0.038	0.00127182	0
LINC01184	4.76116e-08	0.287896	0.224	0.019	0.00155757	0
ZDHHC20	5.21381e-07	0.287896	0.212	0.026	0.0170565	0
WDFY2	1.17626e-07	0.287163	0.269	0.045	0.00384802	0
HERC3	5.35399e-08	0.28703	0.192	0.006	0.0017515	0
INPP5A	1.96186e-07	0.28703	0.205	0.019	0.00641803	0
TTC27	6.23809e-07	0.28703	0.192	0.019	0.0204073	0
PHACTR2	1.24031e-06	0.28703	0.173	0.013	0.0405756	0
CENPP	2.19444e-05	0.28703	0.154	0.019	0.71789	0
SKAP2	5.38978e-05	0.286621	0.288	0.103	1	0
CPSF6	3.8504e-08	0.286304	0.263	0.038	0.00125962	0
SLTM	1.49913e-06	0.285996	0.353	0.115	0.0490424	0
LENG8	4.22325e-08	0.285402	0.212	0.013	0.00138159	0
APP	7.09932e-08	0.285402	0.218	0.019	0.00232247	0
RIN3	7.60264e-07	0.285402	0.192	0.019	0.0248713	0
RFTN1	0.000159559	0.284977	0.25	0.09	1	0
CTNNB1	2.24438e-06	0.284729	0.231	0.045	0.0734227	0
ATE1	2.54497e-09	0.284453	0.205	0	8.32561e-05	0
IPO9	4.79049e-09	0.284453	0.199	0	0.000156716	0
REPS1	4.81549e-09	0.284453	0.199	0	0.000157534	0
DENND6A	1.69231e-08	0.284453	0.186	0	0.000553621	0
GAB2	1.99808e-07	0.284453	0.16	0	0.00653653	0
CDC27	4.30668e-07	0.283793	0.199	0.019	0.0140889	0
SNX1	6.43464e-07	0.283793	0.218	0.032	0.0210503	0
PRKDC	6.32055e-07	0.283499	0.314	0.083	0.020677	0
MAPK1	5.88092e-07	0.283172	0.237	0.038	0.0192389	0
MICU1	8.61627e-07	0.283172	0.231	0.038	0.0281873	0
MCM9	7.8626e-08	0.282808	0.186	0.006	0.00257217	0
PTPRM	1.64295e-06	0.282808	0.154	0.006	0.0537473	0
CLYBL	5.11741e-07	0.282202	0.199	0.019	0.0167411	0
NT5DC1	1.33437e-06	0.282202	0.212	0.032	0.0436525	0
PRR14L	1.57284e-06	0.282202	0.199	0.026	0.0514538	0
USP12	2.0478e-06	0.281632	0.244	0.051	0.0669916	0
MAPRE2	2.92051e-05	0.281632	0.212	0.051	0.955417	0
PCMTD1	4.95079e-06	0.281514	0.321	0.103	0.16196	0
EPC1	1.59691e-05	0.281413	0.365	0.141	0.522414	0
S100PBP	5.14758e-08	0.281182	0.205	0.013	0.00168398	0
CPQ	5.14758e-08	0.281182	0.205	0.013	0.00168398	0
TYW1	3.21194e-07	0.281182	0.186	0.013	0.0105075	0
WWP2	1.10241e-07	0.280628	0.231	0.026	0.00360641	0
CREB1	4.17994e-07	0.280108	0.308	0.071	0.0136743	0
CCDC88C	1.07601e-06	0.280108	0.263	0.058	0.0352007	0
SMIM14	1.29173e-05	0.280108	0.353	0.122	0.422577	0
CNOT1	1.33612e-05	0.279617	0.282	0.09	0.437098	0
EP400	1.93385e-07	0.279574	0.205	0.019	0.00632641	0
CCDC6	3.56206e-07	0.279574	0.199	0.019	0.0116529	0
SLC38A1	5.96865e-06	0.278535	0.417	0.167	0.195258	0
INTS4	2.34993e-07	0.277985	0.205	0.019	0.00768757	0
SERGEF	3.78749e-07	0.277985	0.212	0.026	0.0123904	0
MIGA1	2.15505e-06	0.277985	0.192	0.026	0.0705003	0
SCAI	4.19549e-06	0.277985	0.16	0.013	0.137251	0
WDR20	2.76211e-07	0.277534	0.244	0.038	0.00903597	0
ANKAR	2.89159e-07	0.277534	0.231	0.032	0.00945956	0
MYO1D	2.98532e-07	0.277534	0.205	0.019	0.00976617	0
SNRK	2.99739e-07	0.277534	0.231	0.032	0.00980567	0
LINC01237	2.52962e-09	0.27684	0.205	0	8.2754e-05	0
LINC00174	5.83172e-08	0.27684	0.173	0	0.00190779	0
FAM168A	3.64987e-07	0.27684	0.154	0	0.0119402	0
PLXDC2	1.21649e-06	0.27684	0.141	0	0.0397961	0
ANKRD28	3.92604e-08	0.276413	0.224	0.019	0.00128437	0
SMG7	7.86019e-07	0.276413	0.205	0.026	0.0257138	0
NFIA	1.47943e-05	0.276413	0.16	0.019	0.483979	0
CNOT6L	1.89158e-05	0.276331	0.308	0.109	0.61881	0
UHRF2	3.28101e-08	0.276012	0.282	0.045	0.00107335	0
LUC7L	2.33955e-06	0.276012	0.231	0.045	0.076536	0
CDK8	2.67318e-07	0.275235	0.173	0.006	0.00874505	0
DIS3L2	4.13262e-08	0.27486	0.237	0.026	0.00135195	0
ATP2C1	4.84959e-08	0.27486	0.224	0.019	0.00158649	0
VCL	5.23197e-08	0.273648	0.205	0.013	0.00171159	0
NSMAF	9.57583e-08	0.273648	0.199	0.013	0.00313264	0
MAP3K3	9.65875e-08	0.273648	0.199	0.013	0.00315976	0
SP4	5.95951e-07	0.273648	0.179	0.013	0.0194959	0
FRMD4A	1.04536e-06	0.273648	0.16	0.006	0.0341978	0
AHCYL2	1.06865e-06	0.273648	0.173	0.013	0.03496	0
AC009226.1	1.88118e-06	0.273648	0.154	0.006	0.0615411	0
PARP4	1.54945e-08	0.27208	0.205	0.006	0.000506886	0
ATP10D	2.92319e-08	0.27208	0.199	0.006	0.000956293	0
TSHZ2	6.47672e-05	0.27208	0.141	0.019	1	0
USP48	1.66474e-07	0.271805	0.237	0.032	0.00544602	0
SIL1	2.22813e-06	0.271805	0.218	0.038	0.0728912	0
IQGAP1	1.97109e-05	0.271729	0.372	0.154	0.644824	0
URI1	5.99226e-07	0.271302	0.276	0.058	0.0196031	0
ABLIM1	5.74569e-05	0.271302	0.263	0.09	1	0
SRSF4	5.88406e-06	0.271072	0.308	0.096	0.192491	0
MTM1	1.31732e-07	0.270529	0.212	0.019	0.00430947	0
MFN1	5.90943e-07	0.270302	0.237	0.038	0.0193321	0
TTC37	7.54452e-07	0.270089	0.237	0.038	0.0246812	0
KDM2B	0.000916923	0.269698	0.237	0.096	1	0
PIGL	3.1469e-08	0.269187	0.179	0	0.00102948	0
ATRN	1.08233e-07	0.269187	0.167	0	0.00354074	0
ST3GAL3	1.99092e-07	0.269187	0.16	0	0.00651308	0
TMEM241	6.68617e-07	0.269187	0.147	0	0.0218731	0
TNS1	7.21382e-06	0.269187	0.122	0	0.235993	0
AL139020.1	1.30089e-05	0.269187	0.115	0	0.425574	0
WWP1	4.50531e-07	0.268996	0.212	0.026	0.0147387	0
RUBCN	7.714e-07	0.268817	0.224	0.032	0.0252356	0
RABGAP1	3.953e-06	0.268648	0.231	0.045	0.129319	0
PEX14	4.26917e-08	0.267622	0.192	0.006	0.00139662	0
VAV3-AS1	7.91674e-08	0.267622	0.186	0.006	0.00258988	0
ZC4H2	2.69644e-07	0.267622	0.173	0.006	0.00882115	0
CRTC1	4.93625e-07	0.267622	0.167	0.006	0.0161485	0
TAPT1-AS1	4.95755e-07	0.267622	0.167	0.006	0.0162181	0
MKL1	2.98873e-06	0.267622	0.147	0.006	0.0977733	0
LIX1	3.00401e-06	0.267622	0.147	0.006	0.0982732	0
DDX60L	5.3905e-06	0.267622	0.141	0.006	0.176345	0
TMTC2	1.74643e-05	0.267622	0.128	0.006	0.571327	0
ATF6	2.40235e-06	0.26748	0.205	0.032	0.0785904	0
ANKRD36C	3.45574e-06	0.26748	0.212	0.038	0.113051	0
AATF	1.29105e-05	0.26748	0.186	0.032	0.422354	0
FBXW8	5.95922e-07	0.266075	0.179	0.013	0.019495	0
VPS54	1.96846e-06	0.266075	0.167	0.013	0.0643961	0
RAPGEF6	3.57471e-06	0.266075	0.16	0.013	0.116943	0
AP2B1	5.31105e-08	0.265982	0.25	0.032	0.00173746	0
KIAA0319L	3.04454e-07	0.265982	0.218	0.026	0.0099599	0
TCF3	5.2919e-07	0.265982	0.224	0.032	0.0173119	0
ICE2	7.46261e-07	0.265982	0.231	0.038	0.0244132	0
RNF169	7.85679e-06	0.265982	0.192	0.032	0.257027	0
DDHD1	7.81588e-06	0.265894	0.25	0.064	0.255689	0
SAMD8	5.4192e-05	0.265894	0.205	0.051	1	0
SH3BP5	4.06159e-06	0.265811	0.282	0.077	0.132871	0
MAP3K2	1.59738e-05	0.26559	0.333	0.115	0.522568	0
ZNF439	1.17484e-07	0.264546	0.199	0.013	0.00384338	0
FRS2	1.9894e-07	0.264546	0.205	0.019	0.00650812	0
PCNX2	1.17437e-06	0.264546	0.186	0.019	0.0384183	0
PLPP1	2.10136e-06	0.264546	0.179	0.019	0.0687438	0
OSBPL3	2.10136e-06	0.264546	0.179	0.019	0.0687438	0
DIAPH1	2.13451e-06	0.264546	0.179	0.019	0.0698284	0
CCDC146	2.13451e-06	0.264546	0.179	0.019	0.0698284	0
MINDY3	2.13451e-06	0.264546	0.179	0.019	0.0698284	0
PRAG1	2.30165e-06	0.264546	0.167	0.013	0.0752963	0
DENND4C	2.64188e-08	0.2645	0.231	0.019	0.000864265	0
PRKRIP1	1.53402e-06	0.2645	0.224	0.038	0.0501841	0
SECISBP2L	1.88508e-06	0.264456	0.256	0.058	0.0616685	0
FBXW11	7.82979e-07	0.264416	0.288	0.071	0.0256144	0
TRAF5	2.4896e-06	0.264341	0.353	0.115	0.0814449	0
PHF3	7.23747e-06	0.264341	0.34	0.115	0.236767	0
TSPOAP1-AS1	1.47058e-06	0.263034	0.173	0.013	0.0481084	0
MRE11	1.26779e-05	0.263034	0.173	0.026	0.414745	0
LARS	1.11758e-06	0.263034	0.218	0.032	0.0365606	0
VAV1	8.23796e-06	0.263034	0.205	0.038	0.269497	0
ABCC1	1.19626e-05	0.263034	0.212	0.045	0.391345	0
NSRP1	1.37518e-05	0.263034	0.237	0.058	0.449877	0
BTBD7	2.01493e-05	0.263034	0.224	0.058	0.659165	0
SYNRG	2.07808e-07	0.261705	0.333	0.083	0.00679823	0
TRIM22	1.86557e-05	0.261705	0.295	0.096	0.610301	0
SNED1	0.000125823	0.261585	0.173	0.038	1	0
TNPO3	2.38429e-08	0.26154	0.218	0.013	0.000779996	0
GNPTAB	2.43801e-07	0.26154	0.205	0.019	0.00797571	0
SPAST	1.42718e-06	0.26154	0.199	0.026	0.0466889	0
MBTD1	1.44773e-06	0.26154	0.199	0.026	0.0473612	0
MAP4K3	4.60131e-06	0.26154	0.186	0.026	0.150527	0
SLC15A2	8.91935e-08	0.26154	0.218	0.019	0.00291788	0
PACSIN2	2.84734e-06	0.26154	0.179	0.019	0.0931478	0
ADIPOQ	3.13516e-08	0.261492	0.179	0	0.00102564	0
DGLUCY	3.65473e-07	0.261492	0.154	0	0.0119561	0
ARHGAP32	1.21634e-06	0.261492	0.141	0	0.0397912	0
FBXL7	2.20848e-06	0.261492	0.135	0	0.0722482	0
AC069208.1	3.99836e-06	0.261492	0.128	0	0.130802	0
MAPK8	1.46536e-05	0.260152	0.212	0.045	0.479378	0
PARN	4.57679e-07	0.260063	0.212	0.026	0.0149725	0
TFDP2	4.36255e-06	0.260063	0.199	0.032	0.142717	0
CDR2	7.93992e-08	0.259968	0.186	0.006	0.00259747	0
RHOBTB3	2.71604e-07	0.259968	0.173	0.006	0.00888526	0
SNX10	2.19348e-05	0.258976	0.276	0.083	0.717576	0
CNOT4	4.24782e-06	0.258859	0.282	0.077	0.138963	0
RTN4	6.79371e-07	0.258734	0.25	0.045	0.022225	0
GPBP1L1	2.29106e-06	0.258734	0.263	0.064	0.0749498	0
DTNBP1	2.62254e-05	0.258734	0.224	0.058	0.857938	0
UBA3	8.04832e-07	0.258602	0.218	0.032	0.0263293	0
KIF13B	1.98864e-06	0.258462	0.167	0.013	0.0650564	0
MSRA	3.49732e-06	0.258462	0.16	0.013	0.114411	0
LINC00513	3.57461e-06	0.258462	0.16	0.013	0.11694	0
SEC31A	1.85013e-06	0.257496	0.282	0.071	0.0605252	0
AFF4	5.96764e-06	0.257496	0.25	0.058	0.195225	0
ZNF83	9.66205e-07	0.257158	0.218	0.032	0.0316084	0
SGPP1	2.68006e-05	0.257158	0.179	0.032	0.876754	0
ROCK2	6.7239e-07	0.256973	0.192	0.019	0.0219966	0
INPP5B	1.19227e-06	0.256973	0.186	0.019	0.0390041	0
NCOA6	1.21017e-06	0.256973	0.186	0.019	0.0395896	0
STAT5B	1.27478e-06	0.256973	0.173	0.013	0.041703	0
UGGT1	3.86222e-06	0.256973	0.173	0.019	0.126349	0
RB1CC1	9.15623e-06	0.25634	0.269	0.071	0.299537	0
GNA12	1.48982e-05	0.255945	0.244	0.064	0.487379	0
ITPKB	0.000105285	0.255945	0.218	0.064	1	0
KIAA0040	9.57159e-06	0.25573	0.224	0.051	0.313125	0
ABCB7	1.88153e-05	0.25573	0.205	0.045	0.615522	0
MBNL3	3.02505e-05	0.25573	0.199	0.045	0.989615	0
ORC2	1.20563e-07	0.255501	0.199	0.013	0.0039441	0
OGDH	1.40153e-06	0.255501	0.186	0.019	0.0458495	0
ATG4C	1.48842e-06	0.255501	0.173	0.013	0.0486921	0
ABHD18	3.96131e-06	0.255501	0.186	0.026	0.12959	0
ARHGAP4	4.58245e-06	0.255501	0.173	0.019	0.14991	0
MPP6	0.00103843	0.255501	0.122	0.026	1	0
GOLGA4	1.73333e-05	0.255257	0.333	0.122	0.567042	0
BRD4	4.30053e-05	0.255257	0.333	0.135	1	0
PDS5B	1.39538e-06	0.254317	0.212	0.032	0.0456485	0
LDAH	1.8195e-07	0.254046	0.179	0.006	0.00595231	0
NUTM2A-AS1	2.5645e-06	0.254046	0.192	0.026	0.0838949	0
KIDINS220	1.17128e-05	0.254046	0.186	0.032	0.383174	0
NTNG1	0.000694782	0.254046	0.115	0.019	1	0
APPL2	5.81127e-08	0.253757	0.173	0	0.0019011	0
SLC23A2	5.81127e-08	0.253757	0.173	0	0.0019011	0
TTBK2	1.0734e-07	0.253757	0.167	0	0.00351151	0
LRP1	1.98139e-07	0.253757	0.16	0	0.00648193	0
TPT1-AS1	1.98139e-07	0.253757	0.16	0	0.00648193	0
AC138150.1	3.62449e-07	0.253757	0.154	0	0.0118571	0
C20orf194	3.64213e-07	0.253757	0.154	0	0.0119149	0
NAALADL2	1.21469e-06	0.253757	0.141	0	0.0397375	0
LINC02328	1.21613e-06	0.253757	0.141	0	0.0397844	0
AP2A2	2.19926e-06	0.253757	0.135	0	0.0719467	0
PTGER3	1.29807e-05	0.253757	0.115	0	0.424652	0
CASP8	5.28892e-05	0.25292	0.224	0.064	1	0
RESF1	0.000833842	0.25292	0.186	0.064	1	0
FAR1	2.43801e-07	0.252607	0.205	0.019	0.00797571	0
PECAM1	8.02663e-07	0.252607	0.192	0.019	0.0262583	0
GATAD2A	4.46927e-06	0.252607	0.199	0.032	0.146208	0
LAMTOR5-AS1	2.70645e-07	0.252274	0.173	0.006	0.00885388	0
DLC1	9.12186e-07	0.252274	0.16	0.006	0.0298412	0
TCHP	1.65865e-06	0.252274	0.154	0.006	0.0542611	0
ARHGAP42	5.44883e-06	0.252274	0.141	0.006	0.178253	0
PRKG1	0.000102362	0.252274	0.109	0.006	1	0
UBE3C	1.23708e-05	0.251185	0.199	0.038	0.404698	0
ATP11C	2.79742e-05	0.251185	0.167	0.026	0.915149	0
CAMK2G	9.70481e-08	0.250808	0.186	0.006	0.00317483	0
CCDC18	1.888e-06	0.250172	0.224	0.038	0.0617641	0
FAM120A	1.36894e-06	0.249778	0.224	0.038	0.0447834	0
GGA2	0.000248334	0.249614	0.276	0.109	1	0
SLC35F5	2.17898e-07	0.249359	0.192	0.013	0.00712832	0
EFCAB13	2.17898e-07	0.249359	0.192	0.013	0.00712832	0
TUBGCP3	3.36024e-07	0.249359	0.173	0.006	0.0109927	0
ATF2	3.71681e-07	0.249359	0.199	0.019	0.0121592	0
VPS45	3.95239e-07	0.249359	0.186	0.013	0.0129299	0
WASHC3	6.81924e-07	0.249359	0.192	0.019	0.0223085	0
ZNF280D	7.13585e-07	0.249359	0.179	0.013	0.0233442	0
NOL10	1.21011e-06	0.249359	0.186	0.019	0.0395875	0
MCU	3.86174e-06	0.249359	0.173	0.019	0.126333	0
ZNF431	1.90878e-06	0.248388	0.224	0.038	0.0624439	0
HERC2	2.05191e-06	0.248388	0.212	0.032	0.0671263	0
Z98749.3	2.1134e-06	0.248388	0.199	0.026	0.0691377	0
PHACTR4	0.000360139	0.248388	0.179	0.051	1	0
PHLDB2	2.25094e-05	0.247928	0.167	0.026	0.736372	0
PSEN1	7.44499e-06	0.247012	0.218	0.045	0.243556	0
ZBTB16	0.000119266	0.247012	0.173	0.038	1	0
ASXL2	0.000438518	0.247012	0.167	0.045	1	0
CDK12	3.68525e-06	0.24664	0.288	0.077	0.120559	0
P2RX5	0.000604038	0.24664	0.244	0.096	1	0
MECP2	0.000851809	0.24664	0.237	0.096	1	0
MAP2K4	4.50199e-07	0.246512	0.199	0.019	0.0147278	0
STK39	8.099e-07	0.246512	0.192	0.019	0.0264951	0
MARK2	6.75517e-06	0.246512	0.192	0.032	0.220989	0
MACROD2	4.79284e-05	0.246161	0.212	0.051	1	0
XRN1	0.000216997	0.246161	0.237	0.083	1	0
ALPK1	1.97576e-07	0.245979	0.16	0	0.00646349	0
ZNF860	3.64168e-07	0.245979	0.154	0	0.0119134	0
APBB2	3.98971e-06	0.245979	0.128	0	0.130519	0
PLD5	1.29803e-05	0.245979	0.115	0	0.424636	0
CCDC32	7.47507e-05	0.245652	0.212	0.058	1	0
MBP	6.88144e-05	0.245577	0.34	0.135	1	0
VPS8	4.75922e-06	0.245112	0.186	0.026	0.155693	0
CLASRP	1.38845e-05	0.245112	0.186	0.032	0.454217	0
PVT1	4.93287e-05	0.245112	0.147	0.019	1	0
KPNB1	4.67212e-05	0.244852	0.25	0.077	1	0
LY86-AS1	4.99616e-07	0.244538	0.167	0.006	0.0163444	0
NUDCD3	9.15829e-07	0.244538	0.16	0.006	0.0299604	0
SELENOI	1.65047e-06	0.244538	0.154	0.006	0.0539935	0
DOCK9	1.65047e-06	0.244538	0.154	0.006	0.0539935	0
CCDC7	3.00373e-06	0.244538	0.147	0.006	0.0982639	0
ZNF611	9.90364e-06	0.244538	0.135	0.006	0.323988	0
MAGI2	1.78584e-05	0.244538	0.128	0.006	0.584221	0
ATP11A	9.7333e-08	0.243114	0.186	0.006	0.00318415	0
SLC7A6	3.33274e-07	0.243114	0.186	0.013	0.0109027	0
VKORC1L1	6.07284e-07	0.243114	0.179	0.013	0.0198667	0
ANAPC1	2.0085e-06	0.243114	0.167	0.013	0.065706	0
AC087500.1	1.16558e-05	0.243114	0.147	0.013	0.381309	0
LIMA1	2.07043e-05	0.243114	0.141	0.013	0.677319	0
TOX	0.000115988	0.243114	0.122	0.013	1	0
GIT2	3.42626e-06	0.242977	0.25	0.058	0.112087	0
ACTR2	2.30081e-05	0.24275	0.359	0.135	0.752687	0
FAM117A	1.31612e-06	0.242361	0.237	0.045	0.0430556	0
MDN1	2.12195e-06	0.242361	0.199	0.026	0.0694174	0
GCNT1	3.09069e-06	0.242361	0.192	0.026	0.101109	0
SLC30A9	2.39006e-05	0.242361	0.192	0.038	0.781884	0
ATG7	0.000997207	0.242201	0.321	0.167	1	0
TRANK1	3.92147e-06	0.241706	0.173	0.019	0.128287	0
TASOR2	3.92147e-06	0.241706	0.173	0.019	0.128287	0
PCNX4	0.000390361	0.241661	0.192	0.058	1	0
STAT3	1.4592e-05	0.241621	0.282	0.083	0.477363	0
PAPD4	1.08906e-07	0.241008	0.263	0.038	0.00356276	0
FAM49A	2.22136e-07	0.240314	0.192	0.013	0.00726694	0
GAPVD1	2.64826e-07	0.240314	0.192	0.013	0.00866352	0
NRIP1	4.53794e-06	0.240314	0.173	0.019	0.148454	0
RNF19A	0.000191155	0.239827	0.308	0.128	1	0
TRIM44	1.39701e-06	0.239754	0.282	0.064	0.0457018	0
ARMC8	8.82205e-06	0.23967	0.218	0.045	0.288604	0
CBR4	1.12285e-05	0.23967	0.205	0.038	0.367328	0
UBA6-AS1	5.77248e-05	0.23967	0.16	0.026	1	0
NUP214	1.46656e-06	0.238939	0.186	0.019	0.0479769	0
LRRFIP2	8.16161e-06	0.238939	0.179	0.026	0.266999	0
ABL2	1.55841e-05	0.238939	0.147	0.013	0.509818	0
ZNF207	1.95759e-05	0.238512	0.295	0.096	0.640405	0
AMBRA1	5.11617e-06	0.238348	0.199	0.032	0.16737	0
NCKAP1L	4.39719e-05	0.238348	0.218	0.058	1	0
PAM	3.62449e-07	0.23816	0.154	0	0.0118571	0
COG6	3.63355e-07	0.23816	0.154	0	0.0118868	0
MLLT3	3.99763e-06	0.23816	0.128	0	0.130778	0
EFNA5	1.29923e-05	0.23816	0.115	0	0.425031	0
CNOT2	0.000700422	0.237797	0.237	0.096	1	0
ZC3H12D	1.91053e-05	0.237579	0.192	0.038	0.625011	0
AC009061.2	1.47926e-07	0.236761	0.179	0.006	0.00483924	0
RBL1	5.01345e-07	0.236761	0.167	0.006	0.016401	0
C22orf34	3.01854e-06	0.236761	0.147	0.006	0.0987486	0
DISC1	9.79803e-06	0.236761	0.135	0.006	0.320533	0
TENM4	3.2108e-05	0.236761	0.122	0.006	1	0
TRIM33	6.94534e-05	0.236537	0.237	0.071	1	0
AKAP11	6.45807e-07	0.236234	0.199	0.019	0.0211269	0
AMN1	1.87837e-05	0.236234	0.173	0.026	0.614491	0
CCSER2	2.1692e-05	0.236234	0.192	0.038	0.709631	0
SLX4IP	1.0729e-06	0.235378	0.16	0.006	0.0350987	0
MED23	1.11195e-06	0.235378	0.173	0.013	0.0363765	0
BTRC	1.11195e-06	0.235378	0.173	0.013	0.0363765	0
CHD6	1.06516e-06	0.235289	0.295	0.071	0.0348457	0
SMAD2	6.20948e-06	0.234905	0.199	0.032	0.203137	0
SCAF4	6.85214e-06	0.234905	0.218	0.045	0.224161	0
CCNT2	1.32805e-05	0.234905	0.199	0.038	0.434457	0
HOOK3	1.93199e-05	0.234465	0.231	0.058	0.632032	0
ARHGAP26	2.36553e-05	0.234012	0.141	0.013	0.773858	0
LHFPL2	7.01404e-05	0.234012	0.141	0.019	1	0
ALMS1	0.000213444	0.234012	0.128	0.019	1	0
ANKRD13C	6.10053e-07	0.232661	0.167	0.006	0.0199573	0
IARS	8.61965e-07	0.232661	0.179	0.013	0.0281983	0
PARD3B	8.27204e-06	0.232661	0.167	0.019	0.270611	0
ARID4A	0.000166033	0.232493	0.301	0.122	1	0
UBE2G1	0.000100955	0.231947	0.231	0.071	1	0
POU2AF1	0.000182676	0.231626	0.288	0.115	1	0
ATG5	4.88243e-07	0.231326	0.212	0.026	0.0159724	0
EYA3	2.16933e-05	0.231326	0.179	0.032	0.709673	0
TIMP3	5.34752e-06	0.231326	0.173	0.019	0.174939	0
TMEM181	5.36775e-06	0.231326	0.173	0.019	0.175601	0
C11orf49	9.34261e-06	0.231326	0.167	0.019	0.305634	0
SCAF11	0.000198768	0.230837	0.436	0.205	1	0
ZNF318	0.000222197	0.230708	0.212	0.064	1	0
ARSB	1.96952e-07	0.230298	0.16	0	0.00644308	0
GPR107	6.62738e-07	0.230298	0.147	0	0.0216808	0
LMF1	6.64222e-07	0.230298	0.147	0	0.0217294	0
NTM	2.19518e-06	0.230298	0.135	0	0.071813	0
AC118549.1	2.20524e-06	0.230298	0.135	0	0.0721423	0
RAP2C-AS1	7.21303e-06	0.230298	0.122	0	0.235967	0
STK33	7.21775e-06	0.230298	0.122	0	0.236121	0
TMEM163	4.18613e-05	0.230298	0.103	0	1	0
DCAF5	2.72982e-06	0.230006	0.192	0.026	0.0893034	0
DDI2	2.60389e-05	0.230006	0.167	0.026	0.851837	0
NARS2	2.93326e-05	0.230006	0.167	0.026	0.959585	0
RETREG3	7.18285e-05	0.230006	0.167	0.032	1	0
TASOR	0.000276696	0.230006	0.16	0.038	1	0
KCNQ1OT1	0.00133507	0.230006	0.109	0.019	1	0
TRAPPC10	6.09397e-06	0.229734	0.244	0.058	0.199358	0
FBXL4	5.01339e-07	0.228941	0.167	0.006	0.0164008	0
SH3D19	9.158e-07	0.228941	0.16	0.006	0.0299595	0
CNKSR2	1.6659e-06	0.228941	0.154	0.006	0.0544981	0
RANBP9	1.67305e-06	0.228941	0.154	0.006	0.054732	0
FOCAD	3.01822e-06	0.228941	0.147	0.006	0.0987382	0
AC022182.1	5.44741e-06	0.228941	0.141	0.006	0.178207	0
SLC6A16	5.50291e-06	0.228941	0.141	0.006	0.180022	0
ANKH	9.85176e-06	0.228941	0.135	0.006	0.32229	0
ABHD15-AS1	1.79509e-05	0.228941	0.128	0.006	0.587245	0
ZFHX3	3.22787e-05	0.228941	0.122	0.006	1	0
TNPO1	1.52896e-06	0.228701	0.212	0.032	0.0500185	0
TSC22D2	2.23031e-05	0.228701	0.192	0.038	0.729623	0
KRIT1	8.56331e-05	0.228701	0.154	0.026	1	0
MICU2	5.64752e-06	0.228269	0.25	0.058	0.184753	0
STAT1	1.07993e-06	0.227601	0.16	0.006	0.0353288	0
MAPK9	2.02807e-06	0.227601	0.167	0.013	0.0663462	0
RUFY2	6.53415e-06	0.227601	0.154	0.013	0.213758	0
CSTF3	6.66906e-06	0.227601	0.154	0.013	0.218172	0
FAM13A	1.12267e-05	0.227601	0.135	0.006	0.367269	0
MAP2K1	1.16533e-05	0.227601	0.147	0.013	0.381227	0
BCL2L1	3.78534e-05	0.227601	0.135	0.013	1	0
PSD3	0.00011989	0.227601	0.122	0.013	1	0
RASA3	5.47422e-06	0.22741	0.199	0.032	0.179084	0
ZMAT1	5.72164e-06	0.22741	0.186	0.026	0.187178	0
SLC25A13	2.85136e-05	0.22741	0.179	0.032	0.932794	0
CLINT1	5.76352e-05	0.22741	0.192	0.045	1	0
CUL5	2.30239e-05	0.227234	0.25	0.071	0.753203	0
OLA1	7.05422e-05	0.227234	0.205	0.051	1	0
ZNF131	5.87571e-05	0.227234	0.218	0.058	1	0
QRSL1	0.000250228	0.227069	0.231	0.077	1	0
EPS15L1	1.26307e-06	0.226276	0.186	0.019	0.0413202	0
EEFSEC	2.2648e-06	0.226276	0.179	0.019	0.0740908	0
HPCAL1	2.36854e-06	0.226276	0.167	0.013	0.0774845	0
IREB2	2.36854e-06	0.226276	0.167	0.013	0.0774845	0
TTC13	4.04059e-06	0.226276	0.173	0.019	0.132184	0
INTS6L	7.17327e-06	0.226276	0.167	0.019	0.234666	0
DOPEY2	1.32805e-05	0.226276	0.147	0.013	0.434457	0
NFATC2	2.29829e-05	0.226276	0.154	0.019	0.751861	0
HIPK2	2.65975e-05	0.226135	0.192	0.038	0.870109	0
DNM1L	3.80818e-05	0.226135	0.199	0.045	1	0
RNF34	8.03783e-05	0.226135	0.199	0.051	1	0
MED27	0.000209495	0.226135	0.167	0.038	1	0
SELENOF	0.000549462	0.225881	0.263	0.109	1	0
NEMF	8.97837e-06	0.22566	0.314	0.096	0.293718	0
SMURF2	2.40741e-06	0.224966	0.167	0.013	0.078756	0
PPIP5K2	4.27731e-06	0.224966	0.186	0.026	0.139928	0
SLC20A2	1.29277e-05	0.224966	0.173	0.026	0.422916	0
BTBD10	0.000212355	0.224966	0.141	0.026	1	0
INO80	1.22609e-05	0.224873	0.224	0.051	0.401103	0
TFEB	3.66732e-05	0.224787	0.244	0.071	1	0
CMTM7	0.000333559	0.224787	0.224	0.077	1	0
EAF2	8.79923e-05	0.224706	0.256	0.083	1	0
CAMTA1	0.000272436	0.224706	0.231	0.077	1	0
LRRK1	2.41911e-06	0.223672	0.167	0.013	0.0791388	0
DCAF6	2.77322e-06	0.223672	0.192	0.026	0.0907232	0
ADAMTS6	0.000137228	0.223672	0.147	0.026	1	0
AK9	0.000190051	0.223672	0.154	0.032	1	0
TMLHE	3.0929e-06	0.223672	0.179	0.019	0.101181	0
WDR37	9.44915e-06	0.223672	0.167	0.019	0.30912	0
LIMS1	3.33557e-05	0.223626	0.212	0.051	1	0
CUL1	3.56887e-05	0.223626	0.231	0.064	1	0
MBD2	0.000432776	0.223583	0.237	0.09	1	0
LINC01578	1.96276e-07	0.222392	0.16	0	0.00642097	0
ZYG11B	3.61409e-07	0.222392	0.154	0	0.0118231	0
C10orf76	6.62713e-07	0.222392	0.147	0	0.02168	0
TAF1	8.11521e-07	0.222392	0.237	0.038	0.0265481	0
SAP30L-AS1	2.19918e-06	0.222392	0.135	0	0.071944	0
DCAKD	2.20241e-06	0.222392	0.135	0	0.0720497	0
SAA1	3.98932e-06	0.222392	0.128	0	0.130507	0
ADAMTS12	7.19653e-06	0.222392	0.122	0	0.235427	0
RFX3-AS1	7.21591e-06	0.222392	0.122	0	0.236061	0
SERPINI1	1.29501e-05	0.222392	0.115	0	0.423649	0
CLIP1	1.76622e-05	0.222392	0.199	0.038	0.5778	0
ABCB4	0.000407535	0.222392	0.199	0.064	1	0
FAM193A	5.62917e-06	0.222392	0.186	0.026	0.184153	0
XRRA1	7.2188e-05	0.222392	0.167	0.032	1	0
TMEM161B-AS1	1.90929e-05	0.221127	0.16	0.019	0.624604	0
ITPK1	9.1923e-07	0.221079	0.16	0.006	0.0300717	0
USP37	3.0325e-06	0.221079	0.147	0.006	0.0992053	0
CSPP1	3.0325e-06	0.221079	0.147	0.006	0.0992053	0
CDC16	3.0325e-06	0.221079	0.147	0.006	0.0992053	0
ATP2A2	3.04617e-06	0.221079	0.147	0.006	0.0996526	0
HIBADH	5.47552e-06	0.221079	0.141	0.006	0.179126	0
RORA-AS1	3.19292e-05	0.221079	0.122	0.006	1	0
MAN1A2	2.77239e-06	0.220048	0.25	0.051	0.0906959	0
ENTPD1	4.16104e-06	0.219966	0.218	0.038	0.136124	0
PDCD6IP	0.000190467	0.219966	0.212	0.064	1	0
SPAG9	0.00108384	0.219966	0.205	0.077	1	0
SH2D3C	4.35315e-05	0.219877	0.186	0.038	1	0
MRPS27	7.37828e-05	0.219877	0.179	0.038	1	0
PRMT3	6.30074e-06	0.219781	0.141	0.006	0.206123	0
MFSD4B	6.60196e-06	0.219781	0.154	0.013	0.215977	0
C1QTNF3-AMACR	1.12375e-05	0.219781	0.135	0.006	0.367623	0
C14orf159	3.56644e-05	0.219781	0.122	0.006	1	0
ARHGAP5	0.000148966	0.218895	0.231	0.071	1	0
NDE1	2.28239e-05	0.218772	0.231	0.058	0.746662	0
SFSWAP	0.000230315	0.218772	0.237	0.083	1	0
CERS4	0.00367493	0.218772	0.212	0.096	1	0
NEK1	5.65005e-06	0.21864	0.199	0.032	0.184836	0
PUM3	4.44124e-05	0.21864	0.186	0.038	1	0
CORO1C	4.26955e-06	0.218499	0.16	0.013	0.139674	0
KIF13A	1.34282e-05	0.218499	0.147	0.013	0.439291	0
PTAR1	2.26327e-05	0.218499	0.154	0.019	0.740406	0
ZHX3	2.26327e-05	0.218499	0.154	0.019	0.740406	0
PIK3C2A	2.28516e-05	0.217591	0.244	0.064	0.747567	0
TM2D1	3.60417e-06	0.217418	0.218	0.038	0.117907	0
SEC63	1.77957e-05	0.217418	0.199	0.038	0.582168	0
TLR10	2.34928e-05	0.217418	0.205	0.045	0.768544	0
RAF1	3.09922e-05	0.217418	0.212	0.051	1	0
SNX8	9.2755e-05	0.217418	0.199	0.051	1	0
LMBR1	9.34974e-05	0.217418	0.167	0.032	1	0
KLHL14	0.000519338	0.217418	0.135	0.026	1	0
RALGAPB	4.35862e-06	0.217231	0.16	0.013	0.142588	0
GLB1	4.79295e-06	0.217231	0.173	0.019	0.156797	0
OPA1	8.44617e-06	0.217231	0.167	0.019	0.276308	0
APLF	2.29528e-05	0.217231	0.167	0.026	0.750878	0
CERT1	2.58587e-05	0.217231	0.154	0.019	0.845941	0
SCFD1	5.81469e-06	0.216423	0.256	0.064	0.190222	0
CEPT1	4.31437e-05	0.216423	0.244	0.071	1	0
NFYC	3.99652e-05	0.216209	0.199	0.045	1	0
ZNF451	0.000276413	0.216209	0.186	0.051	1	0
KIAA0586	8.65992e-06	0.215978	0.179	0.026	0.283301	0
CEP290	7.63856e-05	0.215978	0.154	0.026	1	0
ST3GAL5	0.000112746	0.215978	0.16	0.032	1	0
ATG10	5.51312e-06	0.215978	0.173	0.019	0.180356	0
EFR3A	8.89954e-05	0.215013	0.212	0.058	1	0
PDE4B	0.000802923	0.214594	0.365	0.173	1	0
CELSR1	6.61019e-07	0.214444	0.147	0	0.0216246	0
ZNF438	1.20795e-06	0.214444	0.141	0	0.0395169	0
PBX1	1.299e-05	0.214444	0.115	0	0.424954	0
PCSK5	1.299e-05	0.214444	0.115	0	0.424954	0
LIPE	2.33234e-05	0.214444	0.109	0	0.763003	0
ARID4B	0.001056	0.214125	0.538	0.308	1	0
TMEM245	6.68978e-07	0.213514	0.199	0.019	0.0218849	0
SLA	9.72985e-06	0.213514	0.167	0.019	0.318302	0
CCDC141	0.00027435	0.213514	0.141	0.026	1	0
CEP95	0.00121722	0.213514	0.154	0.045	1	0
AC009950.1	1.67967e-06	0.213174	0.154	0.006	0.0549488	0
KDM3A	3.04608e-06	0.213174	0.147	0.006	0.0996494	0
IFT88	3.04608e-06	0.213174	0.147	0.006	0.0996494	0
SLC7A6OS	3.04608e-06	0.213174	0.147	0.006	0.0996494	0
ACSL1	5.52836e-06	0.213174	0.141	0.006	0.180855	0
STK3	9.90262e-06	0.213174	0.135	0.006	0.323954	0
SEMA3A	1.00017e-05	0.213174	0.135	0.006	0.327197	0
PPP1R9A	1.79507e-05	0.213174	0.128	0.006	0.587239	0
PHF20L1	0.000257492	0.212661	0.199	0.058	1	0
NSF	3.96507e-05	0.212304	0.186	0.038	1	0
LCP1	0.000424138	0.212221	0.263	0.103	1	0
UBP1	3.72049e-06	0.211919	0.16	0.013	0.121712	0
LINC00886	6.31571e-06	0.211919	0.141	0.006	0.206612	0
LINC02245	1.13084e-05	0.211919	0.135	0.006	0.369944	0
TMEM65	2.13787e-05	0.211919	0.141	0.013	0.699383	0
DPF3	2.13787e-05	0.211919	0.141	0.013	0.699383	0
ERI3	0.000118592	0.211919	0.122	0.013	1	0
UBE2D2	0.000705038	0.211809	0.391	0.205	1	0
PCSK7	0.000122938	0.211148	0.282	0.103	1	0
DIDO1	5.93016e-05	0.211107	0.192	0.045	1	0
FAM53B	5.93016e-05	0.211107	0.192	0.045	1	0
SNRNP70	3.45322e-05	0.210767	0.288	0.096	1	0
ATXN3	7.38896e-06	0.210679	0.167	0.019	0.241722	0
CLMN	1.30627e-05	0.210679	0.16	0.019	0.427332	0
MED15	2.29814e-05	0.210679	0.154	0.019	0.751814	0
STAT2	2.33309e-05	0.210679	0.154	0.019	0.763249	0
PTCD3	4.08623e-05	0.210679	0.147	0.019	1	0
DST	7.43688e-05	0.210679	0.128	0.013	1	0
CDK17	0.000132247	0.21036	0.237	0.077	1	0
PAWR	0.000177694	0.21036	0.231	0.077	1	0
RSU1	0.000183196	0.209923	0.179	0.045	1	0
MRPS31	7.67244e-06	0.209453	0.179	0.026	0.250996	0
ERCC6L2	8.49497e-06	0.209453	0.167	0.019	0.277905	0
CPT1A	1.3436e-05	0.209453	0.173	0.026	0.439544	0
NFATC2IP	2.38553e-05	0.209453	0.167	0.026	0.780404	0
RAB28	7.89571e-05	0.209453	0.141	0.019	1	0
TGFBR1	0.00011976	0.209453	0.147	0.026	1	0
ATF7	0.000595717	0.209453	0.128	0.026	1	0
ROCK1	6.48426e-06	0.209263	0.41	0.154	0.212126	0
ZNF518A	1.82003e-05	0.208753	0.199	0.038	0.595406	0
DPEP2	2.06726e-05	0.208753	0.199	0.038	0.676282	0
VPS13A	5.82804e-05	0.208753	0.205	0.051	1	0
OFD1	0.000226889	0.208587	0.269	0.103	1	0
TRIM38	0.00212812	0.208443	0.301	0.147	1	0
FAM91A1	3.89878e-05	0.208242	0.173	0.032	1	0
ACACA	4.62686e-05	0.208242	0.147	0.019	1	0
ZC3H6	0.000194513	0.208242	0.154	0.032	1	0
TM9SF4	9.74844e-06	0.208242	0.167	0.019	0.31891	0
LINC01215	5.17054e-05	0.208242	0.147	0.019	1	0
COL4A3BP	3.90315e-05	0.207595	0.192	0.038	1	0
TMOD3	0.000106635	0.207595	0.199	0.051	1	0
NVL	0.000259793	0.207595	0.205	0.064	1	0
TMEM161B	3.18521e-06	0.207044	0.179	0.019	0.104201	0
IL15	3.002e-05	0.207044	0.154	0.019	0.982075	0
CEP63	7.70532e-05	0.207044	0.167	0.032	1	0
BTN3A1	8.67927e-05	0.207044	0.154	0.026	1	0
NIPAL3	1.20517e-06	0.206451	0.141	0	0.0394261	0
LPL	1.20517e-06	0.206451	0.141	0	0.0394261	0
LINC02100	1.20517e-06	0.206451	0.141	0	0.0394261	0
ORC5	2.19507e-06	0.206451	0.135	0	0.0718095	0
CDC14B	2.19507e-06	0.206451	0.135	0	0.0718095	0
CR2	3.97734e-06	0.206451	0.128	0	0.130115	0
ZNF718	3.98349e-06	0.206451	0.128	0	0.130316	0
ZNF266	3.98349e-06	0.206451	0.128	0	0.130316	0
FP236383.3	3.98349e-06	0.206451	0.128	0	0.130316	0
TCF7L2	7.19653e-06	0.206451	0.122	0	0.235427	0
EIF1B-AS1	7.19653e-06	0.206451	0.122	0	0.235427	0
SHLD1	7.2043e-06	0.206451	0.122	0	0.235681	0
AC007384.1	1.29876e-05	0.206451	0.115	0	0.424877	0
THOC2	1.83039e-05	0.205904	0.237	0.058	0.598792	0
ANKRD10	1.93536e-05	0.205904	0.269	0.077	0.633135	0
AMFR	1.01071e-06	0.205861	0.192	0.019	0.0330645	0
SERTAD2	1.0165e-05	0.205861	0.179	0.026	0.332539	0
AP1G1	1.0165e-05	0.205861	0.179	0.026	0.332539	0
ST3GAL2	1.42605e-05	0.205861	0.199	0.038	0.466517	0
ZNRF2	6.84859e-05	0.205861	0.179	0.038	1	0
FBXO34	0.000114155	0.205861	0.173	0.038	1	0
MINDY2	1.68593e-06	0.205225	0.154	0.006	0.0551535	0
FCHO1	5.52819e-06	0.205225	0.141	0.006	0.180849	0
DSE	9.95303e-06	0.205225	0.135	0.006	0.325603	0
TANC2	9.95303e-06	0.205225	0.135	0.006	0.325603	0
IGFBP5	1.00017e-05	0.205225	0.135	0.006	0.327197	0
ANKS1A	1.00017e-05	0.205225	0.135	0.006	0.327197	0
POLA1	1.00017e-05	0.205225	0.135	0.006	0.327197	0
AC245297.3	1.79503e-05	0.205225	0.128	0.006	0.587227	0
DTNB	3.19244e-05	0.205225	0.122	0.006	1	0
LINC01572	0.000183631	0.205225	0.103	0.006	1	0
HIPK3	6.95033e-05	0.20469	0.179	0.038	1	0
NSUN3	1.97441e-06	0.204014	0.154	0.006	0.064591	0
DGCR2	1.97441e-06	0.204014	0.154	0.006	0.064591	0
TOM1L2	6.35702e-06	0.204014	0.141	0.006	0.207964	0
ARHGEF3	6.73486e-06	0.204014	0.154	0.013	0.220324	0
MCCC1	1.14701e-05	0.204014	0.135	0.006	0.375233	0
CPEB4	2.13776e-05	0.204014	0.141	0.013	0.699346	0
TDRD7	2.13776e-05	0.204014	0.141	0.013	0.699346	0
DOP1B	3.78501e-05	0.204014	0.135	0.013	1	0
PIK3CB	3.8257e-05	0.204014	0.135	0.013	1	0
MARS	3.86575e-05	0.204014	0.135	0.013	1	0
SNX9	0.00254856	0.203931	0.256	0.115	1	0
LEMD3	4.6453e-05	0.203533	0.186	0.038	1	0
PDXDC1	0.000149116	0.203533	0.192	0.051	1	0
ZNF506	0.000387778	0.203533	0.179	0.051	1	0
PAG1	0.00948987	0.203533	0.135	0.051	1	0
SHOC2	0.000150316	0.203328	0.327	0.135	1	0
BCL7A	0.000186946	0.203092	0.205	0.058	1	0
STRN	1.10351e-06	0.202817	0.16	0.006	0.0361003	0
DUS2	4.35583e-06	0.202817	0.16	0.013	0.142496	0
DGKA	7.74677e-06	0.202817	0.154	0.013	0.253428	0
SLC25A26	1.32572e-05	0.202817	0.16	0.019	0.433696	0
KLHL2	1.32572e-05	0.202817	0.16	0.019	0.433696	0
MRPL1	2.33304e-05	0.202817	0.154	0.019	0.763231	0
TMEM62	7.34249e-05	0.202817	0.141	0.019	1	0
EPB42	0.000226868	0.202817	0.128	0.019	1	0
PTPN2	0.000564566	0.202685	0.256	0.103	1	0
BAZ1B	2.85648e-05	0.202389	0.205	0.045	0.934469	0
NUFIP2	8.7593e-05	0.202389	0.199	0.051	1	0
KPNA5	0.000112887	0.202389	0.186	0.045	1	0
ARHGAP45	0.000244486	0.202389	0.186	0.051	1	0
RLF	0.000338909	0.202389	0.173	0.045	1	0
TANGO6	0.000494398	0.202389	0.167	0.045	1	0
ADH1B	0.00109794	0.202389	0.147	0.038	1	0
BACH1	0.00121303	0.202308	0.276	0.122	1	0
FBXO42	7.8586e-06	0.201634	0.154	0.013	0.257086	0
ZMYND11	1.36927e-05	0.201634	0.173	0.026	0.447942	0
ZNF254	2.38552e-05	0.201634	0.167	0.026	0.780398	0
GOLGA8B	4.70552e-05	0.201634	0.147	0.019	1	0
TOPBP1	0.000212344	0.201634	0.141	0.026	1	0
XRCC4	0.000235963	0.201634	0.115	0.013	1	0
UGP2	0.000285411	0.200913	0.218	0.071	1	0
METTL16	4.87802e-06	0.200465	0.173	0.019	0.159579	0
ZZEF1	8.6447e-06	0.200465	0.167	0.019	0.282803	0
RYK	8.99772e-06	0.200465	0.179	0.026	0.294351	0
DDHD2	4.64671e-05	0.200465	0.16	0.026	1	0
RCOR1	0.000115391	0.200465	0.16	0.032	1	0
KIZ	0.000139197	0.200465	0.147	0.026	1	0
SLC9A8	2.98412e-05	0.200465	0.154	0.019	0.976224	0
KLHL24	0.000142043	0.199841	0.237	0.077	1	0
NCOA7	5.21546e-05	0.199309	0.16	0.026	1	0
NPRL3	5.76042e-05	0.199309	0.147	0.019	1	0
QRICH1	0.000176005	0.199309	0.167	0.038	1	0
SCN3A	0.0019884	0.199309	0.115	0.026	1	0
SLC25A12	6.57081e-07	0.198414	0.147	0	0.0214958	0
CDC42BPA	2.19056e-06	0.198414	0.135	0	0.071662	0
PDLIM5	2.19056e-06	0.198414	0.135	0	0.071662	0
PCBP1-AS1	2.19056e-06	0.198414	0.135	0	0.071662	0
IPO8	3.96998e-06	0.198414	0.128	0	0.129874	0
EIPR1	3.97719e-06	0.198414	0.128	0	0.13011	0
ELP3	3.97719e-06	0.198414	0.128	0	0.13011	0
ZER1	3.97719e-06	0.198414	0.128	0	0.13011	0
NRP1	3.97719e-06	0.198414	0.128	0	0.13011	0
AC104806.2	7.19601e-06	0.198414	0.122	0	0.23541	0
SLC8A1	1.29501e-05	0.198414	0.115	0	0.423649	0
NEGR1	1.2966e-05	0.198414	0.115	0	0.424171	0
GNAQ	1.2966e-05	0.198414	0.115	0	0.424171	0
GPC6	1.29778e-05	0.198414	0.115	0	0.424554	0
AC011933.4	1.29778e-05	0.198414	0.115	0	0.424554	0
TWIST2	2.33234e-05	0.198414	0.109	0	0.763003	0
SIRT5	2.33234e-05	0.198414	0.109	0	0.763003	0
BNC2	2.33234e-05	0.198414	0.109	0	0.763003	0
C8orf37-AS1	4.17877e-05	0.198414	0.103	0	1	0
DARS	1.34576e-05	0.197939	0.218	0.045	0.440251	0
TOP2B	4.38235e-05	0.197939	0.244	0.071	1	0
TMEM2	0.000333208	0.197939	0.167	0.038	1	0
RNF145	0.000602033	0.19773	0.218	0.077	1	0
CKAP5	3.07108e-06	0.197232	0.147	0.006	0.100467	0
CPEB3	5.55272e-06	0.197232	0.141	0.006	0.181652	0
SLIT3	1.00014e-05	0.197232	0.135	0.006	0.327187	0
NOD1	1.00014e-05	0.197232	0.135	0.006	0.327187	0
PDHX	1.00014e-05	0.197232	0.135	0.006	0.327187	0
CERS5	1.00014e-05	0.197232	0.135	0.006	0.327187	0
WASHC5	1.79492e-05	0.197232	0.128	0.006	0.587191	0
AC025164.2	1.79492e-05	0.197232	0.128	0.006	0.587191	0
ACER3	3.22777e-05	0.197232	0.122	0.006	1	0
DPH6	3.24442e-05	0.197232	0.122	0.006	1	0
IRAK4	0.000176511	0.197037	0.179	0.045	1	0
VTA1	0.000280727	0.197037	0.173	0.045	1	0
CCDC191	0.000409922	0.197037	0.147	0.032	1	0
ANKRD12	0.00618928	0.196916	0.468	0.301	1	0
TTC14	4.04746e-05	0.196692	0.269	0.083	1	0
MYH9	2.54693e-05	0.196539	0.276	0.083	0.833204	0
G0S2	6.39833e-06	0.196065	0.141	0.006	0.209315	0
AC139887.2	6.39833e-06	0.196065	0.141	0.006	0.209315	0
MAU2	2.15998e-05	0.196065	0.141	0.013	0.706615	0
USP45	3.8255e-05	0.196065	0.135	0.013	1	0
PFKFB3	3.8255e-05	0.196065	0.135	0.013	1	0
SDK1	6.42001e-05	0.196065	0.115	0.006	1	0
AC016831.7	0.000113399	0.196065	0.109	0.006	1	0
METTL7A	0.000121174	0.196065	0.122	0.013	1	0
USO1	4.74932e-05	0.19592	0.186	0.038	1	0
SENP5	0.00159242	0.19592	0.16	0.051	1	0
KATNBL1	4.65237e-05	0.195787	0.224	0.058	1	0
FUBP1	0.000232339	0.195787	0.212	0.064	1	0
CHPT1	0.00319871	0.195446	0.308	0.16	1	0
MTOR	7.82488e-06	0.194912	0.154	0.013	0.255983	0
BACE2	2.10416e-05	0.194912	0.128	0.006	0.688355	0
AMPD3	2.36795e-05	0.194912	0.154	0.019	0.774651	0
SLC25A42	4.14823e-05	0.194912	0.147	0.019	1	0
NHLRC2	7.2322e-05	0.194912	0.141	0.019	1	0
DEF6	7.45269e-05	0.194912	0.141	0.019	1	0
C1S	0.00022011	0.194912	0.128	0.019	1	0
ZNF831	0.000230535	0.194912	0.115	0.013	1	0
GOLPH3	0.00128168	0.194816	0.173	0.058	1	0
ECE1	0.00170808	0.194816	0.16	0.051	1	0
ZXDC	2.00075e-06	0.193772	0.154	0.006	0.0654524	0
TRAK2	1.57958e-05	0.193772	0.147	0.013	0.516743	0
LILRB1	8.06333e-05	0.193772	0.141	0.019	1	0
SPECC1L	0.000124522	0.193772	0.147	0.026	1	0
SEC23IP	0.000129375	0.193772	0.147	0.026	1	0
ENOX2	0.000410628	0.193772	0.122	0.019	1	0
CEP135	0.000293168	0.193725	0.186	0.051	1	0
RBL2	0.00018542	0.193681	0.186	0.045	1	0
PDE8A	0.000190225	0.193681	0.192	0.051	1	0
EPSTI1	0.00203727	0.193681	0.192	0.071	1	0
AP1S3	4.78974e-05	0.192645	0.199	0.045	1	0
PPARD	0.000199034	0.192645	0.154	0.032	1	0
G2E3	0.000199034	0.192645	0.154	0.032	1	0
APOLD1	0.000203637	0.192645	0.154	0.032	1	0
CHFR	0.0002083	0.192645	0.154	0.032	1	0
BOD1L1	0.026735	0.192645	0.301	0.192	1	0
NT5C3A	0.000121158	0.192645	0.244	0.077	1	0
DAPP1	0.000434004	0.192645	0.282	0.115	1	0
RAB7A	0.000833987	0.191659	0.263	0.109	1	0
ITFG2	0.000114127	0.191578	0.199	0.051	1	0
RTN3	4.59748e-05	0.191531	0.173	0.032	1	0
CD180	0.00021924	0.191531	0.154	0.032	1	0
SEMA4D	0.000364745	0.191531	0.147	0.032	1	0
AQR	7.22562e-05	0.190431	0.179	0.038	1	0
SLAIN2	1.19867e-06	0.190331	0.141	0	0.0392132	0
ZRANB3	2.1855e-06	0.190331	0.135	0	0.0714964	0
FARSB	2.1855e-06	0.190331	0.135	0	0.0714964	0
KIF1B	7.18608e-06	0.190331	0.122	0	0.235085	0
RBPMS	7.18608e-06	0.190331	0.122	0	0.235085	0
AC009120.2	7.18608e-06	0.190331	0.122	0	0.235085	0
MTERF1	1.29501e-05	0.190331	0.115	0	0.423649	0
EGLN1	1.29651e-05	0.190331	0.115	0	0.42414	0
PPP2R1B	1.29651e-05	0.190331	0.115	0	0.42414	0
COL4A2	4.17862e-05	0.190331	0.103	0	1	0
GOSR1	0.000111233	0.189478	0.231	0.071	1	0
GSE1	2.89876e-05	0.189342	0.192	0.038	0.948301	0
SYMPK	5.4345e-05	0.189342	0.16	0.026	1	0
UBE2W	0.000679631	0.189342	0.141	0.032	1	0
HDAC4	1.00478e-05	0.189195	0.135	0.006	0.328704	0
PWWP2A	1.00478e-05	0.189195	0.135	0.006	0.328704	0
MSH2	1.80396e-05	0.189195	0.128	0.006	0.590146	0
PMM2	1.80396e-05	0.189195	0.128	0.006	0.590146	0
AZIN1-AS1	1.80396e-05	0.189195	0.128	0.006	0.590146	0
GPD2	3.22758e-05	0.189195	0.122	0.006	1	0
PLIN4	3.26049e-05	0.189195	0.122	0.006	1	0
ZNF398	5.788e-05	0.189195	0.115	0.006	1	0
ABCA5	5.788e-05	0.189195	0.115	0.006	1	0
KIF3B	5.84842e-05	0.189195	0.115	0.006	1	0
HPS5	0.000467137	0.188267	0.167	0.045	1	0
CDK6	0.000981205	0.188267	0.147	0.038	1	0
XPO7	6.42815e-06	0.188072	0.141	0.006	0.21029	0
SVEP1	3.63215e-05	0.188072	0.122	0.006	1	0
KIF16B	3.63215e-05	0.188072	0.122	0.006	1	0
NEK6	3.86565e-05	0.188072	0.135	0.013	1	0
PRPF3	3.90546e-05	0.188072	0.135	0.013	1	0
WRN	0.000119872	0.188072	0.122	0.013	1	0
MPZL1	0.000209865	0.188072	0.115	0.013	1	0
HNRNPM	0.00180768	0.187627	0.25	0.109	1	0
NUTM2B-AS1	1.80638e-06	0.187203	0.186	0.019	0.0590938	0
KCMF1	0.000213957	0.187203	0.199	0.058	1	0
NMT1	0.00258277	0.187203	0.173	0.064	1	0
PHF12	0.00269596	0.187203	0.147	0.045	1	0
DIP2A	6.52539e-06	0.186963	0.141	0.006	0.213472	0
ADCY7	7.9019e-06	0.186963	0.154	0.013	0.258503	0
ZMIZ2	1.40044e-05	0.186963	0.147	0.013	0.45814	0
FBRSL1	2.40286e-05	0.186963	0.154	0.019	0.786071	0
C1orf112	2.47162e-05	0.186963	0.141	0.013	0.808567	0
HACD2	2.47162e-05	0.186963	0.141	0.013	0.808567	0
IBTK	2.48223e-05	0.186963	0.141	0.013	0.812038	0
ERO1B	4.21049e-05	0.186963	0.147	0.019	1	0
FAM135A	4.36479e-05	0.186963	0.135	0.013	1	0
PUDP	7.64477e-05	0.186963	0.128	0.013	1	0
ADIPOR2	0.000220094	0.186963	0.128	0.019	1	0
KIFAP3	0.000223481	0.186963	0.128	0.019	1	0
CRIM1	0.000230563	0.186963	0.115	0.013	1	0
USF3	0.00015115	0.186151	0.173	0.038	1	0
CYSLTR1	0.000319288	0.186151	0.186	0.051	1	0
IFNGR2	0.00413046	0.18595	0.301	0.16	1	0
CEP83	0.000126937	0.185867	0.147	0.026	1	0
ZNF654	0.000244304	0.185867	0.128	0.019	1	0
OXCT1	0.000730565	0.185867	0.115	0.019	1	0
MAP3K7	4.78562e-05	0.184783	0.147	0.019	1	0
ESYT2	2.94057e-05	0.184083	0.205	0.045	0.961979	0
KLC1	0.000134066	0.183712	0.16	0.032	1	0
LSM14A	0.000856902	0.183554	0.333	0.16	1	0
PCF11	0.000216957	0.183446	0.25	0.083	1	0
TLE1	0.000531154	0.183066	0.199	0.064	1	0
AHI1	0.00480939	0.183066	0.167	0.064	1	0
CLCN3	3.17788e-05	0.182653	0.167	0.026	1	0
TMEM63A	0.000246863	0.182653	0.154	0.032	1	0
CCAR1	0.000652803	0.182478	0.237	0.09	1	0
GNG2	0.00438802	0.182478	0.199	0.083	1	0
RTTN	2.17989e-06	0.182203	0.135	0	0.0713128	0
STARD9	3.96172e-06	0.182203	0.128	0	0.129604	0
ZNF678	7.1745e-06	0.182203	0.122	0	0.234707	0
DIP2C	7.1745e-06	0.182203	0.122	0	0.234707	0
ZBTB40	1.29315e-05	0.182203	0.115	0	0.423041	0
SLC25A16	1.29496e-05	0.182203	0.115	0	0.423634	0
GRAP2	1.29496e-05	0.182203	0.115	0	0.423634	0
DOPEY1	1.29496e-05	0.182203	0.115	0	0.423634	0
AC068152.1	2.32786e-05	0.182203	0.109	0	0.761537	0
USP40	2.33016e-05	0.182203	0.109	0	0.762288	0
TSPAN5	4.17862e-05	0.182203	0.103	0	1	0
ABCA10	4.17862e-05	0.182203	0.103	0	1	0
TMED8	0.000145916	0.18206	0.199	0.051	1	0
UBQLN1	8.29961e-05	0.181607	0.179	0.038	1	0
PIK3C3	8.29961e-05	0.181607	0.179	0.038	1	0
XPA	0.000106081	0.181607	0.154	0.026	1	0
GABPB2	0.000160561	0.181607	0.147	0.026	1	0
CEP120	0.000203307	0.181607	0.167	0.038	1	0
FARP2	0.00037553	0.181607	0.147	0.032	1	0
PRKX	0.000775901	0.181607	0.16	0.045	1	0
XIAP	0.00398511	0.181607	0.147	0.051	1	0
GSDMB	1.00921e-05	0.181113	0.135	0.006	0.330153	0
ATP2B4	1.81265e-05	0.181113	0.128	0.006	0.59299	0
WDR19	3.24432e-05	0.181113	0.122	0.006	1	0
LINC02422	3.24432e-05	0.181113	0.122	0.006	1	0
IPO11	5.84842e-05	0.181113	0.115	0.006	1	0
NIPAL2	0.000103516	0.181113	0.109	0.006	1	0
YAF2	0.00105883	0.181066	0.199	0.071	1	0
TPP2	1.03507e-05	0.180572	0.192	0.032	0.338611	0
AHCTF1	3.0356e-05	0.180572	0.179	0.032	0.993065	0
SF3B1	0.00135343	0.180154	0.333	0.167	1	0
STAT6	0.000410063	0.180082	0.224	0.077	1	0
FN1	1.15446e-05	0.180035	0.135	0.006	0.377669	0
ANKMY1	2.2037e-05	0.180035	0.141	0.013	0.720918	0
LRIG2	3.90543e-05	0.180035	0.135	0.013	1	0
NBPF12	3.90543e-05	0.180035	0.135	0.013	1	0
ATG2B	6.89281e-05	0.180035	0.128	0.013	1	0
HMG20A	6.89281e-05	0.180035	0.128	0.013	1	0
PDE6D	0.000122459	0.180035	0.122	0.013	1	0
RBMS3	0.000122459	0.180035	0.122	0.013	1	0
AC010894.3	0.000122459	0.180035	0.122	0.013	1	0
TSC22D1	0.000202031	0.180035	0.103	0.006	1	0
STAU1	0.000123173	0.179634	0.276	0.096	1	0
RASGRP1	0.0003246	0.179549	0.173	0.045	1	0
ZNF800	0.000454273	0.179549	0.179	0.051	1	0
TMEM165	0.000938939	0.179108	0.231	0.09	1	0
UBE2O	6.51291e-06	0.17897	0.141	0.006	0.213063	0
CHIC1	2.49717e-05	0.17897	0.141	0.013	0.816923	0
SLC37A1	4.2728e-05	0.17897	0.147	0.019	1	0
ATP6V1A	4.41023e-05	0.17897	0.135	0.013	1	0
SERPINB9P1	7.72632e-05	0.17897	0.128	0.013	1	0
PACRGL	0.000117819	0.17897	0.109	0.006	1	0
ARHGEF12	0.000129363	0.17897	0.135	0.019	1	0
C18orf25	0.000129363	0.17897	0.135	0.019	1	0
EDRF1	0.000234414	0.17897	0.115	0.013	1	0
CABIN1	0.000667451	0.17897	0.115	0.019	1	0
WIPF2	0.000649686	0.178538	0.167	0.045	1	0
BCKDHB	1.41759e-05	0.177918	0.147	0.013	0.463752	0
WDR60	2.51682e-05	0.177918	0.141	0.013	0.823351	0
TMEM260	2.51682e-05	0.177918	0.141	0.013	0.823351	0
DNASE1	2.76206e-05	0.177918	0.154	0.019	0.903581	0
SNX19	7.54433e-05	0.177918	0.154	0.026	1	0
PTPN11	7.54433e-05	0.177918	0.154	0.026	1	0
PEX3	0.000143229	0.177918	0.135	0.019	1	0
GRAMD1C	0.000423475	0.177918	0.122	0.019	1	0
SLC16A1-AS1	0.000427675	0.177918	0.122	0.019	1	0
ELF1	5.32068e-05	0.177882	0.468	0.212	1	0
WDR11	0.000269956	0.177538	0.199	0.058	1	0
ZBTB1	0.00038976	0.177193	0.218	0.071	1	0
MFSD14C	0.000246163	0.176878	0.141	0.026	1	0
MSL2	0.00059414	0.176878	0.141	0.032	1	0
WDTC1	0.000159109	0.176878	0.135	0.019	1	0
CFLAR	0.00135179	0.176878	0.25	0.103	1	0
TCERG1	0.000230273	0.175978	0.276	0.103	1	0
MAP3K14	0.000163208	0.17585	0.147	0.026	1	0
IL13RA1	0.000458861	0.17585	0.135	0.026	1	0
ZBTB44	8.80475e-05	0.175572	0.212	0.058	1	0
UBA6	0.000352453	0.175572	0.205	0.064	1	0
TLE4	0.00125173	0.174834	0.154	0.045	1	0
ACBD3	0.00822543	0.174396	0.231	0.115	1	0
CTC1	7.16129e-06	0.174029	0.122	0	0.234274	0
SHQ1	1.29313e-05	0.174029	0.115	0	0.423036	0
ZNF516	1.29313e-05	0.174029	0.115	0	0.423036	0
TXNRD2	1.29313e-05	0.174029	0.115	0	0.423036	0
LINC00476	1.29313e-05	0.174029	0.115	0	0.423036	0
PTPRS	2.32496e-05	0.174029	0.109	0	0.760586	0
PLCB1	2.32496e-05	0.174029	0.109	0	0.760586	0
ZMYM6	2.32778e-05	0.174029	0.109	0	0.76151	0
SERINC5	2.32778e-05	0.174029	0.109	0	0.76151	0
ADAMTSL4-AS1	4.17487e-05	0.174029	0.103	0	1	0
CPM	4.17832e-05	0.174029	0.103	0	1	0
TXNDC11	4.17832e-05	0.174029	0.103	0	1	0
TMEM164	4.17832e-05	0.174029	0.103	0	1	0
ACTN4	5.54111e-05	0.173829	0.16	0.026	1	0
ARNT	3.26049e-05	0.172985	0.122	0.006	1	0
INTS7	3.26049e-05	0.172985	0.122	0.006	1	0
TTC21A	3.26049e-05	0.172985	0.122	0.006	1	0
TBC1D2B	3.26049e-05	0.172985	0.122	0.006	1	0
RANBP10	3.26049e-05	0.172985	0.122	0.006	1	0
CTAGE5	3.26049e-05	0.172985	0.122	0.006	1	0
YEATS2	3.27609e-05	0.172985	0.122	0.006	1	0
COL6A3	5.81847e-05	0.172985	0.115	0.006	1	0
CEMIP2	5.81847e-05	0.172985	0.115	0.006	1	0
C11orf65	5.81847e-05	0.172985	0.115	0.006	1	0
MOSMO	5.81847e-05	0.172985	0.115	0.006	1	0
HMGA1P4	5.81847e-05	0.172985	0.115	0.006	1	0
CTNNA1	5.84842e-05	0.172985	0.115	0.006	1	0
TYW1B	0.00010351	0.172985	0.109	0.006	1	0
UGGT2	0.000104077	0.172985	0.109	0.006	1	0
AXIN1	0.000183613	0.172985	0.103	0.006	1	0
NEDD4L	0.000184674	0.172985	0.103	0.006	1	0
HLCS	0.000186692	0.172985	0.103	0.006	1	0
USP10	0.000232998	0.172837	0.167	0.038	1	0
POGZ	0.00131219	0.172702	0.205	0.077	1	0
RAB8B	0.00591069	0.172579	0.237	0.115	1	0
N4BP2	6.96438e-05	0.171953	0.128	0.013	1	0
AC074032.1	6.96438e-05	0.171953	0.128	0.013	1	0
SMARCAD1	0.000122456	0.171953	0.122	0.013	1	0
SH2B2	0.000122456	0.171953	0.122	0.013	1	0
NCOR2	0.000122456	0.171953	0.122	0.013	1	0
ITPR3	0.000214474	0.171953	0.115	0.013	1	0
WDR44	0.000214474	0.171953	0.115	0.013	1	0
SLC44A1	0.000216768	0.171953	0.115	0.013	1	0
FKTN	0.000378279	0.171953	0.109	0.013	1	0
KATNAL1	0.000671836	0.171953	0.103	0.013	1	0
SLC38A9	5.9231e-05	0.171855	0.173	0.032	1	0
WDR26	0.000230532	0.171855	0.167	0.038	1	0
EXOC1	0.000876481	0.171855	0.16	0.045	1	0
HBP1	0.000571454	0.171766	0.218	0.077	1	0
DDX50	0.00148324	0.171766	0.205	0.077	1	0
CD46	0.00250803	0.171766	0.224	0.096	1	0
LINC00623	1.1696e-05	0.170933	0.135	0.006	0.382622	0
ANAPC4	2.52244e-05	0.170933	0.141	0.013	0.825192	0
SYNE3	2.52244e-05	0.170933	0.141	0.013	0.825192	0
TMEM168	4.33515e-05	0.170933	0.147	0.019	1	0
RAD54L2	7.77176e-05	0.170933	0.128	0.013	1	0
CARMIL1	7.77176e-05	0.170933	0.128	0.013	1	0
TRIM5	7.77176e-05	0.170933	0.128	0.013	1	0
FMNL2	0.000116932	0.170933	0.109	0.006	1	0
RUFY1	0.00284629	0.170885	0.173	0.064	1	0
KLHDC2	0.00570575	0.170885	0.154	0.058	1	0
CCDC50	0.0262486	0.170764	0.25	0.147	1	0
SKI	2.80253e-05	0.169925	0.154	0.019	0.91682	0
GLMN	7.87414e-05	0.169925	0.128	0.013	1	0
POLG2	8.66051e-05	0.169925	0.128	0.013	1	0
DCAF10	0.000224845	0.169925	0.141	0.026	1	0
GTF3C2	0.000249391	0.169925	0.128	0.019	1	0
SPARCL1	0.000729044	0.169925	0.103	0.013	1	0
PXK	0.000138963	0.169925	0.244	0.077	1	0
ARHGAP30	0.000625199	0.169925	0.237	0.09	1	0
RSF1	5.98376e-05	0.169127	0.385	0.16	1	0
FGD3	2.79776e-05	0.168976	0.186	0.032	0.91526	0
YTHDC2	0.00105498	0.168976	0.179	0.058	1	0
DCLRE1C	8.58483e-05	0.168929	0.154	0.026	1	0
NBPF14	0.000146136	0.168929	0.147	0.026	1	0
ATL2	0.000146136	0.168929	0.147	0.026	1	0
ELMOD3	0.000146136	0.168929	0.147	0.026	1	0
ATG16L2	0.000356884	0.168929	0.147	0.032	1	0
CAV1	0.000707516	0.168929	0.128	0.026	1	0
RMDN1	0.000982771	0.168929	0.135	0.032	1	0
TFB1M	0.00117818	0.168929	0.122	0.026	1	0
C9orf85	0.000275114	0.168929	0.128	0.019	1	0
LIMCH1	0.000466378	0.168929	0.122	0.019	1	0
IRF2	0.000689642	0.168123	0.237	0.09	1	0
ARFIP1	9.46919e-05	0.167945	0.141	0.019	1	0
PPP2R5A	0.000161772	0.167945	0.147	0.026	1	0
R3HCC1L	0.000234799	0.167945	0.154	0.032	1	0
ZCCHC6	0.000476092	0.167945	0.122	0.019	1	0
UBN2	0.000645704	0.167945	0.141	0.032	1	0
PRCC	0.00087143	0.167945	0.147	0.038	1	0
HDLBP	0.00145062	0.167945	0.141	0.038	1	0
UBXN7	0.00145062	0.167945	0.141	0.038	1	0
ENTPD4	0.000138539	0.166972	0.16	0.032	1	0
LINC00662	0.000164413	0.166972	0.135	0.019	1	0
KCTD20	0.000235954	0.166972	0.154	0.032	1	0
CARD8	0.000160592	0.166192	0.218	0.064	1	0
MOB3A	0.000624848	0.166192	0.199	0.064	1	0
ZNF655	0.000257603	0.16601	0.154	0.032	1	0
[truncated: 4,767 more rows]

## Sheet: FAP_pv 
gene	p_val	avg_log2FC	pct.1	pct.2	p_val_adj	cluster
KAZN	0	-2.18828	0.24	0.805	0	0
PATJ	0	0.694788	0.785	0.291	0	0
NEGR1	0	-1.83436	0.106	0.737	0	0
NTNG1	0	0.741228	0.593	0.147	0	0
KCNT2	0	1.52231	0.977	0.492	0	0
CFH	0	0.813637	0.833	0.39	0	0
NAV1	0	-1.03971	0.07	0.587	0	0
ATF3	0	0.769418	0.641	0.204	0	0
CRIM1	0	1.39481	0.922	0.395	0	0
DPP4	0	0.765534	0.605	0.166	0	0
COBLL1	0	0.997486	0.885	0.367	0	0
LRP2	0	0.826052	0.568	0.153	0	0
GLS	0	0.793014	0.864	0.447	0	0
PID1	0	-1.29213	0.05	0.595	0	0
LSAMP	0	1.04759	0.94	0.516	0	0
HEG1	0	0.951347	0.758	0.342	0	0
ST6GAL1	0	0.986476	0.78	0.239	0	0
ABLIM2	0	0.575099	0.515	0.108	0	0
SLC4A4	0	1.60548	0.948	0.427	0	0
PDLIM5	0	0.716447	0.817	0.409	0	0
SLC39A8	0	1.22246	0.705	0.244	0	0
SORBS2	0	1.07024	0.863	0.292	0	0
PDZD2	0	0.795641	0.87	0.455	0	0
PDE4D	0	1.21844	0.971	0.589	0	0
MAST4	0	0.798679	0.959	0.642	0	0
EBF1	0	-2.01432	0.567	0.931	0	0
WWC1	0	0.673619	0.536	0.137	0	0
GCNT2	0	0.607003	0.532	0.134	0	0
PHACTR1	0	0.941701	0.82	0.252	0	0
LRRC1	0	0.688587	0.598	0.173	0	0
LAMA4	0	0.835419	0.971	0.744	0	0
LAMA2	0	-1.71355	0.06	0.667	0	0
ARHGAP18	0	0.708368	0.658	0.222	0	0
ADGRG6	0	0.906199	0.771	0.206	0	0
MTHFD1L	0	0.931219	0.764	0.255	0	0
SYNE1	0	0.860703	0.93	0.675	0	0
EZR	0	1.4624	0.955	0.353	0	0
ITGB8	0	0.75682	0.653	0.203	0	0
COBL	0	0.567967	0.524	0.131	0	0
AUTS2	0	-1.1509	0.443	0.829	0	0
SEMA3C	0	1.01735	0.942	0.539	0	0
PCLO	0	0.743661	0.546	0.147	0	0
CDK14	0	0.837175	0.928	0.555	0	0
CUX1	0	0.936762	0.976	0.657	0	0
DLC1	0	-1.51073	0.129	0.769	0	0
CSGALNACT1	0	0.694441	0.685	0.254	0	0
EBF2	0	-1.587	0.059	0.697	0	0
SULF1	0	1.0906	0.832	0.415	0	0
PKHD1L1	0	1.43576	0.972	0.341	0	0
SAMD12	0	0.713933	0.676	0.177	0	0
BNC2	0	1.16416	0.996	0.816	0	0
GCNT1	0	0.673648	0.644	0.175	0	0
DAPK1	0	1.43216	0.958	0.367	0	0
ROR2	0	0.766842	0.745	0.33	0	0
AOPEP	0	1.05764	0.946	0.485	0	0
FRMD4A	0	1.16802	0.922	0.625	0	0
FAM107B	0	0.965723	0.852	0.408	0	0
CACNB2	0	1.00495	0.784	0.215	0	0
NEBL	0	1.18226	0.698	0.224	0	0
NRP1	0	-0.997826	0.127	0.585	0	0
GALNT18	0	0.914411	0.761	0.205	0	0
SOX6	0	1.26282	0.947	0.395	0	0
CDON	0	0.76734	0.896	0.517	0	0
RERG	0	0.853141	0.729	0.24	0	0
SOX5	0	-0.991168	0.497	0.854	0	0
GRIP1	0	0.857546	0.699	0.219	0	0
PAWR	0	0.748494	0.683	0.198	0	0
BICDL1	0	0.862855	0.722	0.176	0	0
DCLK1	0	-1.19672	0.095	0.609	0	0
LHFPL6	0	-1.11599	0.093	0.565	0	0
PCDH9	0	-0.989765	0.127	0.585	0	0
PRKD1	0	0.900911	0.806	0.353	0	0
RGS6	0	1.3255	0.72	0.227	0	0
FBN1	0	-1.57592	0.15	0.676	0	0
TPM1	0	1.32455	0.94	0.388	0	0
BNC1	0	0.700893	0.675	0.161	0	0
MCTP2	0	0.765649	0.662	0.169	0	0
RBFOX1	0	1.91415	0.99	0.464	0	0
ARHGAP44	0	1.029	0.868	0.274	0	0
ABCA8	0	-1.23006	0.167	0.654	0	0
ABCA9	0	-1.66022	0.062	0.692	0	0
ABCA6	0	-1.40432	0.057	0.641	0	0
ABCA10	0	-1.92254	0.066	0.689	0	0
DLGAP1	0	0.939427	0.599	0.18	0	0
ZBTB7C	0	0.692555	0.717	0.261	0	0
MYO5B	0	0.520126	0.475	0.099	0	0
TCF4	0	-0.979678	0.106	0.605	0	0
MUC16	0	0.636223	0.511	0.111	0	0
HAS1	0	0.822354	0.579	0.149	0	0
TSHZ2	0	-2.21638	0.197	0.844	0	0
CXADR	0	0.546966	0.522	0.128	0	0
FBLN1	0	-1.29857	0.039	0.571	0	0
AC018742.1	0	0.97176	0.645	0.196	0	0
AC098617.1	0	1.02183	0.82	0.218	0	0
AC092691.1	0	0.935344	0.7	0.189	0	0
LINC02006	0	0.886391	0.605	0.178	0	0
FAM153CP	0	0.824018	0.764	0.184	0	0
PVT1	0	0.695707	0.718	0.252	0	0
AC027288.3	0	0.828993	0.626	0.164	0	0
AC007368.1	0	0.75535	0.546	0.138	0	0
MIR99AHG	0	-1.1575	0.644	0.868	0	0
AP000561.1	0	1.27605	0.882	0.262	0	0
AC245041.2	0	0.892953	0.761	0.16	0	0
LINC00842	0	0.642686	0.618	0.124	0	0
PTK2B	6.81421e-308	0.537716	0.566	0.159	2.43799e-303	0
SDK1	1.67171e-299	-1.41487	0.077	0.522	5.98105e-295	0
KCND2	1.89208e-299	-1.14382	0.051	0.494	6.7695e-295	0
MYO1D	1.11271e-296	0.589697	0.73	0.302	3.98106e-292	0
WT1	3.5639e-296	0.608044	0.562	0.163	1.27509e-291	0
ROR1	4.06841e-294	0.832181	0.863	0.501	1.4556e-289	0
SLIT3	7.33771e-293	0.752456	0.979	0.774	2.62529e-288	0
MIR100HG	7.87758e-293	0.872997	0.85	0.516	2.81844e-288	0
EFNA5	1.76298e-291	0.770201	0.932	0.669	6.30761e-287	0
REEP1	3.96568e-291	0.527701	0.486	0.116	1.41884e-286	0
MEG3	2.42201e-288	-0.974648	0.049	0.486	8.66545e-284	0
IL18	1.47336e-286	0.463339	0.43	0.085	5.27139e-282	0
NINL	1.14253e-285	0.646413	0.643	0.235	4.08776e-281	0
VGLL3	1.88538e-285	0.673172	0.706	0.295	6.7455e-281	0
DOCK5	3.83369e-284	0.543259	0.66	0.243	1.37162e-279	0
FOXP1	2.31405e-283	0.618596	0.954	0.687	8.27921e-279	0
COL6A3	8.03386e-282	-0.790476	0.025	0.446	2.87435e-277	0
VIPR2	3.94297e-280	0.63855	0.518	0.143	1.41072e-275	0
LRMDA	4.34589e-280	0.791487	0.949	0.734	1.55487e-275	0
JPH2	5.02557e-280	0.448152	0.396	0.071	1.79805e-275	0
TJP1	1.04439e-278	0.611175	0.705	0.303	3.73663e-274	0
FLRT2	3.28627e-277	0.876405	0.849	0.495	1.17576e-272	0
EVA1C	2.21472e-275	0.677446	0.683	0.285	7.92382e-271	0
FAM189A1	9.74232e-274	0.534173	0.459	0.108	3.48561e-269	0
FBXL13	1.02018e-270	0.488479	0.482	0.123	3.64999e-266	0
DTNA	9.86363e-270	0.519391	0.51	0.141	3.52901e-265	0
PRG4	2.54881e-269	0.53663	0.771	0.327	9.11914e-265	0
RHOBTB3	1.70334e-265	-0.667236	0.049	0.461	6.09423e-261	0
IL15	1.31705e-264	0.490986	0.463	0.114	4.71214e-260	0
BCAR3	1.39595e-262	0.54378	0.617	0.229	4.99444e-258	0
LINC01876	1.63842e-262	0.614875	0.493	0.137	5.86195e-258	0
MSI2	4.51488e-262	0.630897	0.81	0.44	1.61533e-257	0
PTPRF	3.35526e-261	0.521814	0.665	0.259	1.20045e-256	0
SLC24A3	3.8427e-260	0.756893	0.743	0.375	1.37484e-255	0
MIR3936HG	5.83485e-260	0.455866	0.465	0.117	2.08759e-255	0
THSD4	3.4521e-257	0.651757	0.576	0.203	1.23509e-252	0
PTPRQ	4.96972e-256	0.622902	0.538	0.169	1.77807e-251	0
PDGFRA	1.15153e-254	-0.680402	0.024	0.414	4.11994e-250	0
EXOC6B	4.92947e-254	0.560161	0.901	0.599	1.76367e-249	0
EPB41L2	5.65856e-254	-0.692327	0.16	0.569	2.02452e-249	0
SNED1	1.62794e-251	-0.777477	0.03	0.42	5.82444e-247	0
PDGFC	1.82449e-249	0.648047	0.69	0.314	6.52765e-245	0
NHSL1	6.79952e-249	0.633237	0.723	0.346	2.43273e-244	0
SLC16A1-AS1	1.23975e-247	0.577271	0.754	0.375	4.43557e-243	0
PEX5L	7.31352e-247	0.488765	0.423	0.099	2.61663e-242	0
COL15A1	1.23068e-245	-1.00201	0.033	0.417	4.40311e-241	0
TFRC	1.59557e-244	0.886933	0.526	0.177	5.70863e-240	0
RHPN2	3.39784e-242	0.478105	0.43	0.105	1.21568e-237	0
GSN	1.1431e-241	-0.914847	0.233	0.619	4.08977e-237	0
ZEB1	2.99603e-240	-0.82957	0.341	0.685	1.07192e-235	0
RBM47	1.3469e-239	0.536635	0.597	0.225	4.81893e-235	0
BMPER	1.42011e-239	-0.975167	0.052	0.433	5.08086e-235	0
SHROOM3	3.27394e-239	0.475402	0.458	0.123	1.17135e-234	0
RBMS3	1.4229e-238	-0.746237	0.803	0.917	5.09087e-234	0
SLC7A2	1.82398e-238	0.744979	0.552	0.196	6.52585e-234	0
ZEB2	3.06231e-237	-0.693098	0.153	0.551	1.09563e-232	0
ADGRD1	3.72211e-237	0.573891	0.715	0.328	1.3317e-232	0
DISP1	1.12254e-236	0.559926	0.573	0.212	4.01624e-232	0
HS6ST3	1.57141e-235	0.707526	0.435	0.116	5.62221e-231	0
MEG8	7.39842e-234	-0.922501	0.058	0.437	2.64701e-229	0
AL022068.1	6.26755e-232	0.538614	0.449	0.124	2.2424e-227	0
SESTD1	1.78723e-231	-0.628455	0.063	0.44	6.39436e-227	0
AFDN	3.23413e-230	0.487955	0.69	0.311	1.15711e-225	0
IGSF9B	3.60049e-230	0.419796	0.442	0.118	1.28818e-225	0
UBE2E2	4.1833e-230	0.57858	0.922	0.654	1.4967e-225	0
COL1A2	7.11452e-230	-0.631977	0.054	0.431	2.54543e-225	0
PDE7B	2.95022e-229	0.637552	0.658	0.294	1.05553e-224	0
LAMC1	2.44111e-225	-0.831738	0.179	0.55	8.7338e-221	0
FGF9	1.07149e-224	0.466423	0.383	0.088	3.83358e-220	0
SLC38A2	2.56354e-224	0.635242	0.678	0.327	9.17184e-220	0
MICAL2	7.21597e-224	0.460667	0.447	0.125	2.58173e-219	0
ARAP2	7.11672e-223	0.400349	0.399	0.096	2.54622e-218	0
CBLN2	2.41688e-222	0.539607	0.425	0.112	8.64713e-218	0
MIR31HG	4.23872e-222	0.421156	0.4	0.097	1.51653e-217	0
BCO2	1.91491e-221	0.453581	0.437	0.121	6.85115e-217	0
AHR	5.2254e-221	0.602392	0.606	0.256	1.86955e-216	0
TCF7L1	5.30522e-221	-0.670679	0.093	0.466	1.8981e-216	0
PTPRG	6.21075e-221	-0.757075	0.487	0.766	2.22208e-216	0
GRIN2A	4.5217e-220	0.703283	0.407	0.107	1.61777e-215	0
MECOM	1.54491e-218	-0.719967	0.103	0.478	5.52739e-214	0
LINC02660	5.28556e-217	0.396695	0.279	0.039	1.89107e-212	0
MGAT4C	4.29539e-216	0.646097	0.481	0.156	1.53681e-211	0
RASSF8	1.82016e-215	0.561571	0.641	0.289	6.51216e-211	0
SLC28A3	2.13308e-215	0.411137	0.367	0.082	7.63174e-211	0
HAND2-AS1	3.54822e-215	0.5	0.519	0.184	1.26948e-210	0
HIVEP3	1.06999e-214	0.534416	0.681	0.317	3.82822e-210	0
SILC1	2.6974e-214	0.390135	0.364	0.081	9.65075e-210	0
AL590652.1	4.05401e-214	0.380152	0.355	0.076	1.45045e-209	0
SETBP1	8.8287e-214	-0.682808	0.055	0.41	3.15873e-209	0
NAV3	1.50327e-213	-0.770683	0.088	0.447	5.37842e-209	0
EXTL3	2.31765e-213	0.461225	0.447	0.132	8.2921e-209	0
AL356124.1	1.53737e-212	0.559182	0.469	0.151	5.50042e-208	0
PDZRN3	2.57397e-210	-0.642563	0.043	0.391	9.20916e-206	0
BCR	5.21188e-210	0.461003	0.531	0.191	1.8647e-205	0
STK33	7.26578e-210	0.424569	0.394	0.101	2.59955e-205	0
CARMIL1	1.98717e-208	0.488328	0.803	0.442	7.1097e-204	0
SHB	2.02193e-208	0.45165	0.37	0.089	7.23407e-204	0
MCC	6.81899e-208	0.554738	0.721	0.379	2.4397e-203	0
GAS7	1.24404e-207	-0.908328	0.231	0.581	4.45092e-203	0
FAM153B	1.31993e-207	0.33701	0.305	0.054	4.72244e-203	0
NEO1	2.55491e-207	0.456914	0.553	0.211	9.14097e-203	0
XKR6	2.97725e-207	0.473843	0.499	0.173	1.0652e-202	0
BCHE	5.224e-207	0.454726	0.427	0.122	1.86904e-202	0
TBC1D22A	8.82111e-207	0.48052	0.825	0.494	3.15602e-202	0
SNX9	2.00346e-206	-0.65337	0.169	0.528	7.16799e-202	0
SVIL	1.87586e-205	-0.698934	0.07	0.423	6.71145e-201	0
TM4SF1	3.2254e-205	0.338971	0.635	0.242	1.15398e-200	0
EBF3	3.46075e-204	-0.642048	0.018	0.347	1.23819e-199	0
COL4A1	1.54752e-203	-0.668502	0.04	0.379	5.53673e-199	0
IL16	8.27921e-203	0.515946	0.606	0.262	2.96214e-198	0
ARNT2	1.31498e-202	0.385923	0.351	0.079	4.70472e-198	0
KIAA1211L	1.81897e-202	0.360004	0.337	0.072	6.50792e-198	0
TNS1	2.4911e-202	-0.632741	0.161	0.52	8.91265e-198	0
MTMR7	1.43476e-201	0.400001	0.356	0.082	5.1333e-197	0
KCTD8	1.45892e-200	0.629644	0.463	0.156	5.21971e-196	0
ID4	1.82843e-200	0.447373	0.432	0.128	6.54175e-196	0
PPP1R13L	4.36983e-200	0.3534	0.348	0.078	1.56344e-195	0
AL049828.1	1.10585e-199	0.595027	0.55	0.223	3.9565e-195	0
MAP3K8	1.19933e-199	0.601647	0.583	0.259	4.29096e-195	0
CD200	4.78923e-199	0.440442	0.397	0.109	1.71349e-194	0
C7	1.7315e-198	-0.847501	0.028	0.356	6.19494e-194	0
PTPRS	8.18541e-198	-0.662807	0.283	0.619	2.92858e-193	0
SPATA6L	1.01656e-196	0.375054	0.364	0.089	3.63705e-192	0
CYSTM1	4.1119e-196	0.517793	0.687	0.353	1.47116e-191	0
DANT2	1.37407e-194	0.463557	0.718	0.369	4.91614e-190	0
ITGA3	1.99305e-194	0.373484	0.344	0.08	7.13075e-190	0
NOS1AP	3.90169e-194	0.36463	0.336	0.076	1.39595e-189	0
PPARG	4.89845e-194	-0.619319	0.108	0.454	1.75257e-189	0
TANC1	2.35598e-193	0.439954	0.556	0.223	8.42921e-189	0
ATXN1	4.19114e-193	0.527659	0.817	0.521	1.4995e-188	0
ECE1	8.1122e-193	-0.527042	0.028	0.349	2.90238e-188	0
PLXNA2	8.60309e-193	0.525785	0.571	0.239	3.07801e-188	0
UST	2.36412e-192	-0.660347	0.09	0.429	8.45836e-188	0
L3MBTL4	3.34754e-191	0.419366	0.493	0.174	1.19768e-186	0
PTPRM	2.28849e-189	-0.549875	0.124	0.475	8.18776e-185	0
PTPN14	1.27208e-186	0.487944	0.541	0.221	4.55126e-182	0
GMDS	3.56456e-186	0.47141	0.622	0.291	1.27533e-181	0
C11orf80	1.15406e-184	0.403847	0.475	0.164	4.12901e-180	0
FAM160A1	1.58603e-184	0.338066	0.294	0.057	5.67449e-180	0
COL4A2	8.71845e-184	-0.594391	0.064	0.387	3.11929e-179	0
PPL	2.96749e-183	0.374974	0.319	0.072	1.06171e-178	0
HSPG2	1.18313e-182	-0.532678	0.085	0.415	4.23299e-178	0
TGFBR3	1.36259e-182	-0.591817	0.088	0.417	4.87506e-178	0
CCDC85C	2.32186e-182	0.374808	0.342	0.084	8.30717e-178	0
AC087854.1	2.87982e-182	0.507539	0.449	0.154	1.03034e-177	0
ALDH1A2	2.98467e-181	0.402925	0.408	0.124	1.06786e-176	0
SEPTIN11	5.99188e-181	-0.53652	0.092	0.422	2.14378e-176	0
PIEZO2	1.09258e-180	0.411497	0.379	0.106	3.90905e-176	0
ADGRB3	1.18471e-180	-0.70693	0.06	0.378	4.23867e-176	0
ATRNL1	1.47966e-180	0.423499	0.386	0.111	5.29392e-176	0
ZNF385D	2.247e-180	-0.722774	0.038	0.346	8.03933e-176	0
AKAP12	4.58751e-180	-0.634681	0.069	0.392	1.64132e-175	0
SEMA4D	5.75902e-180	0.387208	0.374	0.105	2.06046e-175	0
SMPD3	8.3973e-180	0.446563	0.35	0.09	3.00438e-175	0
SHROOM2	8.65659e-180	0.321519	0.269	0.048	3.09715e-175	0
ACACB	2.05916e-179	-0.806443	0.373	0.657	7.36726e-175	0
TMEM178B	3.80228e-179	0.430991	0.392	0.117	1.36038e-174	0
PARD6B	2.03798e-178	0.327915	0.308	0.067	7.29147e-174	0
NTN1	2.86441e-178	0.576889	0.386	0.116	1.02483e-173	0
PRAG1	3.81923e-178	0.413949	0.368	0.103	1.36644e-173	0
CFD	4.46155e-178	-0.535954	0.059	0.375	1.59625e-173	0
IQCA1	5.18735e-178	0.319647	0.297	0.062	1.85593e-173	0
PRKCI	6.54631e-178	0.387952	0.511	0.197	2.34214e-173	0
DIAPH3	1.26421e-176	0.68371	0.4	0.126	4.52309e-172	0
MARCH1	2.4263e-175	0.471961	0.404	0.128	8.68081e-171	0
GTF2IRD1	4.16267e-175	0.398044	0.448	0.153	1.48932e-170	0
CELF2	3.92434e-174	0.509471	0.987	0.885	1.40405e-169	0
ERBB4	3.13492e-173	0.549467	0.448	0.16	1.12161e-168	0
CAMK1D	8.19427e-173	0.603973	0.743	0.424	2.93175e-168	0
RFTN1	1.08734e-172	-0.533689	0.05	0.356	3.8903e-168	0
CHRM3	1.89264e-172	0.42982	0.375	0.109	6.77147e-168	0
SPTBN1	2.09684e-172	-0.566379	0.672	0.841	7.50209e-168	0
CYP1B1-AS1	2.75784e-172	-0.538035	0.035	0.334	9.867e-168	0
TNS3	4.04831e-172	0.437269	0.644	0.312	1.4484e-167	0
PLPP3	1.64144e-171	-0.576891	0.041	0.341	5.87274e-167	0
EPB41L3	1.76521e-171	-0.554284	0.021	0.311	6.31556e-167	0
ABLIM1	1.80766e-171	0.475564	0.791	0.489	6.46746e-167	0
USP25	8.58412e-171	0.50063	0.668	0.361	3.07123e-166	0
SULF2	4.32878e-170	0.373947	0.398	0.124	1.54875e-165	0
PDE3B	4.33274e-170	-0.680294	0.127	0.444	1.55017e-165	0
MFAP3L	1.02216e-169	0.34236	0.297	0.066	3.65707e-165	0
GPC6	1.58164e-169	-0.670167	0.067	0.375	5.6588e-165	0
FAM153A	2.05276e-169	0.294083	0.28	0.057	7.34435e-165	0
DMD	2.5069e-169	-0.665483	0.274	0.592	8.96918e-165	0
LRP1	3.86576e-169	-0.52806	0.15	0.474	1.38309e-164	0
FGF10	4.58703e-169	-0.632697	0.016	0.3	1.64115e-164	0
ZFPM2	7.57425e-169	0.561695	0.98	0.879	2.70992e-164	0
ST3GAL1	9.20214e-169	0.516922	0.694	0.388	3.29234e-164	0
TEAD1	3.56396e-168	0.4718	0.823	0.555	1.27511e-163	0
LRRFIP1	6.94805e-168	0.412373	0.612	0.287	2.48587e-163	0
CLIC5	1.32702e-167	0.449388	0.35	0.099	4.74782e-163	0
CLDN1	5.39814e-167	0.570363	0.345	0.097	1.93135e-162	0
DCN	1.74481e-166	-0.625323	0.307	0.613	6.24259e-162	0
CDK6	2.6451e-165	0.408816	0.494	0.196	9.46364e-161	0
PLCL1	4.95014e-165	0.576856	0.602	0.298	1.77106e-160	0
SYNE2	5.13656e-164	0.47761	0.726	0.428	1.83776e-159	0
PIP5K1B	1.47814e-163	0.33064	0.314	0.078	5.28847e-159	0
PCSK6	8.5928e-163	-0.573093	0.012	0.286	3.07433e-158	0
CGNL1	5.48024e-159	0.351756	0.381	0.119	1.96072e-154	0
MTUS2	8.60175e-159	0.348771	0.274	0.059	3.07753e-154	0
CPNE5	4.9677e-158	0.304522	0.269	0.057	1.77734e-153	0
ITIH5	5.04916e-158	-0.492249	0.044	0.329	1.80649e-153	0
CGN	1.70536e-157	0.297427	0.284	0.064	6.10142e-153	0
CTNND1	3.37058e-157	0.409862	0.803	0.515	1.20592e-152	0
DLGAP1-AS4	6.32199e-157	0.304007	0.262	0.054	2.26188e-152	0
NID1	9.10134e-157	-0.449451	0.012	0.278	3.25628e-152	0
NLGN1	1.15615e-156	0.579067	0.653	0.351	4.13647e-152	0
ADAMTSL3	2.19926e-156	-0.756338	0.113	0.41	7.86852e-152	0
ITGA11	1.19186e-154	-0.486042	0.015	0.28	4.26424e-150	0
MAGI2	1.77205e-153	0.568015	0.895	0.698	6.34005e-149	0
TBC1D4	1.80765e-153	-0.498986	0.083	0.377	6.46741e-149	0
PARD3B	2.22999e-153	0.44793	0.944	0.771	7.97846e-149	0
ZNF423	5.14663e-153	-0.492738	0.083	0.377	1.84136e-148	0
DLGAP2	3.42324e-152	0.546307	0.485	0.206	1.22477e-147	0
MAGI1	7.9175e-152	0.463196	0.735	0.438	2.83272e-147	0
FOXN3	1.02181e-151	-0.582186	0.445	0.698	3.65583e-147	0
ARHGAP24	1.89315e-151	-0.657842	0.306	0.588	6.77333e-147	0
RABGAP1L	5.00144e-151	0.430877	0.775	0.488	1.78941e-146	0
SCARA5	1.34816e-150	-0.472096	0.012	0.269	4.82343e-146	0
C3	1.52119e-150	0.568096	0.906	0.673	5.4425e-146	0
SH3RF2	4.30641e-150	0.463645	0.35	0.107	1.54075e-145	0
RUNX1T1	1.86194e-149	-0.680437	0.342	0.614	6.66165e-145	0
PPP2R2B	1.95563e-149	0.484039	0.304	0.082	6.99686e-145	0
LINC02296	2.81704e-149	0.487457	0.276	0.066	1.00788e-144	0
BMERB1	1.94466e-148	-0.545422	0.09	0.379	6.95761e-144	0
SAT1	2.76393e-148	0.450353	0.565	0.269	9.88878e-144	0
RSPO1	7.54085e-148	0.25535	0.229	0.041	2.69796e-143	0
TRHDE	3.35352e-147	-0.474648	0.035	0.301	1.19982e-142	0
DENND2A	1.62223e-146	-0.571104	0.159	0.457	5.80401e-142	0
SLC45A4	4.72999e-146	0.441896	0.396	0.141	1.6923e-141	0
TPD52	5.76324e-146	0.310644	0.305	0.082	2.06197e-141	0
LMO3	2.90776e-145	-0.429139	0.025	0.284	1.04034e-140	0
PBX1	9.94271e-145	0.552292	0.974	0.879	3.5573e-140	0
ERMP1	1.44454e-144	0.336057	0.373	0.124	5.16826e-140	0
CPEB3	7.23962e-144	0.383262	0.528	0.241	2.59019e-139	0
RETREG1	8.32793e-144	0.351991	0.358	0.116	2.97957e-139	0
STARD13	8.61715e-144	-0.469403	0.095	0.382	3.08304e-139	0
TMEM132C	1.8591e-143	-0.525813	0.117	0.409	6.65149e-139	0
KANK1	2.274e-143	0.437481	0.72	0.428	8.13592e-139	0
LRFN5	3.04953e-143	-0.468547	0.021	0.274	1.09106e-138	0
ACTN4	3.89336e-143	0.395867	0.53	0.245	1.39297e-138	0
EPB41	4.35992e-143	0.383112	0.515	0.231	1.55989e-138	0
KRT19	4.69526e-143	0.280964	0.529	0.218	1.67987e-138	0
ATP1B1	9.91104e-143	0.386512	0.302	0.083	3.54597e-138	0
SNCA	4.45735e-142	0.304788	0.275	0.067	1.59475e-137	0
SEMA5A	5.35774e-142	0.446371	0.373	0.129	1.91689e-137	0
ELMO1	7.49972e-142	-0.46433	0.095	0.378	2.68325e-137	0
NOVA1	1.16858e-141	-0.445324	0.032	0.289	4.18095e-137	0
VEGFC	1.58652e-141	0.681195	0.448	0.189	5.67626e-137	0
NEDD4L	2.19008e-141	0.374693	0.426	0.165	7.83567e-137	0
DHRS3	2.72986e-141	-0.501171	0.037	0.296	9.7669e-137	0
LSP1	6.60975e-141	-0.404205	0.006	0.246	2.36484e-136	0
TMTC2	1.6737e-140	0.565701	0.582	0.305	5.98816e-136	0
PRKAR2B	3.11949e-140	-0.481461	0.065	0.335	1.11609e-135	0
GMDS-DT	3.4322e-140	0.417761	0.738	0.45	1.22797e-135	0
LDB2	4.61944e-140	-0.575493	0.188	0.479	1.65274e-135	0
COL5A3	5.70146e-140	-0.451494	0.016	0.261	2.03987e-135	0
NOX4	1.42118e-139	-0.550913	0.015	0.259	5.08471e-135	0
ARHGAP10	1.43638e-139	-0.452765	0.133	0.423	5.13909e-135	0
IGF1	1.63392e-139	-0.473775	0.018	0.263	5.84583e-135	0
FBLN5	1.5519e-138	-0.388946	0.008	0.246	5.55237e-134	0
PTPRD	2.97107e-138	-0.470797	0.034	0.288	1.06299e-133	0
CACNA1C	5.08595e-138	-0.53496	0.063	0.332	1.81965e-133	0
AL445426.1	8.99466e-138	-0.421512	0.03	0.282	3.21811e-133	0
NTRK2	1.17687e-137	-0.426931	0.017	0.259	4.21062e-133	0
AL117327.1	2.34306e-137	0.25083	0.198	0.032	8.38301e-133	0
TRAPPC9	2.45041e-137	0.383859	0.658	0.367	8.76707e-133	0
PPARGC1B	1.13107e-136	0.320945	0.33	0.102	4.04675e-132	0
SCEL	1.73997e-136	0.30357	0.262	0.063	6.22528e-132	0
KLHL32	2.77424e-136	0.269827	0.229	0.046	9.92567e-132	0
MYRF	4.77512e-136	0.285884	0.306	0.087	1.70844e-131	0
FREM1	8.87293e-136	-0.385493	0.015	0.253	3.17456e-131	0
LBH	2.53824e-135	0.566374	0.283	0.079	9.0813e-131	0
FBXL7	2.82448e-135	-0.673865	0.667	0.806	1.01054e-130	0
RIPOR3	5.62436e-135	-0.435633	0.019	0.259	2.01228e-130	0
HS2ST1	2.50728e-134	0.396813	0.511	0.237	8.97053e-130	0
UTRN	5.03748e-134	0.372019	0.926	0.712	1.80231e-129	0
ANXA1	1.07639e-133	0.67354	0.621	0.379	3.8511e-129	0
TIAM1	6.9141e-133	0.417973	0.478	0.214	2.47373e-128	0
MGST1	1.11491e-132	-0.423654	0.076	0.341	3.98893e-128	0
GALNT9	4.14285e-132	0.232517	0.207	0.037	1.48223e-127	0
RASSF3	4.22269e-132	0.422561	0.513	0.245	1.5108e-127	0
VIM	9.94326e-132	-0.43429	0.08	0.345	3.5575e-127	0
MEIS2	1.14255e-131	0.434087	0.881	0.672	4.08781e-127	0
SNX25	1.85403e-131	0.35062	0.386	0.143	6.63333e-127	0
C1orf21	2.76872e-131	-0.428898	0.064	0.323	9.90594e-127	0
AFAP1	8.39562e-131	0.403375	0.507	0.238	3.00378e-126	0
LYPD6	3.99833e-130	0.233523	0.179	0.026	1.43052e-125	0
HMGA1P4	1.31985e-129	0.291908	0.309	0.093	4.72214e-125	0
BCL6	2.52844e-129	-0.461741	0.102	0.371	9.04624e-125	0
OPHN1	3.05137e-129	-0.485542	0.152	0.425	1.09172e-124	0
ARFGEF3	3.58635e-129	0.297132	0.309	0.093	1.28312e-124	0
PRRX1	4.14862e-129	-0.426644	0.042	0.288	1.48429e-124	0
CDH4	4.8628e-129	0.370554	0.367	0.132	1.73981e-124	0
TJP2	7.93871e-129	0.341618	0.403	0.157	2.84031e-124	0
STRBP	1.01896e-128	0.322145	0.398	0.152	3.64564e-124	0
LAMA3	1.36582e-127	0.396992	0.315	0.101	4.88662e-123	0
FOXO1	6.2486e-127	-0.546159	0.332	0.59	2.23562e-122	0
MEF2A	1.13949e-126	0.366613	0.746	0.479	4.07688e-122	0
PRICKLE1	2.25575e-126	-0.744914	0.187	0.449	8.07062e-122	0
NXN	2.54805e-126	0.389471	0.577	0.294	9.11642e-122	0
ARL17B	3.23716e-126	-0.408571	0.032	0.268	1.15819e-121	0
ADAM12	8.11723e-126	-0.514483	0.025	0.257	2.90418e-121	0
CLSTN2	1.93355e-125	-0.449458	0.034	0.27	6.91786e-121	0
ADGRA3	4.90413e-125	0.351047	0.514	0.245	1.7546e-120	0
IGF2BP2	7.18986e-125	0.299911	0.335	0.112	2.57239e-120	0
LMO7	1.0677e-124	0.358209	0.359	0.13	3.82003e-120	0
MET	2.07741e-124	0.277459	0.273	0.075	7.43254e-120	0
EFNB2	3.32286e-124	0.322975	0.265	0.072	1.18885e-119	0
SND1	1.3478e-123	0.353268	0.62	0.345	4.82217e-119	0
DNAH7	2.15928e-123	0.240573	0.231	0.053	7.72546e-119	0
AC083837.1	7.43266e-123	0.351616	0.266	0.072	2.65926e-118	0
SGPP2	1.47948e-122	0.267911	0.255	0.066	5.29328e-118	0
TPST1	5.87388e-122	-0.485028	0.12	0.378	2.10156e-117	0
KDR	6.22593e-122	0.380661	0.352	0.126	2.22751e-117	0
NFKBIZ	2.65954e-121	0.368602	0.534	0.268	9.5153e-117	0
UPK1B	4.35281e-121	0.303531	0.289	0.086	1.55735e-116	0
PLXDC2	4.44237e-121	0.440311	0.948	0.782	1.58939e-116	0
PAPSS2	1.7969e-120	0.512129	0.495	0.248	6.42896e-116	0
CD36	2.2774e-120	-0.552452	0.24	0.504	8.14808e-116	0
LINC01515	6.19966e-120	0.338005	0.342	0.122	2.21811e-115	0
CALD1	7.07028e-120	0.42973	0.788	0.565	2.52961e-115	0
SLC16A1	9.8152e-120	0.394191	0.368	0.141	3.51168e-115	0
AKAP6	1.3164e-119	0.303275	0.248	0.065	4.70983e-115	0
KIRREL3	1.50323e-119	0.398483	0.333	0.114	5.37827e-115	0
SDC2	6.30631e-118	-0.503473	0.095	0.345	2.25627e-113	0
MYCBP2	1.4377e-117	-0.466686	0.29	0.543	5.14382e-113	0
SORBS1	1.13209e-116	-0.495273	0.123	0.378	4.05038e-112	0
MSC-AS1	1.61635e-116	-0.349589	0.019	0.233	5.78299e-112	0
TXNIP	5.48579e-116	-0.382528	0.056	0.291	1.96271e-111	0
FRMD4B	6.88952e-116	0.389106	0.735	0.459	2.46493e-111	0
PCAT1	1.78377e-115	0.365276	0.345	0.129	6.38199e-111	0
EMB	2.876e-115	0.296914	0.365	0.139	1.02898e-110	0
CD34	3.08372e-115	-0.327813	0.014	0.223	1.10329e-110	0
SLC9A9	3.33056e-115	-0.476876	0.291	0.545	1.19161e-110	0
MIR924HG	5.31726e-115	0.341779	0.289	0.091	1.90241e-110	0
STARD9	1.06097e-114	-0.394873	0.125	0.379	3.79593e-110	0
TC2N	1.35381e-114	-0.363828	0.026	0.242	4.84365e-110	0
ESR1	1.36556e-114	-0.362473	0.038	0.261	4.88569e-110	0
ANXA3	2.11428e-114	0.23316	0.218	0.051	7.56449e-110	0
FBLN2	4.01536e-114	-0.336987	0.011	0.215	1.43662e-109	0
ANTXR2	5.08247e-114	-0.415919	0.101	0.347	1.81841e-109	0
FGF7	1.08495e-113	-0.43544	0.045	0.272	3.88175e-109	0
SNX24	1.53373e-113	0.314962	0.448	0.202	5.48739e-109	0
BTBD9	2.75345e-113	0.371331	0.725	0.472	9.8513e-109	0
MGP	3.17916e-113	-0.438344	0.059	0.29	1.13744e-108	0
KIF21A	9.79743e-113	0.313833	0.332	0.12	3.50532e-108	0
ANK3	3.61122e-112	0.337947	0.34	0.128	1.29202e-107	0
ADAM19	5.21316e-112	-0.341617	0.014	0.219	1.86517e-107	0
KIAA1755	7.69636e-112	-0.391901	0.015	0.22	2.75361e-107	0
LINC02511	8.72308e-112	-0.403897	0.007	0.204	3.12094e-107	0
FABP4	1.04821e-111	-0.387447	0.059	0.288	3.7503e-107	0
HSD17B6	1.2312e-111	0.248878	0.223	0.055	4.40498e-107	0
PRKAG2	2.27623e-111	-0.428981	0.184	0.44	8.14388e-107	0
SPIDR	3.21256e-111	0.363724	0.729	0.468	1.14939e-106	0
ATP2B1	1.19622e-110	0.36179	0.454	0.214	4.27983e-106	0
CCNYL1	1.69411e-110	0.307136	0.325	0.116	6.06118e-106	0
TMTC1	2.31833e-110	-0.416813	0.081	0.317	8.29452e-106	0
ARHGEF28	4.17677e-110	0.287072	0.331	0.121	1.49436e-105	0
TLL1	4.51848e-110	0.492226	0.327	0.122	1.61662e-105	0
COL5A1	6.99085e-110	-0.417554	0.145	0.395	2.50119e-105	0
PLD1	1.21487e-109	-0.604404	0.229	0.472	4.34657e-105	0
TANC2	1.37913e-109	0.309043	0.532	0.27	4.93426e-105	0
AC119674.1	2.21477e-109	-0.42239	0.035	0.248	7.92401e-105	0
CARNS1	1.72183e-107	0.211195	0.213	0.051	6.16035e-103	0
KIFC3	1.84363e-107	0.244273	0.259	0.077	6.59615e-103	0
AC016745.1	2.81157e-107	0.231628	0.208	0.049	1.00592e-102	0
AL365295.1	5.79814e-107	-0.402901	0.069	0.295	2.07446e-102	0
BMPR1B	5.99119e-107	0.258678	0.242	0.067	2.14353e-102	0
EYA2	8.68618e-107	-0.341387	0.031	0.239	3.10774e-102	0
CALB2	5.5527e-106	0.319521	0.341	0.129	1.98665e-101	0
NCOA1	7.94148e-106	-0.440567	0.46	0.664	2.8413e-101	0
SPEG	2.03055e-105	0.177023	0.159	0.026	7.26491e-101	0
SEL1L3	4.52602e-105	0.310268	0.283	0.094	1.61932e-100	0
CNTNAP3B	6.46694e-105	0.243293	0.262	0.08	2.31374e-100	0
DPP10	8.38569e-105	0.277851	0.246	0.072	3.00023e-100	0
FHOD3	9.76713e-105	-0.402817	0.012	0.203	3.49448e-100	0
BAIAP2	3.31952e-104	0.216288	0.207	0.05	1.18766e-99	0
CAP2	4.41528e-104	0.258584	0.285	0.095	1.5797e-99	0
PODXL	1.35093e-103	0.272215	0.243	0.07	4.83336e-99	0
TRIO	2.90853e-103	-0.546095	0.496	0.672	1.04062e-98	0
FGD5	3.48486e-103	-0.295351	0.015	0.206	1.24681e-98	0
CCND3	6.55986e-103	0.345711	0.525	0.276	2.34699e-98	0
CCDC80	3.40246e-102	0.244548	0.813	0.567	1.21733e-97	0
PTPRE	4.50446e-102	0.324229	0.468	0.228	1.61161e-97	0
ADAMTS15	7.18639e-102	0.320062	0.293	0.103	2.57115e-97	0
AXL	2.37073e-101	-0.405092	0.097	0.324	8.482e-97	0
NPFFR2	2.40212e-101	0.312002	0.222	0.06	8.5943e-97	0
MFAP5	3.17722e-101	-0.370465	0.014	0.201	1.13675e-96	0
PDE3A	3.28465e-101	0.470326	0.511	0.276	1.17518e-96	0
FMO2	1.2541e-100	-0.329172	0.012	0.198	4.4869e-96	0
ARHGAP42	1.55178e-100	-0.327973	0.041	0.246	5.55197e-96	0
DOCK4	2.73757e-100	-0.583314	0.416	0.627	9.79447e-96	0
RIC3	1.23956e-99	0.200474	0.195	0.046	4.43491e-95	0
OAF	3.50613e-99	-0.269415	0.011	0.192	1.25442e-94	0
MMP2	5.45006e-99	-0.308582	0.008	0.187	1.94992e-94	0
NR3C1	6.26604e-99	-0.389725	0.197	0.436	2.24186e-94	0
KLF5	6.55088e-99	0.250928	0.183	0.041	2.34377e-94	0
NEK7	1.12958e-98	0.333236	0.631	0.385	4.04139e-94	0
PREX2	2.31983e-98	-0.296887	0.021	0.211	8.2999e-94	0
CXCL12	2.36322e-98	-0.298935	0.011	0.191	8.45514e-94	0
CNTN5	2.57136e-98	0.510304	0.224	0.065	9.1998e-94	0
FARS2	4.53934e-98	0.305747	0.679	0.429	1.62408e-93	0
MBP	5.31882e-98	0.324372	0.536	0.293	1.90297e-93	0
PDZRN4	7.59825e-98	0.54122	0.267	0.091	2.7185e-93	0
OSBP2	1.31912e-97	0.246059	0.253	0.08	4.71956e-93	0
ERC2	2.6458e-97	0.246507	0.239	0.072	9.46615e-93	0
SH3RF3	5.34981e-97	-0.337478	0.053	0.258	1.91405e-92	0
TWIST2	6.48517e-97	-0.381981	0.12	0.352	2.32026e-92	0
ANXA8	1.49608e-96	0.175752	0.169	0.034	5.35268e-92	0
COL5A2	1.52117e-96	-0.360969	0.131	0.362	5.44243e-92	0
FGD6	2.7792e-96	0.260036	0.288	0.103	9.94344e-92	0
ATG7	6.4735e-96	0.313799	0.719	0.477	2.31609e-91	0
JAZF1	7.06105e-96	0.33521	0.693	0.455	2.5263e-91	0
CPED1	1.24541e-95	-0.292274	0.036	0.231	4.45582e-91	0
ASAP2	1.51525e-95	-0.383302	0.165	0.397	5.42124e-91	0
VCAN	2.62538e-95	-0.336039	0.013	0.19	9.39308e-91	0
PALLD	4.9749e-95	-0.317154	0.024	0.209	1.77992e-90	0
TSPAN5	1.75872e-94	0.245028	0.247	0.079	6.29234e-90	0
SYNPO2	2.12534e-94	-0.404054	0.065	0.271	7.60405e-90	0
FAS	2.16714e-94	0.237005	0.24	0.074	7.75359e-90	0
ARHGAP5	4.7646e-94	0.305681	0.574	0.334	1.70468e-89	0
AL139383.1	7.70157e-94	-0.31822	0.036	0.228	2.75547e-89	0
ANKS1B	8.1163e-94	0.320107	0.531	0.291	2.90385e-89	0
LINC00578	1.59256e-93	0.269427	0.226	0.067	5.69787e-89	0
CBLB	1.98309e-93	-0.493765	0.27	0.492	7.09509e-89	0
ATP1A1	3.10753e-93	0.333785	0.369	0.164	1.11181e-88	0
PALM2-AKAP2	3.74193e-93	-0.430298	0.252	0.485	1.33879e-88	0
FGFR1	4.85398e-93	-0.412026	0.21	0.439	1.73666e-88	0
MAN1A1	5.14584e-93	-0.401247	0.211	0.448	1.84108e-88	0
MED13L	5.45649e-93	0.29587	0.929	0.777	1.95222e-88	0
FSTL4	5.65658e-93	0.176462	0.15	0.028	2.02381e-88	0
FILIP1	5.92444e-93	-0.351156	0.076	0.284	2.11965e-88	0
CNTN4	5.98161e-93	-0.609522	0.113	0.323	2.1401e-88	0
AMPH	7.3075e-93	-0.268412	0.006	0.173	2.61448e-88	0
DNM1	7.32306e-93	-0.328766	0.083	0.295	2.62005e-88	0
SYNE3	9.43119e-93	-0.255258	0.011	0.183	3.37429e-88	0
AL353138.1	9.46098e-93	0.284944	0.219	0.064	3.38495e-88	0
PLEKHG3	1.0523e-92	0.233327	0.267	0.091	3.76493e-88	0
SOBP	1.4348e-92	-0.379081	0.129	0.352	5.13344e-88	0
TFPI	1.45437e-92	-0.260684	0.008	0.177	5.20344e-88	0
PDK4	1.51946e-92	-0.347696	0.068	0.274	5.43631e-88	0
HTRA3	1.67236e-92	-0.288893	0.005	0.171	5.98338e-88	0
JAK1	2.466e-92	-0.435912	0.598	0.741	8.82285e-88	0
NDFIP2	3.09506e-92	0.254158	0.265	0.091	1.10735e-87	0
ADAMTS12	5.90694e-92	-0.310098	0.038	0.228	2.11339e-87	0
DGLUCY	6.46631e-92	0.295908	0.447	0.225	2.31352e-87	0
COL6A2	9.3387e-92	-0.311886	0.061	0.263	3.3412e-87	0
RAB31	1.12263e-91	0.351329	0.384	0.178	4.01656e-87	0
PLAC9	2.37327e-91	-0.283596	0.013	0.184	8.49109e-87	0
TNFRSF11B	2.41573e-91	0.353926	0.193	0.05	8.64299e-87	0
CLMP	2.65461e-91	-0.374602	0.153	0.381	9.49766e-87	0
ERN1	4.10191e-91	0.25053	0.286	0.105	1.46758e-86	0
KCNH5	4.48596e-91	0.236646	0.168	0.037	1.60499e-86	0
CNKSR3	6.02613e-91	0.304695	0.286	0.106	2.15603e-86	0
LINC01133	6.89276e-91	0.286742	0.355	0.151	2.46609e-86	0
CA12	1.00126e-90	0.370514	0.303	0.118	3.5823e-86	0
TNXB	1.38799e-90	-0.565512	0.614	0.724	4.96597e-86	0
FRMD5	1.9173e-90	0.274834	0.201	0.055	6.85972e-86	0
DNAH6	2.96077e-90	0.201594	0.192	0.049	1.0593e-85	0
ANK2	3.5762e-90	-0.430017	0.06	0.258	1.27949e-85	0
LGALS8	6.54466e-90	0.248695	0.268	0.094	2.34155e-85	0
DPYD	1.08869e-89	0.301211	0.907	0.73	3.89512e-85	0
RTN1	1.22605e-89	0.353204	0.275	0.102	4.38658e-85	0
REV3L	1.38472e-89	-0.469458	0.374	0.574	4.95426e-85	0
FRAS1	1.4543e-89	0.369805	0.251	0.085	5.2032e-85	0
SPTAN1	1.81196e-89	0.338974	0.67	0.434	6.48282e-85	0
KLHL13	1.99927e-89	-0.358918	0.035	0.219	7.15297e-85	0
AP1S3	2.47139e-89	0.276092	0.27	0.096	8.84215e-85	0
ADH1B	2.71185e-89	-0.415638	0.175	0.401	9.70246e-85	0
PPP1R13B	4.25871e-89	0.266833	0.322	0.131	1.52368e-84	0
MAPK10	4.67322e-89	-0.430179	0.435	0.637	1.67199e-84	0
PHLDB1	4.88977e-89	-0.356311	0.099	0.308	1.74946e-84	0
PLAGL1	5.34218e-89	-0.302371	0.047	0.238	1.91133e-84	0
IQSEC1	8.6467e-89	-0.314919	0.058	0.254	3.09362e-84	0
NRG4	8.92537e-89	0.208128	0.167	0.037	3.19332e-84	0
FAM221A	1.81285e-88	0.167666	0.158	0.033	6.48603e-84	0
PRKCH	2.96874e-88	-0.3496	0.06	0.254	1.06216e-83	0
PODN	3.10772e-88	-0.322453	0.051	0.242	1.11188e-83	0
MEOX2	4.68077e-88	0.355479	0.326	0.138	1.67469e-83	0
CELSR1	4.89937e-88	0.183805	0.17	0.039	1.7529e-83	0
DLEU2	5.67761e-88	0.351657	0.632	0.405	2.03134e-83	0
TMEM135	7.12795e-88	-0.405331	0.32	0.534	2.55024e-83	0
GPM6A	8.81518e-88	0.397127	0.304	0.123	3.15389e-83	0
VIT	2.00015e-87	-0.251856	0.006	0.165	7.15614e-83	0
PLXNA4	2.66153e-87	0.45708	0.445	0.24	9.52242e-83	0
ZNF609	3.48953e-87	0.303299	0.844	0.636	1.24848e-82	0
PLLP	4.08575e-87	0.213234	0.217	0.065	1.4618e-82	0
SCN8A	5.02099e-87	0.195242	0.185	0.047	1.79641e-82	0
DDR2	5.62398e-87	-0.370366	0.163	0.382	2.01215e-82	0
TBC1D16	9.46656e-87	-0.315506	0.094	0.3	3.38694e-82	0
NPAS3	1.1568e-86	0.38811	0.561	0.347	4.13881e-82	0
CTIF	1.41885e-86	0.337226	0.527	0.31	5.07636e-82	0
KCNK5	2.11585e-86	0.217188	0.197	0.055	7.57008e-82	0
FRY	3.75946e-86	0.293705	0.387	0.182	1.34506e-81	0
SIK2	3.89422e-86	-0.486058	0.398	0.589	1.39327e-81	0
OSBPL10	7.12233e-86	0.258156	0.367	0.165	2.54823e-81	0
SH3BP5	1.0774e-85	-0.309116	0.046	0.231	3.85472e-81	0
DDB2	1.25369e-85	0.31176	0.404	0.198	4.48544e-81	0
ABO	1.36469e-85	0.189568	0.196	0.054	4.88259e-81	0
ARHGAP26	1.63928e-85	-0.372009	0.157	0.375	5.86501e-81	0
DMKN	2.16464e-85	0.163007	0.155	0.033	7.74465e-81	0
CCDC30	3.68062e-85	0.2392	0.294	0.114	1.31685e-80	0
UNC5C	4.71347e-85	-0.344014	0.06	0.25	1.68638e-80	0
HIP1	5.8393e-85	0.330063	0.53	0.304	2.08919e-80	0
FN1	1.33907e-84	-0.339935	0.026	0.198	4.79092e-80	0
LIFR	3.03701e-84	-0.351057	0.07	0.263	1.08658e-79	0
DGKH	3.67832e-84	0.256183	0.323	0.136	1.31603e-79	0
PLB1	3.9997e-84	0.217341	0.178	0.046	1.43101e-79	0
MPP7	6.08358e-84	0.246859	0.293	0.116	2.17658e-79	0
HPCAL1	6.09467e-84	0.260536	0.315	0.131	2.18055e-79	0
SGMS2	7.42056e-84	0.250875	0.276	0.105	2.65493e-79	0
AP001528.1	1.0124e-83	-0.317036	0.096	0.298	3.62215e-79	0
FNBP1	1.90492e-83	0.279623	0.609	0.371	6.81544e-79	0
PIK3CD	3.28528e-83	0.249324	0.278	0.106	1.17541e-78	0
MSRA	3.75276e-83	0.26392	0.345	0.153	1.34266e-78	0
LIPE-AS1	3.89026e-83	-0.34173	0.1	0.302	1.39186e-78	0
PDGFRB	3.97631e-83	-0.229852	0.008	0.163	1.42265e-78	0
QKI	6.91361e-83	-0.373671	0.372	0.578	2.47355e-78	0
CADPS2	1.34509e-82	0.304382	0.614	0.39	4.81245e-78	0
PLIN1	1.62697e-82	-0.320413	0.088	0.285	5.82097e-78	0
C8orf34	1.91483e-82	-0.297936	0.011	0.166	6.85088e-78	0
EPB41L4A	2.66773e-82	0.278481	0.423	0.214	9.5446e-78	0
KLF6	4.49496e-82	0.286457	0.33	0.145	1.60821e-77	0
ANKRD33B	7.07742e-82	0.269201	0.288	0.115	2.53216e-77	0
Z69733.1	9.73257e-82	0.158288	0.144	0.03	3.48212e-77	0
CRLS1	1.03275e-81	0.277463	0.424	0.216	3.69497e-77	0
KALRN	1.09927e-81	0.303745	0.444	0.235	3.93298e-77	0
LINC02360	1.12816e-81	0.207404	0.168	0.041	4.03633e-77	0
ABCA1	2.25386e-81	-0.361507	0.202	0.421	8.06385e-77	0
ASPHD1	2.61848e-81	0.170876	0.168	0.041	9.36841e-77	0
GOLGA8B	3.05833e-81	0.182605	0.199	0.058	1.09421e-76	0
RALGAPA2	3.79321e-81	0.279753	0.637	0.407	1.35713e-76	0
RRAS2	5.90886e-81	0.289591	0.433	0.224	2.11407e-76	0
RAI1	9.08904e-81	0.257367	0.371	0.175	3.25188e-76	0
ITPR2	9.23218e-81	0.297571	0.64	0.42	3.30309e-76	0
FAM102A	9.35683e-81	0.215851	0.245	0.087	3.34769e-76	0
NXPH2	9.76615e-81	0.172742	0.144	0.03	3.49413e-76	0
RADIL	2.02072e-80	-0.222165	0.009	0.16	7.22975e-76	0
SH3BP4	3.60561e-80	0.250312	0.269	0.103	1.29002e-75	0
OLA1	1.03103e-79	0.22372	0.324	0.138	3.68881e-75	0
CORO2B	1.90803e-79	-0.287624	0.061	0.243	6.82655e-75	0
ATP8A2	2.48182e-79	0.363332	0.212	0.069	8.87945e-75	0
NPAS2	3.87732e-79	0.288297	0.386	0.191	1.38723e-74	0
CLYBL	5.2215e-79	0.241356	0.313	0.133	1.86815e-74	0
PRKY	6.25556e-79	0.329936	0.36	0.173	2.23811e-74	0
EFCAB6	9.85822e-79	0.220392	0.27	0.104	3.52707e-74	0
PCSK5	1.40765e-78	0.403023	0.658	0.464	5.03628e-74	0
TEAD4	1.89686e-78	0.168132	0.15	0.034	6.78657e-74	0
ATP7B	2.68254e-78	0.161993	0.157	0.037	9.59759e-74	0
THBS2	3.03868e-78	-0.336231	0.019	0.175	1.08718e-73	0
STAU2	4.40988e-78	0.286338	0.584	0.367	1.57777e-73	0
SRGAP1	4.68139e-78	-0.350177	0.113	0.308	1.67491e-73	0
APBB1IP	1.11054e-77	-0.3385	0.132	0.331	3.9733e-73	0
UTY	2.28888e-77	0.263092	0.757	0.54	8.18914e-73	0
PLXNB1	3.32121e-77	0.162993	0.162	0.041	1.18826e-72	0
ST3GAL5	4.09987e-77	0.330901	0.481	0.272	1.46685e-72	0
ARID5B	5.95717e-77	0.314931	0.48	0.274	2.13135e-72	0
MARCH3	1.03362e-76	-0.343191	0.086	0.273	3.69809e-72	0
MOK	1.21369e-76	0.218373	0.299	0.125	4.34234e-72	0
VAT1L	1.65829e-76	0.200285	0.158	0.039	5.93302e-72	0
PIP5K1A	3.61753e-76	0.265001	0.555	0.334	1.29428e-71	0
AC104123.1	3.92009e-76	0.257306	0.301	0.129	1.40253e-71	0
ASTN1	4.0025e-76	0.195527	0.168	0.044	1.43202e-71	0
GATA6	4.09106e-76	0.304495	0.415	0.219	1.4637e-71	0
ADAMTS5	7.10926e-76	-0.301213	0.029	0.188	2.54355e-71	0
ZNF608	9.37573e-76	0.239769	0.303	0.13	3.35445e-71	0
WWC2	9.48742e-76	0.277224	0.496	0.284	3.39441e-71	0
MARK1	1.49636e-75	-0.229337	0.018	0.17	5.35367e-71	0
AGTPBP1	1.69786e-75	0.209969	0.271	0.107	6.07461e-71	0
LPCAT2	1.80627e-75	-0.31797	0.034	0.195	6.46247e-71	0
SEMA6D	1.98105e-75	0.231557	0.268	0.106	7.08781e-71	0
BOC	2.49509e-75	-0.463786	0.246	0.441	8.92692e-71	0
PPP4R1	3.00001e-75	0.235926	0.322	0.144	1.07334e-70	0
CAMK2D	3.2733e-75	-0.431295	0.364	0.547	1.17112e-70	0
GRB7	5.88658e-75	0.152044	0.13	0.026	2.1061e-70	0
CFTR	7.53001e-75	0.212778	0.16	0.041	2.69409e-70	0
NRSN2-AS1	9.33128e-75	0.200587	0.22	0.075	3.33855e-70	0
ADCY3	1.00435e-74	-0.267011	0.032	0.191	3.59335e-70	0
LINC01358	1.44485e-74	0.185988	0.18	0.052	5.16937e-70	0
GAL3ST2	4.9652e-74	0.137854	0.124	0.024	1.77645e-69	0
GULP1	6.6124e-74	-0.292024	0.07	0.247	2.36578e-69	0
CATSPERB	1.55395e-73	-0.270675	0.031	0.187	5.55972e-69	0
NEK11	1.89525e-73	0.235003	0.325	0.147	6.78083e-69	0
EFEMP1	1.95665e-73	0.324165	0.515	0.308	7.0005e-69	0
ACOT11	2.75336e-73	0.181906	0.198	0.063	9.85095e-69	0
F5	4.16322e-73	0.174801	0.154	0.039	1.48952e-68	0
AC008691.1	4.65386e-73	0.242782	0.22	0.077	1.66506e-68	0
ANGPT1	4.94455e-73	-0.266592	0.035	0.193	1.76906e-68	0
FER	8.39648e-73	0.2751	0.753	0.556	3.00409e-68	0
ARMC4	1.05802e-72	0.145015	0.128	0.026	3.78537e-68	0
ANTXR1	1.44148e-72	0.357226	0.627	0.425	5.15732e-68	0
PPP1R9A	2.33603e-72	0.254548	0.342	0.163	8.35786e-68	0
PLCL2	3.62439e-72	-0.232214	0.03	0.184	1.29673e-67	0
TET1	5.08403e-72	-0.251129	0.036	0.194	1.81896e-67	0
FGF14	7.91171e-72	-0.355313	0.034	0.188	2.83065e-67	0
DIPK1A	1.05098e-71	0.264991	0.396	0.205	3.76018e-67	0
PAM	1.45672e-71	-0.284472	0.1	0.283	5.21186e-67	0
TET3	2.07041e-71	0.228337	0.271	0.112	7.4075e-67	0
CACHD1	3.08253e-71	0.341359	0.518	0.321	1.10287e-66	0
CCBE1	3.60751e-71	0.286555	0.222	0.08	1.29069e-66	0
ATF7IP2	4.70146e-71	0.245152	0.324	0.15	1.68209e-66	0
GALNT17	5.23031e-71	-0.354395	0.012	0.149	1.8713e-66	0
NINJ2	5.90695e-71	-0.225671	0.011	0.147	2.11339e-66	0
MINDY4	6.46543e-71	0.238196	0.307	0.138	2.3132e-66	0
FBXW11	7.22047e-71	0.256204	0.511	0.304	2.58334e-66	0
RUNX1	7.69786e-71	-0.34278	0.087	0.265	2.75414e-66	0
RHOJ	8.10435e-71	-0.203893	0.01	0.146	2.89958e-66	0
PTPN3	9.38242e-71	0.176399	0.197	0.064	3.35684e-66	0
DAAM1	1.12301e-70	0.306908	0.542	0.341	4.01792e-66	0
SRGAP2	1.2255e-70	0.23472	0.43	0.231	4.38458e-66	0
ADAMTS3	1.70762e-70	0.245339	0.232	0.086	6.10952e-66	0
LRP1B	1.72086e-70	-0.276112	0.017	0.159	6.1569e-66	0
GPAM	1.73381e-70	-0.293471	0.073	0.245	6.20321e-66	0
TLN2	1.9718e-70	-0.460738	0.47	0.615	7.0547e-66	0
PPM1H	2.19172e-70	0.200752	0.214	0.075	7.84153e-66	0
NLGN4Y	6.27555e-70	0.269808	0.432	0.236	2.24527e-65	0
FSTL1	6.81138e-70	-0.381923	0.203	0.396	2.43698e-65	0
FOXP2	8.47722e-70	-0.367065	0.332	0.542	3.03298e-65	0
ADD3	1.01457e-69	-0.373033	0.315	0.507	3.62992e-65	0
COX10-AS1	1.14184e-69	0.248955	0.327	0.154	4.08529e-65	0
RFTN2	1.62655e-69	-0.194674	0.006	0.136	5.81946e-65	0
FGF10-AS1	1.73232e-69	-0.220357	0.006	0.137	6.19788e-65	0
SIPA1L1	2.56703e-69	0.287309	0.431	0.24	9.18432e-65	0
MAGED1	2.99981e-69	0.221505	0.314	0.143	1.07327e-64	0
LAMB1	3.01707e-69	0.348522	0.499	0.306	1.07945e-64	0
ARHGAP28	3.30117e-69	0.277093	0.304	0.138	1.18109e-64	0
NBEA	3.35867e-69	0.241335	0.454	0.253	1.20166e-64	0
SGMS1	1.01783e-68	0.24188	0.557	0.343	3.6416e-64	0
PXDNL	3.51033e-68	-0.345732	0.039	0.19	1.25593e-63	0
GHR	6.71702e-68	-0.452972	0.645	0.743	2.40322e-63	0
CA3	9.84729e-68	0.167426	0.174	0.053	3.52316e-63	0
ATP11A	1.04502e-67	0.250178	0.474	0.274	3.73887e-63	0
GNA12	1.22482e-67	-0.249849	0.067	0.233	4.38217e-63	0
ADAMTS9-AS2	1.80382e-67	0.350824	0.631	0.44	6.4537e-63	0
ABI3BP	1.94821e-67	0.384907	0.734	0.556	6.97032e-63	0
ANGPTL4	2.07655e-67	-0.23543	0.015	0.151	7.4295e-63	0
FGD4	2.8702e-67	0.305327	0.54	0.347	1.0269e-62	0
SERGEF	3.64723e-67	0.204792	0.263	0.11	1.30491e-62	0
PLPP1	3.75607e-67	-0.353353	0.183	0.372	1.34385e-62	0
PDXK	4.63449e-67	0.214128	0.316	0.147	1.65813e-62	0
OSBPL3	4.94844e-67	0.218389	0.194	0.065	1.77045e-62	0
PLXNC1	5.89149e-67	-0.205069	0.008	0.136	2.10786e-62	0
ARMC9	7.34626e-67	0.202365	0.25	0.101	2.62835e-62	0
NIPAL3	7.89427e-67	0.168878	0.187	0.06	2.82441e-62	0
METTL24	7.98681e-67	0.174436	0.189	0.062	2.85752e-62	0
ROBO1	8.3978e-67	-0.372298	0.235	0.431	3.00457e-62	0
TPRG1	1.00159e-66	-0.258158	0.06	0.221	3.58347e-62	0
SNTB1	1.52959e-66	-0.274707	0.063	0.224	5.47256e-62	0
ADIPOQ	1.76374e-66	-0.255935	0.055	0.213	6.3103e-62	0
AC068587.4	1.84004e-66	0.238846	0.302	0.139	6.58329e-62	0
CAMKMT	1.99553e-66	0.282685	0.601	0.397	7.13959e-62	0
AC007255.1	2.02172e-66	0.14107	0.124	0.027	7.23332e-62	0
SH3RF1	2.0285e-66	0.290063	0.497	0.305	7.25758e-62	0
ARHGAP32	2.96772e-66	0.265747	0.509	0.311	1.06179e-61	0
TIMP3	6.94476e-66	-0.48045	0.298	0.49	2.4847e-61	0
PHACTR4	7.97423e-66	0.255769	0.519	0.319	2.85302e-61	0
APBB2	8.35396e-66	-0.375658	0.363	0.534	2.98888e-61	0
LINC00271	1.04192e-65	0.204845	0.223	0.084	3.72779e-61	0
PTCHD4	1.05586e-65	0.254805	0.191	0.065	3.77765e-61	0
GAB1	1.14017e-65	0.267779	0.622	0.42	4.07928e-61	0
LRRC2	1.19047e-65	-0.204509	0.006	0.129	4.25925e-61	0
SHTN1	1.20535e-65	0.188095	0.243	0.097	4.31252e-61	0
ZNF483	1.51516e-65	0.193077	0.249	0.101	5.42095e-61	0
SINHCAF	1.65821e-65	0.162555	0.167	0.05	5.93273e-61	0
LVRN	2.25704e-65	-0.250315	0.054	0.21	8.07523e-61	0
MYO5C	2.46945e-65	0.161126	0.165	0.049	8.83519e-61	0
RGMA	4.84131e-65	-0.203216	0.01	0.136	1.73212e-60	0
PRKCA	6.04012e-65	0.274411	0.68	0.482	2.16103e-60	0
GLIS3	6.29877e-65	-0.394075	0.229	0.42	2.25357e-60	0
PLOD2	1.11946e-64	0.317434	0.363	0.193	4.0052e-60	0
C1S	1.42373e-64	-0.277088	0.113	0.287	5.09383e-60	0
SAMD5	2.10167e-64	0.184262	0.158	0.046	7.51934e-60	0
KIAA1522	2.59664e-64	0.180328	0.201	0.071	9.29027e-60	0
KCNB2	2.81543e-64	-0.410293	0.017	0.147	1.00731e-59	0
RAB27B	3.93091e-64	0.171174	0.166	0.05	1.4064e-59	0
IGFBP7	1.10343e-63	-0.241306	0.015	0.144	3.94787e-59	0
ZBTB16	1.73796e-63	-0.33312	0.133	0.309	6.21808e-59	0
SEMA4A	1.91444e-63	-0.843229	0.031	0.167	6.84948e-59	0
CAB39L	2.02353e-63	-0.267173	0.038	0.182	7.2398e-59	0
ADAMTSL4-AS1	2.18156e-63	0.256517	0.725	0.527	7.8052e-59	0
RTN4	3.31212e-63	-0.335549	0.32	0.517	1.18501e-58	0
SYCP2L	3.63707e-63	0.204883	0.242	0.099	1.30127e-58	0
TMOD3	4.68284e-63	0.235882	0.442	0.252	1.67543e-58	0
NHS	5.33832e-63	-0.235472	0.035	0.176	1.90995e-58	0
DCDC1	5.80232e-63	0.158486	0.16	0.048	2.07595e-58	0
PFKFB3	5.95502e-63	-0.326777	0.161	0.34	2.13059e-58	0
MIR34AHG	6.18548e-63	0.236356	0.312	0.149	2.21304e-58	0
RASA3	7.90845e-63	-0.240371	0.071	0.23	2.82949e-58	0
ZCCHC24	9.18184e-63	-0.238972	0.08	0.243	3.28508e-58	0
PRRX2	9.56363e-63	-0.19558	0.006	0.125	3.42167e-58	0
CAMSAP2	2.84558e-62	0.262933	0.525	0.334	1.01809e-57	0
TBC1D5	3.41063e-62	0.243269	0.813	0.634	1.22026e-57	0
ASPA	3.82493e-62	-0.178615	0.009	0.129	1.36848e-57	0
EYA1	4.23472e-62	-0.225371	0.014	0.138	1.5151e-57	0
NEK5	4.74106e-62	0.147233	0.135	0.035	1.69626e-57	0
ROBO2	5.28613e-62	-0.364278	0.023	0.155	1.89127e-57	0
CMTM4	7.17109e-62	0.207116	0.211	0.079	2.56567e-57	0
PDE7A	8.0601e-62	-0.249708	0.054	0.204	2.88374e-57	0
SPSB1	1.23193e-61	-0.358785	0.134	0.308	4.40761e-57	0
ADGRA2	1.31659e-61	-0.179167	0.01	0.13	4.71049e-57	0
TTLL5	1.60296e-61	0.217478	0.384	0.205	5.73508e-57	0
FBXL17	1.98916e-61	0.244404	0.687	0.487	7.11681e-57	0
C2CD2	3.66536e-61	-0.21669	0.044	0.188	1.31139e-56	0
CRISPLD2	3.80485e-61	-0.383162	0.025	0.156	1.3613e-56	0
SPARCL1	4.33416e-61	-0.206763	0.022	0.152	1.55068e-56	0
GASK1A	4.48625e-61	-0.227052	0.032	0.168	1.60509e-56	0
MPZL1	6.52275e-61	-0.252222	0.067	0.221	2.33371e-56	0
AC011029.1	8.99834e-61	0.140813	0.104	0.02	3.21943e-56	0
SLC7A14-AS1	9.22393e-61	-0.29849	0.025	0.155	3.30014e-56	0
LTBP1	1.03653e-60	-0.224485	0.019	0.145	3.7085e-56	0
SRPX2	1.15185e-60	-0.174279	0.005	0.119	4.12108e-56	0
AC008269.1	1.30934e-60	0.199138	0.256	0.11	4.68457e-56	0
SAMD12-AS1	1.33015e-60	0.145247	0.123	0.03	4.75901e-56	0
TMEM163	1.45818e-60	0.139574	0.125	0.031	5.21708e-56	0
RIN2	1.46483e-60	-0.347582	0.391	0.556	5.24088e-56	0
SLC22A23	1.55634e-60	0.199691	0.259	0.113	5.56826e-56	0
ZNF19	1.57067e-60	0.134879	0.127	0.031	5.61956e-56	0
ATP1B3	1.59717e-60	-0.292698	0.035	0.171	5.71435e-56	0
LRRC4C	1.9131e-60	-0.228053	0.03	0.164	6.84469e-56	0
FRMPD4	3.99274e-60	0.23534	0.174	0.058	1.42852e-55	0
WIPF1	6.51657e-60	-0.249747	0.09	0.251	2.3315e-55	0
RILPL2	7.21245e-60	0.245676	0.19	0.069	2.58047e-55	0
LHFPL2	7.322e-60	-0.247719	0.068	0.221	2.61966e-55	0
HCN1	8.97051e-60	0.234649	0.16	0.05	3.20947e-55	0
DSC3	1.1611e-59	0.157767	0.159	0.049	4.15417e-55	0
SH3KBP1	1.90783e-59	-0.243138	0.081	0.238	6.82583e-55	0
PLEKHG2	2.04036e-59	-0.328519	0.007	0.121	7.3e-55	0
PTPRK	2.63821e-59	0.228867	0.476	0.284	9.43897e-55	0
SGCD	3.21847e-59	-0.301319	0.177	0.353	1.1515e-54	0
TMOD1	4.35752e-59	0.181047	0.208	0.08	1.55903e-54	0
FRMD6	4.38412e-59	-0.338476	0.13	0.298	1.56855e-54	0
IGFBP4	5.27785e-59	-0.290182	0.087	0.247	1.88831e-54	0
SH2D4A	2.21022e-58	0.168241	0.172	0.058	7.90774e-54	0
HAS2	2.77543e-58	-0.229383	0.007	0.119	9.92992e-54	0
NTRK1	3.2554e-58	-0.177392	0.005	0.115	1.16472e-53	0
MACROD2	3.29304e-58	0.337776	0.488	0.313	1.17818e-53	0
USP54	3.55077e-58	0.213466	0.308	0.151	1.27039e-53	0
AGFG2	3.85222e-58	0.14263	0.149	0.044	1.37825e-53	0
BRINP2	4.02215e-58	0.142855	0.115	0.027	1.43904e-53	0
GMPR	4.13281e-58	0.129395	0.116	0.027	1.47864e-53	0
LIPE	4.59686e-58	-0.236155	0.054	0.197	1.64467e-53	0
LINC00922	4.90025e-58	0.214252	0.131	0.036	1.75321e-53	0
WNT11	5.25542e-58	-0.176726	0.005	0.115	1.88028e-53	0
RRBP1	5.81126e-58	-0.279389	0.141	0.31	2.07915e-53	0
PMP22	6.07839e-58	-0.215651	0.056	0.201	2.17473e-53	0
LINC01697	6.57375e-58	-0.216641	0.018	0.14	2.35195e-53	0
TNFRSF8	7.46975e-58	0.125866	0.11	0.025	2.67253e-53	0
LINC00598	8.131e-58	-0.216535	0.035	0.168	2.90911e-53	0
AC007319.1	9.52833e-58	-0.293031	0.036	0.169	3.40905e-53	0
ANKH	1.00641e-57	0.238642	0.357	0.192	3.60072e-53	0
ITLN1	1.01472e-57	-0.185194	0.583	0.34	3.63046e-53	0
ABTB2	1.04911e-57	-0.250009	0.025	0.15	3.75351e-53	0
AFF1	1.32097e-57	0.250598	0.683	0.499	4.72615e-53	0
NFAT5	1.52766e-57	-0.326828	0.494	0.631	5.46565e-53	0
GPR176	1.78649e-57	0.172136	0.146	0.044	6.39171e-53	0
ITGB4	2.35988e-57	0.128279	0.123	0.031	8.44319e-53	0
NR4A3	3.29801e-57	0.401961	0.335	0.18	1.17996e-52	0
ACTB	3.34432e-57	-0.32508	0.161	0.329	1.19653e-52	0
CASC2	4.20054e-57	0.180875	0.194	0.073	1.50287e-52	0
SHC3	5.64551e-57	0.182871	0.181	0.065	2.01985e-52	0
HMCN2	6.47484e-57	-0.206201	0.005	0.113	2.31657e-52	0
ASPH	6.5101e-57	-0.310988	0.325	0.494	2.32918e-52	0
ZFP36L1	1.21183e-56	0.239097	0.703	0.503	4.33568e-52	0
CFLAR	1.21365e-56	-0.260142	0.208	0.388	4.34221e-52	0
RAB11FIP1	1.63297e-56	0.1851	0.201	0.078	5.84243e-52	0
ENOX1	1.82348e-56	0.28186	0.424	0.254	6.52405e-52	0
COL1A1	2.16183e-56	-0.218692	0.048	0.186	7.7346e-52	0
LINC01572	3.04754e-56	0.179573	0.183	0.066	1.09035e-51	0
PLEKHA5	3.82272e-56	-0.382793	0.444	0.585	1.36769e-51	0
PPP2R2C	3.93274e-56	0.117828	0.102	0.022	1.40705e-51	0
C6	4.75548e-56	-0.177849	0.015	0.131	1.70142e-51	0
LPL	5.07699e-56	-0.237539	0.07	0.218	1.81645e-51	0
GLI3	5.11601e-56	-0.288019	0.227	0.405	1.83041e-51	0
PROX1-AS1	5.2446e-56	0.129317	0.102	0.022	1.87641e-51	0
PLXDC1	5.9574e-56	-0.16916	0.009	0.12	2.13144e-51	0
TNFAIP8	1.29508e-55	0.215849	0.274	0.129	4.63354e-51	0
CFAP69	1.37067e-55	0.17473	0.22	0.09	4.90398e-51	0
HSPB8	1.57818e-55	0.292756	0.274	0.132	5.6464e-51	0
CLIP4	1.66822e-55	0.215768	0.399	0.227	5.96856e-51	0
KDM4C	2.27915e-55	0.22663	0.57	0.381	8.15435e-51	0
CSRNP3	1.33842e-54	0.158022	0.19	0.071	4.78859e-50	0
CYP7B1	1.49403e-54	-0.235708	0.018	0.134	5.34533e-50	0
NFIB	1.80278e-54	-0.355118	0.731	0.788	6.44998e-50	0
ZFAND3	2.33762e-54	0.206868	0.872	0.724	8.36354e-50	0
CHL1	2.92718e-54	-0.178835	0.003	0.105	1.04729e-49	0
LRRK2	3.35877e-54	-0.187219	0.035	0.161	1.2017e-49	0
MYO1B	4.38478e-54	-0.178034	0.017	0.131	1.56879e-49	0
SHANK2	5.68758e-54	0.159388	0.151	0.049	2.0349e-49	0
PLEKHA7	7.10302e-54	0.200379	0.262	0.122	2.54132e-49	0
IL6R	1.17462e-53	0.191153	0.285	0.138	4.20255e-49	0
TOM1L1	1.20145e-53	0.132528	0.137	0.041	4.29853e-49	0
PLEKHH2	1.68084e-53	0.210504	0.308	0.157	6.01369e-49	0
RCC1	1.75321e-53	0.156059	0.171	0.061	6.27263e-49	0
ANO6	2.06499e-53	-0.289584	0.195	0.363	7.38811e-49	0
SPATA6	2.68482e-53	-0.279254	0.182	0.346	9.60575e-49	0
DYRK1A	2.8072e-53	0.213184	0.643	0.452	1.00436e-48	0
PTPRJ	3.52006e-53	0.210668	0.303	0.153	1.25941e-48	0
WDPCP	6.22899e-53	0.217059	0.623	0.431	2.22861e-48	0
DUXAP8	9.06846e-53	-0.156185	0.014	0.123	3.24451e-48	0
TDRD10	9.69956e-53	0.184932	0.286	0.139	3.47031e-48	0
RAET1E	1.37159e-52	0.116917	0.112	0.028	4.90728e-48	0
FAM126A	1.38915e-52	-0.215266	0.072	0.214	4.9701e-48	0
FAM49B	2.64358e-52	0.197818	0.35	0.19	9.45819e-48	0
KIAA0556	3.43103e-52	0.17802	0.261	0.123	1.22755e-47	0
N4BP2L2	3.62031e-52	0.201782	0.793	0.61	1.29527e-47	0
PXDN	4.41484e-52	-0.216923	0.07	0.21	1.57954e-47	0
ANXA6	4.85506e-52	-0.152164	0.01	0.114	1.73704e-47	0
STIM2	5.01249e-52	0.185321	0.277	0.135	1.79337e-47	0
AGAP1	5.80489e-52	0.170533	0.832	0.632	2.07687e-47	0
ADAMTS16	6.08389e-52	-0.303877	0.018	0.127	2.17669e-47	0
MID1	1.02469e-51	0.294198	0.477	0.306	3.66615e-47	0
CASC20	1.08065e-51	0.122863	0.111	0.028	3.86636e-47	0
ZHX3	1.4382e-51	-0.212103	0.071	0.211	5.14559e-47	0
GSDME	1.49397e-51	0.134931	0.141	0.044	5.34511e-47	0
FAT4	1.77205e-51	-0.239124	0.077	0.217	6.34003e-47	0
DTX1	1.93389e-51	-0.149485	0.007	0.109	6.91909e-47	0
LMOD1	2.02495e-51	-0.158837	0.005	0.103	7.24486e-47	0
CAT	2.04784e-51	-0.181882	0.038	0.161	7.32676e-47	0
AQP7	2.2078e-51	-0.304468	0.073	0.211	7.89908e-47	0
DPH6	2.44268e-51	0.221345	0.415	0.246	8.73943e-47	0
IL33	2.50767e-51	-0.157739	0.008	0.11	8.97195e-47	0
NEDD9	2.76326e-51	0.244438	0.232	0.106	9.88639e-47	0
MAML2	3.26375e-51	0.367823	0.861	0.749	1.1677e-46	0
COL6A1	4.37765e-51	-0.175239	0.022	0.135	1.56624e-46	0
RFX2	7.04085e-51	0.197947	0.409	0.238	2.51908e-46	0
LDLRAD3	8.87136e-51	-0.237986	0.105	0.253	3.17399e-46	0
POC1B	9.25583e-51	0.165849	0.213	0.09	3.31155e-46	0
CLEC16A	9.53644e-51	0.199983	0.41	0.241	3.41195e-46	0
SLC16A7	9.94576e-51	-0.262424	0.155	0.313	3.55839e-46	0
CPLANE1	1.00388e-50	0.232857	0.536	0.362	3.59169e-46	0
SH3D19	1.03592e-50	-0.327774	0.465	0.603	3.70633e-46	0
TRAF5	1.08758e-50	0.166097	0.212	0.09	3.89116e-46	0
RIMBP2	1.44233e-50	0.142178	0.134	0.041	5.16035e-46	0
LAMA5	1.90583e-50	0.115242	0.116	0.031	6.81868e-46	0
AC008050.1	1.9124e-50	-0.185252	0.016	0.123	6.84219e-46	0
SH3PXD2B	2.14558e-50	-0.241888	0.085	0.227	7.67645e-46	0
SLC22A5	2.29696e-50	0.143302	0.151	0.051	8.21807e-46	0
SMAD6	2.66996e-50	-0.156491	0.012	0.116	9.5526e-46	0
NNMT	3.25255e-50	-0.235203	0.087	0.23	1.1637e-45	0
ALDH2	5.04148e-50	-0.220395	0.082	0.223	1.80374e-45	0
PDE1C	7.19416e-50	-0.212715	0.035	0.153	2.57393e-45	0
NLRP1	8.46726e-50	-0.181833	0.042	0.166	3.02942e-45	0
DOCK10	9.08436e-50	-0.164565	0.012	0.114	3.2502e-45	0
GPC5	1.08539e-49	-0.499329	0.019	0.125	3.88331e-45	0
AL136119.1	1.16197e-49	-0.235708	0.058	0.188	4.15729e-45	0
RAP1A	1.35772e-49	-0.235615	0.122	0.273	4.85766e-45	0
TIMP2	1.41063e-49	-0.245418	0.125	0.276	5.04696e-45	0
PKP2	1.4513e-49	0.13231	0.144	0.047	5.19246e-45	0
ENG	2.10654e-49	-0.175477	0.018	0.125	7.53678e-45	0
FGFR2	3.04329e-49	0.131735	0.124	0.036	1.08883e-44	0
IL1R1	3.42442e-49	0.260538	0.392	0.236	1.22519e-44	0
HIF3A	4.8528e-49	-0.164727	0.017	0.123	1.73623e-44	0
RFFL	6.12199e-49	0.181882	0.286	0.145	2.19033e-44	0
PDPN	6.21918e-49	0.187466	0.197	0.082	2.2251e-44	0
IGSF9	6.30867e-49	0.109387	0.104	0.026	2.25712e-44	0
PALM	6.62509e-49	-0.2279	0.112	0.258	2.37033e-44	0
MROH7	6.6494e-49	0.127799	0.138	0.045	2.37902e-44	0
RSPO3	8.47083e-49	-0.150689	0.007	0.102	3.03069e-44	0
FTCDNL1	1.16091e-48	0.146069	0.16	0.058	4.15349e-44	0
ZEB1-AS1	1.30129e-48	-0.169433	0.015	0.118	4.65575e-44	0
COL8A1	1.55072e-48	0.343032	0.262	0.132	5.54817e-44	0
FBXL2	1.70536e-48	0.175059	0.241	0.112	6.10145e-44	0
MAL2	1.92604e-48	0.136376	0.146	0.05	6.89098e-44	0
C11orf49	1.98452e-48	0.204683	0.433	0.265	7.10021e-44	0
LMNA	2.00067e-48	0.216637	0.688	0.504	7.15801e-44	0
ST3GAL6	2.12318e-48	0.180522	0.264	0.129	7.5963e-44	0
AC079298.3	3.07267e-48	-0.181935	0.006	0.1	1.09934e-43	0
SH3PXD2A	3.5783e-48	-0.239322	0.13	0.28	1.28024e-43	0
NALCN	3.99768e-48	0.138776	0.126	0.038	1.43029e-43	0
AC079142.1	4.04644e-48	0.192647	0.229	0.105	1.44773e-43	0
SERTM1	4.73158e-48	0.142501	0.132	0.042	1.69287e-43	0
ACSS3	8.02548e-48	-0.195218	0.07	0.203	2.87136e-43	0
TNFSF14	8.16916e-48	0.170458	0.188	0.077	2.92276e-43	0
HMCN1	1.03715e-47	-0.185122	0.023	0.131	3.71073e-43	0
FOSL2	1.08093e-47	0.217425	0.413	0.251	3.86736e-43	0
SAMHD1	1.18331e-47	-0.241293	0.092	0.23	4.23366e-43	0
AC104041.1	1.25803e-47	0.222007	0.279	0.14	4.501e-43	0
AC006504.5	1.2858e-47	0.135883	0.138	0.045	4.60032e-43	0
TSGA10	1.32908e-47	0.146007	0.161	0.06	4.75517e-43	0
ARHGAP23	1.44724e-47	0.172065	0.244	0.116	5.17794e-43	0
STON2	1.52913e-47	-0.180172	0.03	0.142	5.47091e-43	0
RALGPS1	2.32523e-47	0.158181	0.204	0.088	8.3192e-43	0
LINC00571	2.56833e-47	0.160271	0.188	0.077	9.18897e-43	0
FNDC3A	3.11558e-47	0.196606	0.485	0.312	1.11469e-42	0
PWWP3A	3.45645e-47	0.181542	0.318	0.172	1.23665e-42	0
PTEN	3.71197e-47	-0.339691	0.344	0.485	1.32807e-42	0
DIAPH2	4.11552e-47	0.204928	0.797	0.637	1.47245e-42	0
GPC3	4.28422e-47	-0.217334	0.035	0.148	1.53281e-42	0
AC124852.1	7.00165e-47	-0.213432	0.058	0.183	2.50505e-42	0
CHD9	7.01052e-47	-0.316703	0.655	0.729	2.50822e-42	0
SLC41A2	7.95859e-47	0.185854	0.311	0.168	2.84742e-42	0
CDHR3	9.45411e-47	-0.175466	0.035	0.149	3.38249e-42	0
FASTKD1	9.7175e-47	0.136409	0.164	0.062	3.47673e-42	0
COL4A5	1.26268e-46	0.210051	0.309	0.166	4.51762e-42	0
SETD7	1.32441e-46	-0.17856	0.046	0.165	4.73847e-42	0
PNPLA2	1.33999e-46	-0.221161	0.076	0.207	4.79422e-42	0
FGF1	1.53308e-46	0.194056	0.148	0.053	5.48505e-42	0
CALCRL	1.56638e-46	-0.196446	0.054	0.177	5.60419e-42	0
KANK2	2.02798e-46	-0.187372	0.058	0.183	7.25569e-42	0
ITGB1	2.33737e-46	-0.194123	0.062	0.189	8.36265e-42	0
CRADD	2.61097e-46	0.20857	0.47	0.302	9.34154e-42	0
PRKCZ	2.88407e-46	0.108141	0.106	0.029	1.03186e-41	0
FERMT2	3.46573e-46	-0.253832	0.166	0.318	1.23997e-41	0
C12orf75	3.70844e-46	0.140527	0.14	0.048	1.3268e-41	0
ASIC2	4.29357e-46	0.179662	0.129	0.042	1.53615e-41	0
PLIN5	7.06356e-46	-0.189818	0.035	0.146	2.5272e-41	0
DOCK3	7.1333e-46	0.139019	0.146	0.052	2.55215e-41	0
AC020911.2	8.11665e-46	0.120374	0.119	0.036	2.90397e-41	0
PIK3R1	9.73693e-46	-0.205669	0.083	0.217	3.48368e-41	0
LMTK2	1.01802e-45	0.153066	0.229	0.106	3.64225e-41	0
SYT4	1.16911e-45	0.186954	0.188	0.079	4.18285e-41	0
ITGA5	2.31188e-45	-0.172138	0.023	0.126	8.27143e-41	0
LITAF	2.58096e-45	-0.227835	0.066	0.191	9.23415e-41	0
GPX3	2.90456e-45	-0.153083	0.012	0.106	1.03919e-40	0
PAMR1	3.50826e-45	-0.160206	0.015	0.112	1.25518e-40	0
IQCK	5.27241e-45	0.153229	0.198	0.086	1.88636e-40	0
MMP16	6.59227e-45	-0.191192	0.018	0.116	2.35858e-40	0
RAB7B	7.16345e-45	0.145826	0.167	0.066	2.56294e-40	0
FANK1	1.40732e-44	0.121448	0.135	0.046	5.03512e-40	0
MAP7	1.51862e-44	0.144895	0.17	0.068	5.43334e-40	0
ZFP36	1.80978e-44	-0.188338	0.04	0.152	6.47503e-40	0
TMSB10	2.24452e-44	-0.196087	0.035	0.144	8.03045e-40	0
ESRRG	3.79357e-44	-0.17569	0.035	0.143	1.35726e-39	0
CEP126	3.90195e-44	-0.147842	0.023	0.124	1.39604e-39	0
FAM171A1	4.0396e-44	-0.158684	0.026	0.129	1.44529e-39	0
NABP1	5.33212e-44	0.168609	0.217	0.1	1.90773e-39	0
CST3	7.50955e-44	-0.151507	0.015	0.11	2.68677e-39	0
GRIK2	7.78105e-44	0.261712	0.203	0.092	2.78391e-39	0
Z93930.2	8.95987e-44	0.207663	0.362	0.216	3.20566e-39	0
LINC00278	1.04139e-43	-0.272507	0.218	0.369	3.72587e-39	0
GABRB2	1.65165e-43	0.202918	0.159	0.062	5.90928e-39	0
SLMAP	1.65681e-43	0.191083	0.512	0.342	5.92772e-39	0
AR	2.16846e-43	-0.145507	0.016	0.11	7.7583e-39	0
TACC1	3.08695e-43	-0.296018	0.295	0.442	1.10445e-38	0
LRBA	5.22255e-43	0.187092	0.661	0.492	1.86852e-38	0
KCNB1	5.45412e-43	0.148099	0.167	0.067	1.95138e-38	0
DIRC3	6.72202e-43	-0.232075	0.087	0.215	2.405e-38	0
IFT80	7.025e-43	0.158431	0.244	0.121	2.5134e-38	0
AP000842.2	7.43272e-43	0.129214	0.124	0.041	2.65928e-38	0
SNCAIP	7.48638e-43	0.202523	0.225	0.108	2.67848e-38	0
ARHGEF17	9.13335e-43	0.142093	0.183	0.078	3.26773e-38	0
BTRC	1.21843e-42	0.186603	0.482	0.316	4.35929e-38	0
HK1	1.26489e-42	-0.148933	0.024	0.123	4.52552e-38	0
RBPJ	1.27959e-42	-0.245375	0.307	0.47	4.5781e-38	0
PLIN4	1.36425e-42	-0.204421	0.061	0.179	4.88102e-38	0
ULK4	1.60903e-42	0.197435	0.371	0.224	5.75677e-38	0
MYL6	1.86581e-42	-0.18365	0.047	0.159	6.67551e-38	0
MAN1C1	1.92882e-42	-0.203597	0.106	0.24	6.90095e-38	0
PDGFD	2.19126e-42	0.264645	0.358	0.211	7.8399e-38	0
LEPR	2.41498e-42	-0.258066	0.095	0.222	8.64031e-38	0
PRICKLE2	3.30408e-42	-0.262022	0.228	0.378	1.18213e-37	0
SPTBN4	3.45926e-42	0.14087	0.176	0.073	1.23765e-37	0
AMMECR1	5.49938e-42	0.153052	0.18	0.077	1.96757e-37	0
MLXIPL	6.23902e-42	-0.204199	0.102	0.233	2.2322e-37	0
DDHD1	6.61657e-42	-0.173572	0.058	0.174	2.36728e-37	0
PARP8	9.11086e-42	0.180597	0.342	0.199	3.25968e-37	0
ACSL1	9.2073e-42	-0.216618	0.087	0.212	3.29419e-37	0
CRISPLD1	9.82629e-42	0.135575	0.123	0.041	3.51565e-37	0
SOGA1	1.14956e-41	-0.198834	0.107	0.24	4.1129e-37	0
PDE10A	1.2342e-41	0.243846	0.581	0.415	4.41571e-37	0
AAMDC	1.29747e-41	0.176814	0.306	0.17	4.64209e-37	0
GFOD1	1.40317e-41	0.182813	0.217	0.104	5.02027e-37	0
CSAD	1.50259e-41	-0.188954	0.1	0.23	5.37597e-37	0
MIR193BHG	1.57401e-41	-0.139923	0.02	0.114	5.63148e-37	0
DCLK2	1.70964e-41	0.152713	0.202	0.092	6.11674e-37	0
MAPKBP1	1.98596e-41	0.166548	0.252	0.129	7.10536e-37	0
VGLL4	2.68523e-41	0.196518	0.605	0.435	9.60721e-37	0
KDM7A	2.70268e-41	-0.187664	0.066	0.184	9.66964e-37	0
BAIAP2L1	2.98354e-41	0.101459	0.103	0.03	1.06745e-36	0
ITGA9	3.54689e-41	-0.152159	0.027	0.125	1.26901e-36	0
CLDN15	3.68046e-41	0.122095	0.148	0.056	1.31679e-36	0
LONRF2	3.97083e-41	0.139667	0.153	0.06	1.42068e-36	0
TBC1D2B	4.18085e-41	0.201539	0.479	0.325	1.49582e-36	0
ENAH	4.4859e-41	-0.227558	0.106	0.234	1.60497e-36	0
LINC00923	4.64764e-41	0.124818	0.113	0.036	1.66283e-36	0
ULK2	6.24619e-41	0.185054	0.313	0.178	2.23476e-36	0
IQCJ-SCHIP1	6.36631e-41	0.15754	0.191	0.086	2.27774e-36	0
ASCC3	7.54677e-41	0.172759	0.416	0.262	2.70008e-36	0
MMP24	8.96048e-41	0.126916	0.131	0.046	3.20588e-36	0
DNAH14	1.00183e-40	0.160687	0.217	0.104	3.58436e-36	0
GPSM2	1.17233e-40	-0.139724	0.013	0.1	4.19435e-36	0
MDM2	1.56263e-40	0.335355	0.313	0.187	5.59077e-36	0
PCBP1-AS1	1.89697e-40	-0.211706	0.146	0.285	6.78698e-36	0
DTNB	2.01011e-40	0.172082	0.295	0.164	7.19178e-36	0
BCL2	2.08638e-40	-0.258383	0.178	0.319	7.46467e-36	0
CFAP299	3.59946e-40	0.125446	0.101	0.03	1.28782e-35	0
GTDC1	4.01599e-40	-0.222496	0.158	0.297	1.43684e-35	0
FAAH2	4.66278e-40	0.100154	0.103	0.031	1.66825e-35	0
COL14A1	4.75534e-40	-0.183068	0.017	0.106	1.70137e-35	0
BICD1	6.79558e-40	0.17254	0.36	0.215	2.43132e-35	0
AC073114.1	7.37822e-40	0.256458	0.177	0.078	2.63978e-35	0
FTL	7.6496e-40	-0.174463	0.035	0.135	2.73687e-35	0
PBX3	8.61913e-40	0.414357	0.676	0.557	3.08375e-35	0
ADAMTS2	9.24488e-40	-0.20089	0.095	0.22	3.30763e-35	0
TRAF3IP2-AS1	9.28646e-40	-0.245922	0.163	0.3	3.32251e-35	0
GPRC5D-AS1	9.89344e-40	0.112089	0.143	0.054	3.53967e-35	0
GRK5	1.17466e-39	-0.481802	0.327	0.448	4.20269e-35	0
SUSD6	1.31122e-39	0.173982	0.268	0.145	4.69129e-35	0
ANOS1	1.45151e-39	0.145508	0.182	0.08	5.19321e-35	0
ST8SIA1	1.66102e-39	-0.157775	0.031	0.128	5.94278e-35	0
NID2	2.18852e-39	-0.175041	0.028	0.123	7.83008e-35	0
KIRREL1	2.32064e-39	0.196265	0.478	0.321	8.30277e-35	0
NRCAM	2.6405e-39	0.106164	0.106	0.033	9.44717e-35	0
LRIG1	3.9657e-39	-0.181502	0.058	0.169	1.41885e-34	0
GPRC5A	4.32694e-39	0.294123	0.248	0.133	1.54809e-34	0
PPP1R21	5.14572e-39	0.167779	0.305	0.174	1.84104e-34	0
CHPT1	5.46035e-39	-0.140496	0.03	0.126	1.95361e-34	0
ZNF521	9.67103e-39	-0.265486	0.369	0.504	3.4601e-34	0
CA13	1.0694e-38	0.109154	0.124	0.044	3.82609e-34	0
BDKRB2	1.08368e-38	-0.175203	0.033	0.13	3.87718e-34	0
DLG1	1.13435e-38	0.18146	0.562	0.404	4.05846e-34	0
SLC19A2	1.46881e-38	-0.138232	0.021	0.111	5.25511e-34	0
FAM118A	1.49433e-38	-0.159826	0.046	0.15	5.34641e-34	0
ANXA4	1.51233e-38	0.190759	0.393	0.249	5.4108e-34	0
EPHA6	1.55243e-38	-0.202129	0.023	0.113	5.5543e-34	0
PNPLA7	2.25976e-38	-0.166751	0.056	0.164	8.08496e-34	0
TNFRSF10B	2.49377e-38	0.219174	0.21	0.103	8.92222e-34	0
ZBTB8A	2.60136e-38	0.167311	0.232	0.119	9.30713e-34	0
SRGAP2C	3.92577e-38	0.138022	0.21	0.102	1.40456e-33	0
CDC42EP4	3.98216e-38	-0.204369	0.063	0.173	1.42474e-33	0
TPD52L1	4.22904e-38	0.115686	0.116	0.04	1.51306e-33	0
AAK1	4.63513e-38	0.218769	0.499	0.354	1.65836e-33	0
ABCC9	6.91506e-38	-0.160508	0.039	0.137	2.47407e-33	0
MAP4K4	7.832e-38	0.205954	0.595	0.449	2.80213e-33	0
SAMD4A	8.26716e-38	-0.268821	0.191	0.33	2.95782e-33	0
KIAA1841	1.11351e-37	-0.156527	0.05	0.154	3.98391e-33	0
PTPRA	1.16353e-37	-0.264482	0.322	0.453	4.16287e-33	0
AC079781.5	1.57112e-37	0.171135	0.402	0.256	5.62117e-33	0
RIPOR2	1.9784e-37	0.136501	0.175	0.078	7.07832e-33	0
FZD4	2.63776e-37	-0.130989	0.024	0.113	9.43738e-33	0
PPIP5K1	2.75151e-37	0.117285	0.144	0.057	9.84435e-33	0
LINC00894	3.15287e-37	0.184347	0.4	0.257	1.12803e-32	0
PGM5	3.92592e-37	-0.169221	0.038	0.134	1.40462e-32	0
OSGIN2	4.01884e-37	0.178964	0.118	0.042	1.43786e-32	0
COL12A1	5.24955e-37	-0.257792	0.097	0.217	1.87818e-32	0
CERS6	6.9808e-37	0.145334	0.204	0.099	2.49759e-32	0
PLA2G4C	7.37223e-37	-0.13294	0.018	0.101	2.63764e-32	0
RSPH3	9.33393e-37	0.101859	0.114	0.039	3.33949e-32	0
FAT1	1.1066e-36	0.164237	0.243	0.128	3.9592e-32	0
ZNRF3	1.16059e-36	0.173652	0.346	0.212	4.15236e-32	0
P2RX7	1.1632e-36	0.118835	0.132	0.05	4.16169e-32	0
UVRAG	1.90039e-36	0.182342	0.562	0.408	6.79921e-32	0
CABLES1	2.20766e-36	-0.171096	0.081	0.195	7.89858e-32	0
EXOC4	2.22488e-36	0.17568	0.802	0.65	7.96017e-32	0
DPYSL3	2.37217e-36	-0.271251	0.178	0.309	8.48714e-32	0
HOMER1	2.68916e-36	0.195598	0.205	0.101	9.62129e-32	0
ARHGAP17	2.80547e-36	0.160067	0.356	0.218	1.00374e-31	0
AC046134.2	2.92669e-36	0.156893	0.246	0.131	1.04711e-31	0
DNMT1	3.05021e-36	-0.14022	0.03	0.121	1.0913e-31	0
RAP1GAP2	3.07344e-36	0.136013	0.155	0.066	1.09961e-31	0
TRHDE-AS1	3.96877e-36	-0.149855	0.038	0.133	1.41995e-31	0
ARHGAP15	4.44331e-36	-0.144448	0.032	0.124	1.58973e-31	0
NBEAL1	4.73781e-36	-0.227517	0.245	0.383	1.69509e-31	0
TM7SF3	6.09872e-36	0.167572	0.268	0.15	2.182e-31	0
BABAM2	7.63529e-36	0.177175	0.502	0.351	2.73175e-31	0
PECR	8.7062e-36	-0.150415	0.045	0.143	3.1149e-31	0
PICALM	9.81451e-36	-0.242938	0.375	0.504	3.51144e-31	0
DSE	1.07021e-35	0.212036	0.384	0.249	3.829e-31	0
TMEM72-AS1	1.58232e-35	-0.169484	0.032	0.122	5.66123e-31	0
ITM2B	1.70442e-35	-0.188815	0.115	0.236	6.09807e-31	0
MAML3	2.66588e-35	0.229651	0.507	0.364	9.53798e-31	0
GSAP	4.59418e-35	0.125021	0.165	0.074	1.64371e-30	0
IGFBP5	5.15715e-35	-0.331717	0.258	0.391	1.84513e-30	0
ANO5	5.16384e-35	0.101536	0.113	0.04	1.84752e-30	0
HSPA12A	6.82128e-35	0.150404	0.284	0.162	2.44052e-30	0
ITGB1BP1	6.91509e-35	-0.140103	0.045	0.142	2.47408e-30	0
CIDEA	7.09361e-35	-0.159	0.044	0.139	2.53795e-30	0
ZNF532	7.16457e-35	-0.176946	0.106	0.224	2.56334e-30	0
APOL6	8.96745e-35	-0.137035	0.04	0.134	3.20838e-30	0
STXBP1	1.03658e-34	-0.207586	0.17	0.298	3.70869e-30	0
CFI	1.11242e-34	0.140834	0.225	0.117	3.98001e-30	0
RNF144A	1.58227e-34	-0.131331	0.025	0.109	5.66104e-30	0
CCDC57	1.67468e-34	0.158359	0.332	0.202	5.99169e-30	0
HRH1	2.05147e-34	0.183786	0.274	0.156	7.33976e-30	0
PRR5	2.50866e-34	-0.123459	0.022	0.104	8.9755e-30	0
MAOA	2.54401e-34	-0.152506	0.048	0.144	9.10196e-30	0
NKAIN3	2.568e-34	0.134573	0.101	0.033	9.18777e-30	0
TRABD2B	2.6117e-34	-0.20306	0.085	0.193	9.34415e-30	0
RIMS1	3.08318e-34	0.158206	0.14	0.058	1.1031e-29	0
OSMR-AS1	3.40098e-34	0.157127	0.287	0.166	1.2168e-29	0
PRKAR1B	3.52482e-34	0.115493	0.124	0.048	1.26111e-29	0
HEATR5A	4.01575e-34	0.16775	0.442	0.299	1.43675e-29	0
YAP1	4.8949e-34	0.172239	0.584	0.433	1.7513e-29	0
NRK	5.52521e-34	0.184898	0.134	0.055	1.97681e-29	0
AC073389.2	5.87571e-34	0.104584	0.119	0.044	2.10221e-29	0
LINC01473	8.69642e-34	0.193743	0.585	0.442	3.1114e-29	0
NFYC	9.14222e-34	0.1435	0.254	0.14	3.2709e-29	0
DOCK9	1.37373e-33	0.168882	0.416	0.276	4.91493e-29	0
SUSD1	1.46986e-33	-0.136545	0.029	0.115	5.25886e-29	0
SPAG9	1.66355e-33	-0.217022	0.304	0.438	5.95186e-29	0
STX12	1.83975e-33	-0.156739	0.066	0.168	6.58225e-29	0
SUCO	2.83577e-33	0.139903	0.243	0.132	1.01458e-28	0
CIRBP	3.08193e-33	-0.16161	0.081	0.189	1.10265e-28	0
RAD23B	4.53674e-33	0.165636	0.345	0.219	1.62316e-28	0
PTTG1IP	4.86289e-33	0.140367	0.22	0.116	1.73984e-28	0
TNK2	4.98999e-33	0.114079	0.15	0.065	1.78532e-28	0
KCTD16	5.18639e-33	0.118463	0.104	0.036	1.85559e-28	0
VAPA	6.01964e-33	0.152732	0.309	0.185	2.15371e-28	0
RAB8B	6.29664e-33	-0.174367	0.101	0.212	2.25281e-28	0
PIK3CB	6.56413e-33	0.151586	0.317	0.192	2.34852e-28	0
HUNK	6.78758e-33	-0.149328	0.024	0.105	2.42846e-28	0
MAP3K20	7.75461e-33	-0.177631	0.115	0.231	2.77444e-28	0
RBPMS	8.0312e-33	-0.349851	0.547	0.641	2.8734e-28	0
ENPP2	8.93701e-33	-0.129402	0.021	0.1	3.19748e-28	0
STT3B	1.10505e-32	0.157357	0.32	0.196	3.95366e-28	0
CHSY3	1.25231e-32	-0.18656	0.076	0.18	4.48052e-28	0
SLC7A8	1.35543e-32	0.141313	0.138	0.058	4.84947e-28	0
EIF1	1.42214e-32	-0.142657	0.047	0.14	5.08813e-28	0
LINC00882	1.89798e-32	-0.163518	0.054	0.15	6.79061e-28	0
TBC1D12	1.92327e-32	-0.214811	0.123	0.236	6.88108e-28	0
TIMP1	2.28411e-32	-0.323042	0.066	0.163	8.17209e-28	0
AMOTL2	2.33459e-32	0.134897	0.186	0.092	8.3527e-28	0
AC119673.2	3.27998e-32	0.110955	0.146	0.063	1.17351e-27	0
PRORP	3.43087e-32	0.137947	0.25	0.139	1.2275e-27	0
LTBP4	3.50276e-32	-0.154949	0.077	0.181	1.25322e-27	0
C1R	3.54764e-32	-0.17778	0.073	0.175	1.26927e-27	0
SON	3.85397e-32	-0.179758	0.157	0.28	1.37887e-27	0
PCBP3	4.13361e-32	0.12436	0.194	0.097	1.47892e-27	0
AL035530.2	4.31691e-32	0.102737	0.117	0.045	1.5445e-27	0
DNAAF4	4.61809e-32	0.107837	0.141	0.061	1.65226e-27	0
TRIM8	5.08166e-32	-0.130265	0.043	0.134	1.81812e-27	0
EPS15	5.1416e-32	-0.219633	0.3	0.427	1.83956e-27	0
ARHGAP20	5.26059e-32	-0.158426	0.074	0.177	1.88214e-27	0
CPE	5.3845e-32	0.192896	0.369	0.241	1.92647e-27	0
NDE1	5.81506e-32	-0.137513	0.052	0.146	2.08051e-27	0
PAPLN	6.23297e-32	-0.137817	0.033	0.118	2.23003e-27	0
AC073332.1	9.41574e-32	0.121452	0.126	0.051	3.36876e-27	0
MEIS1	1.1635e-31	0.189678	0.667	0.527	4.16278e-27	0
MRC2	1.32664e-31	-0.234426	0.263	0.392	4.74646e-27	0
NLRC5	1.3718e-31	0.128505	0.208	0.108	4.90802e-27	0
MKLN1	1.41402e-31	-0.242824	0.404	0.514	5.05908e-27	0
PLCE1	1.91745e-31	0.140323	0.236	0.13	6.86025e-27	0
AHI1	2.01874e-31	0.156681	0.588	0.436	7.22266e-27	0
UBA52	2.4761e-31	-0.131954	0.026	0.105	8.85899e-27	0
PPP2R1B	2.74184e-31	-0.16721	0.074	0.174	9.80977e-27	0
DIS3L2	2.83363e-31	0.146106	0.391	0.256	1.01382e-26	0
GPD1	2.84386e-31	-0.132862	0.029	0.11	1.01748e-26	0
AKAP13	2.96359e-31	0.158394	0.853	0.726	1.06031e-26	0
EGFR	3.33266e-31	-0.284909	0.365	0.482	1.19236e-26	0
CCDC91	3.38113e-31	0.171862	0.465	0.326	1.2097e-26	0
CPEB4	3.963e-31	0.195978	0.313	0.198	1.41788e-26	0
CLOCK	4.25633e-31	0.154616	0.307	0.189	1.52283e-26	0
PPARGC1A	5.22947e-31	0.128838	0.14	0.061	1.871e-26	0
STX18-AS1	6.0629e-31	0.14088	0.249	0.14	2.16918e-26	0
FAM13A	6.24004e-31	-0.252892	0.314	0.43	2.23256e-26	0
AL158152.1	6.62331e-31	0.132017	0.221	0.119	2.36969e-26	0
VSIR	6.74943e-31	0.111548	0.169	0.08	2.41481e-26	0
MPP5	8.63541e-31	0.13368	0.259	0.148	3.08958e-26	0
NFIX	8.64816e-31	-0.215681	0.326	0.453	3.09414e-26	0
MAST2	1.0923e-30	-0.14763	0.067	0.164	3.90805e-26	0
PELI2	1.10126e-30	-0.170085	0.08	0.181	3.9401e-26	0
MDGA1	1.17709e-30	0.101616	0.106	0.039	4.2114e-26	0
ZSWIM6	1.18502e-30	0.210343	0.571	0.443	4.23977e-26	0
ZNF544	1.23143e-30	0.132616	0.245	0.138	4.40581e-26	0
SEMA3A	1.27607e-30	-0.17408	0.094	0.199	4.56551e-26	0
CTBP2	1.31283e-30	-0.230171	0.235	0.358	4.69705e-26	0
FUT8	1.34318e-30	-0.203053	0.16	0.276	4.80563e-26	0
DSCAML1	1.35796e-30	0.287484	0.377	0.262	4.85851e-26	0
NAPEPLD	1.42457e-30	0.115408	0.162	0.076	5.09682e-26	0
LINC00486	1.50831e-30	-0.154991	0.084	0.186	5.39643e-26	0
STK3	1.53053e-30	-0.244816	0.446	0.55	5.47594e-26	0
PPP1R10	1.61114e-30	0.143788	0.326	0.203	5.76435e-26	0
H6PD	1.84958e-30	0.131608	0.258	0.148	6.61742e-26	0
CATSPERG	2.4162e-30	0.10256	0.131	0.055	8.6447e-26	0
GBE1	2.64308e-30	-0.212398	0.219	0.34	9.4564e-26	0
TNRC6C	2.9151e-30	-0.202612	0.244	0.369	1.04296e-25	0
ATP5F1E	3.20265e-30	-0.142032	0.042	0.127	1.14585e-25	0
TAFA5	3.84607e-30	0.135621	0.148	0.068	1.37605e-25	0
FEZ2	4.00031e-30	0.113498	0.175	0.086	1.43123e-25	0
SIL1	4.63237e-30	0.146397	0.457	0.318	1.65737e-25	0
AL139260.1	5.10132e-30	-0.163748	0.07	0.167	1.82515e-25	0
RBMS1	5.19798e-30	-0.284134	0.704	0.758	1.85973e-25	0
FAM49A	5.82926e-30	-0.146979	0.066	0.16	2.08559e-25	0
NFATC1	7.62685e-30	-0.381415	0.121	0.226	2.72873e-25	0
RNF146	8.69029e-30	-0.119184	0.034	0.114	3.10921e-25	0
NRIP1	9.20872e-30	-0.208673	0.196	0.316	3.2947e-25	0
BCAT1	9.70752e-30	0.128055	0.189	0.097	3.47316e-25	0
PXN	1.10928e-29	-0.140069	0.053	0.142	3.9688e-25	0
GARNL3	1.1512e-29	0.139254	0.263	0.154	4.11877e-25	0
DNMBP	1.26246e-29	-0.160277	0.107	0.213	4.51684e-25	0
TRPV1	1.31144e-29	-0.146859	0.072	0.169	4.69207e-25	0
NT5DC1	1.64884e-29	0.137879	0.264	0.155	5.89922e-25	0
HOOK3	2.05988e-29	-0.175691	0.177	0.295	7.36984e-25	0
PITPNM2	2.19458e-29	-0.118195	0.028	0.105	7.85178e-25	0
DSP	2.37486e-29	0.113637	0.187	0.095	8.49679e-25	0
CATSPERE	2.44155e-29	0.128037	0.147	0.068	8.73536e-25	0
SP3	2.45802e-29	0.175927	0.423	0.298	8.79429e-25	0
ZMYM4	3.0032e-29	0.147062	0.529	0.384	1.07448e-24	0
PLS3	3.02177e-29	0.172774	0.285	0.176	1.08113e-24	0
TRIM66	4.02488e-29	0.130414	0.218	0.12	1.44002e-24	0
ANXA2	4.82079e-29	0.202685	0.46	0.333	1.72478e-24	0
ATP2B4	6.3553e-29	0.181262	0.454	0.328	2.2738e-24	0
IRS1	6.45722e-29	-0.109516	0.027	0.103	2.31026e-24	0
MAP1B	6.83835e-29	-0.140726	0.056	0.146	2.44662e-24	0
NIBAN2	7.82404e-29	0.108439	0.141	0.064	2.79928e-24	0
TMOD2	8.31129e-29	-0.120226	0.04	0.122	2.97361e-24	0
RNF213-AS1	1.11089e-28	0.115706	0.185	0.095	3.97454e-24	0
JAG1	2.38703e-28	-0.121416	0.042	0.124	8.54032e-24	0
NDST1	2.59e-28	-0.119799	0.043	0.126	9.26652e-24	0
ZMAT3	2.62531e-28	0.131089	0.194	0.102	9.39285e-24	0
HDAC7	2.85781e-28	0.154253	0.371	0.247	1.02247e-23	0
MGAT4A	3.30228e-28	0.100893	0.137	0.062	1.18149e-23	0
PLEKHA1	3.30827e-28	0.126962	0.222	0.124	1.18363e-23	0
NFATC3	3.59058e-28	0.154494	0.488	0.354	1.28464e-23	0
MYO18A	3.78976e-28	0.118002	0.179	0.091	1.3559e-23	0
NFIL3	4.24126e-28	-0.173642	0.074	0.166	1.51744e-23	0
FANCC	4.60165e-28	0.132174	0.239	0.138	1.64638e-23	0
WWP2	4.70845e-28	0.140551	0.321	0.204	1.68459e-23	0
ACTN1	6.199e-28	0.111251	0.18	0.092	2.21788e-23	0
RAPGEF1	6.27209e-28	-0.167543	0.14	0.25	2.24403e-23	0
CLIC4	8.17982e-28	0.282896	0.465	0.352	2.92658e-23	0
PARVA	8.48987e-28	0.161035	0.48	0.349	3.03751e-23	0
DOCK6	1.04718e-27	-0.112245	0.034	0.11	3.74661e-23	0
CATSPER2	1.05626e-27	0.117207	0.169	0.085	3.7791e-23	0
NCALD	1.11293e-27	-0.181501	0.092	0.191	3.98185e-23	0
EPHX1	1.1621e-27	-0.110354	0.031	0.105	4.15776e-23	0
FTH1	1.20353e-27	-0.168566	0.075	0.168	4.30601e-23	0
INSR	1.2375e-27	-0.228573	0.4	0.511	4.42753e-23	0
SLC9A3R1	1.5104e-27	0.102073	0.144	0.068	5.40389e-23	0
TRA2A	1.63412e-27	0.1665	0.5	0.367	5.84657e-23	0
KIAA1217	1.83822e-27	0.119061	0.61	0.466	6.57679e-23	0
ACER2	2.03223e-27	-0.123164	0.037	0.115	7.27091e-23	0
CEP128	2.12477e-27	-0.235811	0.099	0.196	7.602e-23	0
MARK3	2.45798e-27	0.138524	0.662	0.517	8.79415e-23	0
ZNF117	2.9509e-27	-0.117734	0.044	0.124	1.05577e-22	0
CC2D2A	3.11749e-27	-0.114612	0.031	0.105	1.11538e-22	0
GNG2	3.14661e-27	-0.114	0.031	0.104	1.12579e-22	0
CCNI	4.14809e-27	-0.143855	0.088	0.185	1.4841e-22	0
RSRP1	4.82546e-27	0.145443	0.456	0.326	1.72645e-22	0
TMEM232	4.92268e-27	0.116669	0.155	0.076	1.76124e-22	0
MAN2A1	4.92634e-27	-0.143595	0.074	0.166	1.76255e-22	0
THRB	5.0084e-27	-0.22607	0.348	0.462	1.79191e-22	0
TULP3	5.40914e-27	-0.142891	0.096	0.194	1.93528e-22	0
THBS1	6.40859e-27	-0.205965	0.039	0.116	2.29287e-22	0
PTK2	7.62423e-27	0.132104	0.792	0.648	2.7278e-22	0
CAV1	8.66669e-27	0.212964	0.208	0.119	3.10077e-22	0
MEF2D	8.92306e-27	-0.142713	0.08	0.172	3.19249e-22	0
GATAD2B	8.98853e-27	0.136313	0.567	0.424	3.21591e-22	0
MBD2	9.75529e-27	0.135999	0.315	0.202	3.49025e-22	0
CHCHD6	1.13065e-26	0.110854	0.15	0.072	4.04525e-22	0
DPY19L1	1.17523e-26	0.105477	0.155	0.076	4.20473e-22	0
ETS1	1.17845e-26	-0.130633	0.06	0.146	4.21624e-22	0
IMMP2L	1.33802e-26	0.160665	0.872	0.777	4.78717e-22	0
ADAMTS9	1.49046e-26	0.205457	0.294	0.189	5.33257e-22	0
AHNAK	1.57093e-26	-0.24765	0.44	0.543	5.62047e-22	0
PARP9	1.64082e-26	0.121493	0.198	0.109	5.87053e-22	0
GLCCI1	2.02558e-26	-0.121561	0.053	0.135	7.24713e-22	0
LINC02607	2.13569e-26	-0.114554	0.033	0.107	7.64107e-22	0
ITPR1	2.15485e-26	-0.119826	0.044	0.123	7.70961e-22	0
SLC39A11	2.95095e-26	0.136501	0.419	0.291	1.05579e-21	0
NUBPL	3.24972e-26	0.127248	0.288	0.179	1.16268e-21	0
PRDM6	3.72418e-26	0.182576	0.417	0.298	1.33244e-21	0
XYLT1	3.83355e-26	-0.148319	0.155	0.265	1.37157e-21	0
NECTIN3	3.9425e-26	0.162617	0.312	0.205	1.41055e-21	0
LINC00639	4.03522e-26	0.11723	0.116	0.05	1.44372e-21	0
KIAA0825	4.20834e-26	0.14424	0.306	0.197	1.50566e-21	0
ZFHX3	4.22446e-26	-0.219021	0.3	0.409	1.51143e-21	0
RAP1B	5.04729e-26	-0.202396	0.315	0.424	1.80582e-21	0
AL513166.1	5.55995e-26	-0.139339	0.042	0.118	1.98924e-21	0
SLC25A13	5.60379e-26	-0.195167	0.199	0.308	2.00492e-21	0
ACTG1	6.16026e-26	-0.174056	0.08	0.17	2.20402e-21	0
DOCK1	6.67722e-26	-0.208138	0.443	0.538	2.38898e-21	0
TTC7B	7.24786e-26	-0.146578	0.107	0.205	2.59314e-21	0
TRIOBP	8.18345e-26	-0.142062	0.101	0.197	2.92788e-21	0
HNMT	8.74676e-26	-0.116683	0.041	0.117	3.12942e-21	0
PPP2R5A	8.78374e-26	-0.187169	0.169	0.274	3.14265e-21	0
RASGRF2	8.82973e-26	-0.12058	0.046	0.124	3.1591e-21	0
WDFY2	1.42431e-25	-0.147017	0.109	0.207	5.0959e-21	0
PDE1A	1.47425e-25	-0.186311	0.187	0.298	5.27459e-21	0
GALK2	1.59313e-25	0.128466	0.286	0.18	5.69991e-21	0
CALCOCO2	2.2322e-25	-0.112892	0.045	0.122	7.98638e-21	0
CRY2	2.36274e-25	-0.109041	0.035	0.107	8.45342e-21	0
SMURF2	2.79276e-25	-0.350685	0.287	0.385	9.99194e-21	0
EGR1	3.50281e-25	-0.237248	0.335	0.434	1.25323e-20	0
SLC2A13	3.80624e-25	-0.106306	0.033	0.104	1.3618e-20	0
TSPAN14	3.91937e-25	-0.130061	0.075	0.163	1.40227e-20	0
AP001347.1	3.9886e-25	-0.127761	0.048	0.126	1.42704e-20	0
ELK3	4.24492e-25	-0.107704	0.033	0.103	1.51875e-20	0
SORCS2	5.2391e-25	-0.144648	0.053	0.131	1.87445e-20	0
ACKR3	5.402e-25	-0.14978	0.08	0.169	1.93273e-20	0
ST3GAL4	5.78203e-25	-0.140209	0.071	0.156	2.0687e-20	0
GALNT2	5.87719e-25	-0.164942	0.136	0.237	2.10274e-20	0
NCEH1	6.01759e-25	0.10348	0.137	0.066	2.15297e-20	0
TRIM2	6.25239e-25	-0.147712	0.098	0.191	2.23698e-20	0
LINC01376	7.98899e-25	0.129086	0.258	0.159	2.8583e-20	0
MAP4	9.48485e-25	0.139856	0.759	0.626	3.39349e-20	0
PITPNC1	1.06088e-24	0.201396	0.47	0.354	3.79563e-20	0
EMP2	1.22929e-24	-0.121031	0.07	0.156	4.39814e-20	0
CLASP2	1.2688e-24	-0.187745	0.254	0.364	4.53951e-20	0
AP3S1	1.3287e-24	-0.109471	0.043	0.118	4.75381e-20	0
EHD2	1.38955e-24	-0.104219	0.039	0.112	4.97155e-20	0
STAT5B	1.50125e-24	-0.155543	0.132	0.232	5.37116e-20	0
KCNIP2	1.82501e-24	-0.126251	0.035	0.105	6.52952e-20	0
MAPKAP1	1.83685e-24	0.13971	0.406	0.287	6.57187e-20	0
PHLPP2	1.86044e-24	0.112584	0.187	0.102	6.6563e-20	0
TUT7	2.10306e-24	0.14764	0.278	0.178	7.52433e-20	0
SBF2	2.17511e-24	-0.207589	0.599	0.668	7.78213e-20	0
AC007923.4	2.18358e-24	0.109712	0.178	0.096	7.8124e-20	0
EEF2	2.25847e-24	-0.141147	0.053	0.131	8.08037e-20	0
GLI2	2.52721e-24	0.14047	0.368	0.253	9.04187e-20	0
CCSER1	3.30485e-24	0.144875	0.217	0.128	1.18241e-19	0
VPS13D	3.76649e-24	0.130429	0.519	0.391	1.34757e-19	0
PIP4K2A	4.00051e-24	-0.144969	0.122	0.219	1.4313e-19	0
CDC42BPB	4.27317e-24	-0.163718	0.188	0.294	1.52885e-19	0
AL359232.1	4.40947e-24	0.129849	0.166	0.088	1.57762e-19	0
VSIG10	4.43356e-24	-0.123187	0.066	0.148	1.58624e-19	0
UNC13B	4.53246e-24	0.114193	0.246	0.15	1.62162e-19	0
DENND5A	4.53364e-24	-0.159077	0.14	0.24	1.62204e-19	0
FGFR1OP	5.04705e-24	0.111052	0.206	0.118	1.80573e-19	0
SLX4IP	5.23629e-24	0.120101	0.204	0.118	1.87344e-19	0
FGGY	6.34868e-24	0.123257	0.23	0.138	2.27143e-19	0
SSBP2	6.59249e-24	-0.253501	0.623	0.672	2.35866e-19	0
NOTCH2	6.63007e-24	-0.149953	0.13	0.227	2.37211e-19	0
ARHGAP12	6.7741e-24	-0.146058	0.128	0.225	2.42364e-19	0
TENM3	7.91948e-24	0.191546	0.495	0.385	2.83343e-19	0
IFT88	8.63446e-24	0.122244	0.245	0.15	3.08924e-19	0
CEP170	9.14257e-24	-0.137688	0.11	0.204	3.27103e-19	0
CAMKK2	1.12254e-23	-0.113388	0.049	0.124	4.01621e-19	0
IFT43	1.21627e-23	0.112205	0.23	0.138	4.35157e-19	0
DYNC1I1	1.33609e-23	0.100587	0.153	0.078	4.78026e-19	0
CTNNA3	1.7445e-23	0.176943	0.16	0.086	6.24146e-19	0
LINC02237	1.92071e-23	-0.118789	0.058	0.136	6.87191e-19	0
MYLK	2.01697e-23	0.177879	0.132	0.065	7.21632e-19	0
AC004160.1	2.0437e-23	0.173911	0.581	0.464	7.31193e-19	0
CHD1	2.17617e-23	-0.164156	0.117	0.21	7.78589e-19	0
FBXO34	2.32318e-23	0.151851	0.322	0.218	8.31186e-19	0
UBR5	2.36033e-23	-0.195872	0.439	0.537	8.4448e-19	0
FLI1	2.60887e-23	-0.125152	0.068	0.149	9.334e-19	0
RUFY3	3.14425e-23	-0.169722	0.241	0.349	1.12495e-18	0
SELENOP	3.18769e-23	-0.119242	0.062	0.141	1.14049e-18	0
CAPS2	3.3637e-23	-0.120941	0.061	0.14	1.20347e-18	0
CD99	3.81073e-23	-0.146322	0.124	0.218	1.3634e-18	0
VSTM4	3.83812e-23	-0.100243	0.037	0.105	1.3732e-18	0
DAP	3.89437e-23	0.105518	0.164	0.087	1.39333e-18	0
CRY1	3.91645e-23	0.134452	0.261	0.165	1.40123e-18	0
MSH3	3.94423e-23	0.126308	0.34	0.231	1.41117e-18	0
MITF	4.06523e-23	-0.16608	0.117	0.209	1.45446e-18	0
VTI1A	4.44984e-23	0.126356	0.599	0.469	1.59206e-18	0
ALDH3A2	4.4678e-23	0.127227	0.245	0.152	1.59849e-18	0
LRP6	4.60006e-23	-0.131656	0.087	0.173	1.64581e-18	0
GJA1	4.71506e-23	0.120833	0.152	0.079	1.68695e-18	0
MAMDC2	5.68849e-23	-0.146902	0.107	0.199	2.03523e-18	0
ULK1	5.70052e-23	-0.11744	0.068	0.149	2.03953e-18	0
SIPA1L3	5.7106e-23	0.133807	0.462	0.339	2.04314e-18	0
AL645568.1	5.77151e-23	0.115428	0.197	0.113	2.06493e-18	0
FBXO33	5.89194e-23	0.138937	0.194	0.111	2.10802e-18	0
LINC01278	5.95179e-23	0.132664	0.387	0.273	2.12943e-18	0
JUNB	6.02938e-23	-0.127565	0.066	0.145	2.15719e-18	0
MYO9A	6.15813e-23	0.129343	0.672	0.532	2.20326e-18	0
RHOQ	9.58058e-23	-0.133142	0.106	0.196	3.42774e-18	0
TMED5	9.92188e-23	-0.105486	0.046	0.117	3.54985e-18	0
SLC27A1	1.23692e-22	-0.130771	0.088	0.173	4.42546e-18	0
WBP1L	1.26806e-22	0.129415	0.398	0.283	4.53688e-18	0
OGA	1.45082e-22	-0.239287	0.496	0.566	5.19073e-18	0
STXBP6	1.47685e-22	0.119943	0.225	0.135	5.28387e-18	0
PKP4	1.54996e-22	0.121375	0.294	0.191	5.54543e-18	0
STRN3	1.74348e-22	0.130201	0.54	0.417	6.23782e-18	0
STX8	2.09501e-22	0.128998	0.537	0.409	7.49553e-18	0
CDK5RAP2	2.27357e-22	0.122445	0.275	0.178	8.13438e-18	0
TMEM14B	2.47268e-22	0.138484	0.48	0.359	8.84676e-18	0
SLC25A21	2.47638e-22	0.102384	0.128	0.062	8.86e-18	0
RBM25	2.5419e-22	-0.171552	0.221	0.323	9.09441e-18	0
PRKAA1	2.5791e-22	-0.103507	0.048	0.12	9.22751e-18	0
CCDC18-AS1	2.78641e-22	0.146665	0.475	0.361	9.96923e-18	0
WWTR1	3.17255e-22	-0.209732	0.256	0.358	1.13507e-17	0
MAOB	3.73544e-22	0.100817	0.144	0.074	1.33647e-17	0
GAN	3.87249e-22	0.102684	0.144	0.074	1.3855e-17	0
PSAP	3.94e-22	-0.115013	0.051	0.123	1.40965e-17	0
SPARC	4.75972e-22	-0.133124	0.095	0.181	1.70293e-17	0
SRGAP3	4.8924e-22	0.124607	0.193	0.112	1.7504e-17	0
NIPAL2	5.39645e-22	0.101743	0.16	0.086	1.93074e-17	0
MYO15B	5.96187e-22	-0.116226	0.067	0.144	2.13304e-17	0
KLRD1	6.34017e-22	0.128606	0.218	0.132	2.26838e-17	0
EVL	6.43653e-22	-0.130533	0.083	0.165	2.30286e-17	0
PC	6.69805e-22	-0.112352	0.038	0.104	2.39643e-17	0
TPCN1	7.13865e-22	-0.143564	0.13	0.221	2.55406e-17	0
FBXO17	7.16079e-22	-0.12879	0.084	0.166	2.56199e-17	0
ALPK1	7.2383e-22	0.113938	0.291	0.191	2.58972e-17	0
THADA	7.37915e-22	0.123832	0.483	0.362	2.64011e-17	0
GOLPH3	8.07002e-22	-0.139009	0.116	0.206	2.88729e-17	0
DDX10	8.25314e-22	0.112347	0.249	0.156	2.95281e-17	0
LARP4B	8.89329e-22	0.120826	0.413	0.298	3.18184e-17	0
MIR4435-2HG	9.5072e-22	-0.155359	0.067	0.143	3.40149e-17	0
ECHDC2	9.71311e-22	-0.184336	0.318	0.417	3.47515e-17	0
SLC39A10	1.07444e-21	0.107037	0.16	0.087	3.84414e-17	0
SNTB2	1.20224e-21	-0.127606	0.104	0.191	4.30139e-17	0
PPP1CB	1.44119e-21	0.122213	0.266	0.172	5.15627e-17	0
NR2F2-AS1	1.44611e-21	-0.174068	0.111	0.198	5.1739e-17	0
PXK	1.46392e-21	-0.122861	0.073	0.151	5.23761e-17	0
RSPRY1	1.48837e-21	0.105785	0.211	0.126	5.32509e-17	0
EDA	1.5294e-21	0.110862	0.399	0.282	5.47188e-17	0
RORA	1.74676e-21	0.151401	0.982	0.939	6.24955e-17	0
PPARA	1.8791e-21	-0.136196	0.099	0.184	6.72304e-17	0
DENND4C	2.26335e-21	0.12877	0.555	0.435	8.09781e-17	0
EIF4EBP2	2.40205e-21	-0.101267	0.049	0.119	8.59406e-17	0
NAMPT	2.5337e-21	-0.234675	0.17	0.268	9.06507e-17	0
AGBL4	2.63569e-21	0.17285	0.266	0.177	9.42998e-17	0
GLCE	2.86981e-21	-0.10414	0.045	0.112	1.02676e-16	0
TCAIM	3.08753e-21	0.101658	0.176	0.099	1.10466e-16	0
MRPS28	3.66089e-21	0.114779	0.238	0.15	1.30979e-16	0
CAVIN1	3.91988e-21	-0.147943	0.142	0.235	1.40245e-16	0
LMO4	3.93155e-21	0.13664	0.292	0.196	1.40663e-16	0
FBXO32	4.16161e-21	0.159463	0.143	0.076	1.48894e-16	0
SPRED1	4.29543e-21	-0.137381	0.139	0.232	1.53682e-16	0
ADAM10	4.44649e-21	0.123094	0.35	0.245	1.59086e-16	0
MGLL	4.47967e-21	0.15966	0.417	0.31	1.60274e-16	0
MYOF	4.49842e-21	0.112251	0.419	0.301	1.60944e-16	0
PDE5A	4.77702e-21	0.110398	0.174	0.098	1.70912e-16	0
SKAP2	4.83318e-21	-0.100243	0.037	0.101	1.72921e-16	0
COPA	4.83635e-21	-0.137258	0.127	0.216	1.73035e-16	0
SPTLC2	4.96224e-21	0.105214	0.221	0.135	1.77539e-16	0
TNRC6B	5.17038e-21	0.111122	0.821	0.688	1.84986e-16	0
ACVR1C	5.9136e-21	-0.108242	0.046	0.114	2.11577e-16	0
LASP1	6.24501e-21	-0.13604	0.1	0.184	2.23434e-16	0
CUBN	6.29825e-21	-0.106232	0.039	0.104	2.25339e-16	0
PPM1L	6.3447e-21	-0.119791	0.069	0.144	2.27001e-16	0
EGR3	6.48782e-21	-0.112577	0.038	0.102	2.32121e-16	0
KCNQ1OT1	6.75635e-21	-0.158557	0.166	0.261	2.41729e-16	0
PPP2R3A	7.04183e-21	-0.107365	0.054	0.124	2.51943e-16	0
DYNC1I2	8.44889e-21	-0.113762	0.067	0.142	3.02284e-16	0
CDH11	8.57226e-21	0.137791	0.352	0.248	3.06698e-16	0
SOX2-OT	8.6874e-21	0.119712	0.134	0.069	3.10818e-16	0
LRP11	8.94627e-21	0.109891	0.203	0.122	3.2008e-16	0
EPC1	9.63023e-21	0.122216	0.485	0.368	3.4455e-16	0
SPRED2	1.05101e-20	-0.157659	0.164	0.258	3.76031e-16	0
YPEL2	1.13152e-20	0.132723	0.259	0.169	4.04836e-16	0
ST6GALNAC3	1.27598e-20	0.114574	0.194	0.115	4.5652e-16	0
METTL15	1.31586e-20	0.129156	0.44	0.33	4.7079e-16	0
ST3GAL2	1.31833e-20	-0.119574	0.081	0.16	4.71673e-16	0
RIMKLB	1.34648e-20	-0.110235	0.07	0.145	4.81744e-16	0
TENT2	1.35398e-20	0.118849	0.573	0.45	4.84426e-16	0
CCDC88A	1.39277e-20	-0.125224	0.094	0.176	4.98304e-16	0
SLC25A33	1.41024e-20	-0.103869	0.037	0.1	5.04555e-16	0
UPF3A	1.42986e-20	-0.133791	0.12	0.207	5.11577e-16	0
SGCE	1.43993e-20	-0.105691	0.053	0.122	5.15178e-16	0
ARHGEF10	1.44138e-20	0.104485	0.489	0.363	5.15696e-16	0
TBC1D9	1.81462e-20	0.130682	0.31	0.213	6.49233e-16	0
AHCYL2	2.6255e-20	0.135626	0.37	0.266	9.3935e-16	0
IGF2R	2.72786e-20	-0.131197	0.137	0.227	9.75973e-16	0
CD44	2.83413e-20	-0.157483	0.149	0.241	1.01399e-15	0
NMT2	3.33748e-20	-0.100594	0.049	0.116	1.19408e-15	0
PRKAR2A	3.64466e-20	-0.147298	0.161	0.253	1.30399e-15	0
MIB1	3.94106e-20	0.128024	0.31	0.214	1.41003e-15	0
MAP3K13	4.11589e-20	0.103555	0.167	0.094	1.47258e-15	0
PDLIM1	4.27925e-20	-0.143045	0.092	0.17	1.53103e-15	0
RANBP2	4.92954e-20	-0.14228	0.09	0.168	1.76369e-15	0
MIATNB	6.19447e-20	0.106081	0.223	0.139	2.21626e-15	0
AC025159.1	8.1321e-20	-0.202121	0.229	0.325	2.9095e-15	0
SLC7A6	8.57112e-20	-0.118988	0.088	0.167	3.06657e-15	0
CEP112	1.06033e-19	0.124562	0.49	0.377	3.79367e-15	0
ACO1	1.26071e-19	-0.108843	0.074	0.149	4.51056e-15	0
CPQ	1.34743e-19	-0.17946	0.376	0.471	4.82083e-15	0
PKD2	1.5749e-19	0.129443	0.456	0.346	5.63469e-15	0
PCNX2	1.58673e-19	0.108861	0.322	0.222	5.67699e-15	0
SLPI	1.65962e-19	-0.184803	0.045	0.107	5.93779e-15	0
KLHL23	1.75088e-19	-0.117535	0.063	0.132	6.26429e-15	0
TMEM241	2.28922e-19	0.103439	0.23	0.145	8.19039e-15	0
ADNP	2.49866e-19	0.120147	0.417	0.311	8.93969e-15	0
CCDC6	2.74555e-19	0.115499	0.245	0.16	9.82302e-15	0
FKBP5	3.03125e-19	-0.116047	0.069	0.14	1.08452e-14	0
RBMS2	3.10554e-19	0.119085	0.429	0.322	1.1111e-14	0
PER1	3.17825e-19	0.109336	0.208	0.128	1.13712e-14	0
ZNF83	4.89047e-19	-0.147609	0.173	0.263	1.74971e-14	0
SPOCK1	6.00187e-19	-0.113631	0.049	0.113	2.14735e-14	0
ZNF148	6.51682e-19	0.114898	0.528	0.413	2.33159e-14	0
MICU3	7.58193e-19	-0.111845	0.083	0.157	2.71266e-14	0
BBS9	8.49007e-19	0.134018	0.563	0.452	3.03758e-14	0
ITSN2	9.31363e-19	-0.157397	0.236	0.33	3.33223e-14	0
MYH10	9.39678e-19	0.273334	0.275	0.194	3.36198e-14	0
WDR44	1.03919e-18	0.109498	0.252	0.166	3.71802e-14	0
LIMS1	1.3096e-18	0.125413	0.491	0.381	4.68548e-14	0
SAMD4B	1.31436e-18	-0.110634	0.085	0.16	4.70253e-14	0
RAPGEF2	1.34504e-18	0.10634	0.388	0.283	4.81228e-14	0
RABGAP1	1.41905e-18	0.109205	0.399	0.293	5.07706e-14	0
AP2A2	1.42921e-18	-0.137224	0.151	0.239	5.11343e-14	0
JUND	1.45962e-18	-0.161948	0.249	0.341	5.22221e-14	0
MED27	1.69521e-18	0.105163	0.256	0.17	6.06512e-14	0
CHP1	1.80906e-18	0.134611	0.218	0.14	6.47246e-14	0
ZSCAN5A	1.93996e-18	0.111294	0.222	0.142	6.94078e-14	0
BCL2L1	1.94696e-18	0.103339	0.205	0.128	6.96582e-14	0
FAF1	1.99083e-18	0.107446	0.64	0.519	7.12281e-14	0
GALNT10	2.03195e-18	-0.135988	0.124	0.205	7.26992e-14	0
SKIL	2.10219e-18	-0.139339	0.105	0.183	7.52123e-14	0
ASAP3	2.61685e-18	-0.142211	0.168	0.255	9.36256e-14	0
AC138123.1	2.80615e-18	-0.136668	0.085	0.157	1.00398e-13	0
AGPS	2.92127e-18	-0.111581	0.085	0.159	1.04517e-13	0
LARP1B	2.92859e-18	0.113884	0.256	0.17	1.04779e-13	0
ATP11C	3.09864e-18	-0.101962	0.071	0.142	1.10863e-13	0
SLCO3A1	3.31777e-18	0.13142	0.522	0.415	1.18703e-13	0
SLC4A7	3.38288e-18	-0.132862	0.101	0.177	1.21033e-13	0
UBE2E3	3.40438e-18	-0.114042	0.095	0.171	1.21802e-13	0
PTPN2	4.1649e-18	0.103788	0.239	0.157	1.49012e-13	0
GPATCH2	4.89485e-18	0.101121	0.264	0.177	1.75128e-13	0
FBXO42	5.14803e-18	-0.157713	0.247	0.339	1.84186e-13	0
BACH1	5.16867e-18	0.125639	0.275	0.188	1.84925e-13	0
TOB2	5.28793e-18	-0.113953	0.085	0.158	1.89191e-13	0
SMG6	6.27269e-18	-0.238442	0.473	0.534	2.24424e-13	0
LINC00174	6.30463e-18	0.106508	0.221	0.142	2.25567e-13	0
CRYBG3	6.67574e-18	-0.143237	0.169	0.255	2.38845e-13	0
ADIPOR2	7.04815e-18	-0.149334	0.154	0.237	2.52169e-13	0
CLIP2	8.24928e-18	-0.109646	0.074	0.143	2.95143e-13	0
CDR2	9.6658e-18	0.105852	0.367	0.265	3.45823e-13	0
RNF115	1.12452e-17	-0.14931	0.208	0.297	4.02331e-13	0
BNIP3L	1.13036e-17	-0.139432	0.141	0.223	4.0442e-13	0
IQCN	1.25966e-17	-0.169425	0.151	0.231	4.50681e-13	0
IFNGR2	1.2975e-17	-0.101875	0.07	0.137	4.64219e-13	0
SGO1-AS1	1.4574e-17	0.143227	0.214	0.139	5.21428e-13	0
EPS8	1.55247e-17	0.150462	0.508	0.411	5.55443e-13	0
YWHAG	1.65683e-17	-0.12955	0.127	0.207	5.9278e-13	0
RAC1	2.20203e-17	-0.104568	0.082	0.152	7.87843e-13	0
VWF	2.21455e-17	-0.104839	0.044	0.104	7.92321e-13	0
TRPC1	2.30849e-17	0.107662	0.313	0.221	8.25931e-13	0
FHIT	2.34358e-17	0.174662	0.562	0.475	8.38487e-13	0
RERE	2.34546e-17	0.101279	0.838	0.716	8.39159e-13	0
RARRES1	2.55405e-17	0.170675	0.164	0.098	9.13786e-13	0
TTC28	3.08675e-17	0.122804	0.901	0.819	1.10438e-12	0
GSE1	3.10432e-17	0.10466	0.599	0.484	1.11066e-12	0
DLG2	3.67541e-17	-0.241004	0.507	0.575	1.31499e-12	0
TTN-AS1	3.86627e-17	-0.100402	0.063	0.127	1.38327e-12	0
PLAUR	3.94068e-17	0.105645	0.13	0.072	1.4099e-12	0
TXLNG	4.12815e-17	-0.100996	0.053	0.115	1.47697e-12	0
EPSTI1	4.27451e-17	0.122725	0.293	0.206	1.52933e-12	0
IFRD1	4.36486e-17	-0.121547	0.109	0.186	1.56166e-12	0
MAP3K5	4.82386e-17	0.125572	0.35	0.256	1.72588e-12	0
FAM184A	5.10817e-17	-0.108709	0.069	0.134	1.8276e-12	0
DPH6-DT	6.6168e-17	0.109636	0.171	0.104	2.36736e-12	0
PAN3	6.76824e-17	0.101304	0.63	0.513	2.42154e-12	0
MAVS	7.92298e-17	-0.111347	0.12	0.197	2.83468e-12	0
ACSL3	8.03408e-17	-0.134327	0.136	0.214	2.87443e-12	0
ARID1A	8.19663e-17	-0.136443	0.233	0.323	2.93259e-12	0
RNF10	8.24483e-17	0.103762	0.246	0.165	2.94983e-12	0
NT5C2	8.98058e-17	-0.161771	0.253	0.338	3.21307e-12	0
SPRY1	9.89248e-17	0.13539	0.203	0.132	3.53933e-12	0
SDCCAG8	1.27055e-16	-0.165997	0.37	0.449	4.54576e-12	0
NCOA3	1.30976e-16	0.129189	0.4	0.303	4.68607e-12	0
EEF1G	1.35502e-16	-0.133132	0.084	0.151	4.84799e-12	0
CALU	2.14268e-16	-0.100735	0.083	0.151	7.66606e-12	0
PNISR	2.17596e-16	-0.1526	0.297	0.385	7.78516e-12	0
EZH1	2.41405e-16	-0.10943	0.089	0.158	8.63699e-12	0
CBFB	2.56301e-16	-0.114407	0.11	0.184	9.16994e-12	0
PTGFRN	2.82927e-16	0.101508	0.157	0.094	1.01226e-11	0
UIMC1	3.16352e-16	0.101328	0.283	0.198	1.13185e-11	0
ZNF438	3.23081e-16	-0.136664	0.176	0.257	1.15592e-11	0
CCNH	3.40961e-16	-0.152257	0.275	0.361	1.21989e-11	0
KANSL1L	3.44836e-16	-0.119232	0.132	0.209	1.23375e-11	0
AL050403.2	3.44861e-16	-0.12213	0.085	0.153	1.23385e-11	0
AC007262.2	3.56068e-16	-0.121054	0.07	0.133	1.27394e-11	0
COL3A1	3.74509e-16	-0.251818	0.423	0.501	1.33992e-11	0
SLC19A3	3.78495e-16	-0.143935	0.112	0.183	1.35418e-11	0
CUEDC1	4.47507e-16	-0.117809	0.119	0.193	1.60109e-11	0
CSDE1	4.74932e-16	-0.104159	0.113	0.187	1.69921e-11	0
RESF1	4.80974e-16	0.100014	0.201	0.129	1.72083e-11	0
ANKRD11	5.8066e-16	0.101237	0.704	0.59	2.07748e-11	0
CPXM2	6.5161e-16	-0.104955	0.088	0.156	2.33133e-11	0
PABPC1	6.52692e-16	-0.138891	0.174	0.254	2.3352e-11	0
PDS5B	6.6233e-16	-0.146185	0.213	0.295	2.36968e-11	0
SLC35F5	7.15568e-16	0.111982	0.299	0.215	2.56016e-11	0
APP	7.47686e-16	-0.152932	0.236	0.318	2.67507e-11	0
SRSF5	8.34415e-16	-0.101327	0.089	0.157	2.98537e-11	0
EFCAB2	8.96919e-16	-0.157958	0.231	0.316	3.209e-11	0
PI4KA	9.38923e-16	0.100124	0.338	0.247	3.35928e-11	0
AC073475.1	1.05243e-15	0.126489	0.237	0.162	3.76539e-11	0
TENT5A	1.12198e-15	-0.153086	0.167	0.246	4.01423e-11	0
CTDSPL	1.23521e-15	-0.107219	0.097	0.166	4.41932e-11	0
S100A6	1.28869e-15	-0.308843	0.115	0.182	4.61068e-11	0
KDM5B	1.44042e-15	0.102124	0.303	0.217	5.15352e-11	0
MTSS1	1.72233e-15	-0.104404	0.125	0.203	6.16214e-11	0
SLC8A1	1.74399e-15	0.139843	0.233	0.159	6.23966e-11	0
SCFD2	1.89419e-15	0.102116	0.377	0.283	6.77703e-11	0
AL008633.1	2.08789e-15	0.114179	0.271	0.191	7.47005e-11	0
EEA1	2.44363e-15	-0.147422	0.229	0.31	8.74282e-11	0
KDM4B	2.77156e-15	-0.129911	0.223	0.307	9.9161e-11	0
R3HDM2	2.90737e-15	0.101102	0.585	0.478	1.0402e-10	0
SNX29	3.53076e-15	-0.152461	0.302	0.382	1.26324e-10	0
MEF2C	3.57119e-15	-0.104712	0.095	0.163	1.2777e-10	0
UGCG	4.04076e-15	0.110976	0.18	0.115	1.4457e-10	0
OSBPL8	4.24889e-15	-0.120707	0.164	0.241	1.52017e-10	0
ZNF280D	4.26472e-15	-0.120387	0.157	0.234	1.52583e-10	0
MACF1	6.38589e-15	-0.176452	0.703	0.727	2.28474e-10	0
HERC1	6.8644e-15	-0.144722	0.329	0.41	2.45594e-10	0
KLHL24	7.00768e-15	-0.128874	0.175	0.252	2.50721e-10	0
PPP3CA	7.29741e-15	-0.191762	0.511	0.571	2.61087e-10	0
CPSF6	8.06946e-15	-0.114056	0.134	0.206	2.88709e-10	0
TGFBR2	8.44899e-15	-0.138722	0.282	0.368	3.02288e-10	0
ADAMTS6	9.25421e-15	-0.177604	0.063	0.121	3.31097e-10	0
RFX3	1.03866e-14	0.118826	0.349	0.264	3.71613e-10	0
PTBP2	1.06166e-14	-0.140673	0.245	0.325	3.79839e-10	0
VMP1	1.40004e-14	0.102501	0.463	0.363	5.00905e-10	0
ABL1	2.07711e-14	-0.205493	0.447	0.51	7.43149e-10	0
CSNK1G1	2.44897e-14	0.102132	0.374	0.287	8.76192e-10	0
AGO4	2.4522e-14	-0.106666	0.12	0.19	8.77347e-10	0
SPECC1L	3.44132e-14	-0.129326	0.218	0.296	1.23124e-09	0
LENG8	3.60614e-14	-0.109495	0.127	0.196	1.2902e-09	0
ERRFI1	4.05002e-14	0.200024	0.254	0.186	1.44902e-09	0
ARL15	6.49e-14	-0.16811	0.402	0.473	2.32199e-09	0
TBL1X	7.27821e-14	-0.104563	0.112	0.179	2.604e-09	0
UBR3	7.3153e-14	-0.145883	0.392	0.466	2.61727e-09	0
DICER1	7.65684e-14	-0.10974	0.146	0.217	2.73947e-09	0
CCDC85A	9.35534e-14	0.139837	0.182	0.121	3.34715e-09	0
ZCCHC14	1.00328e-13	-0.100448	0.098	0.162	3.58954e-09	0
AZIN1-AS1	1.02529e-13	0.104835	0.339	0.256	3.66828e-09	0
RGL1	1.24668e-13	0.115037	0.393	0.308	4.46038e-09	0
WNK1	1.81777e-13	-0.146128	0.382	0.455	6.5036e-09	0
ETFA	2.27614e-13	-0.110849	0.137	0.206	8.14356e-09	0
ACVR2A	2.32149e-13	-0.131719	0.152	0.221	8.30583e-09	0
AC108734.4	2.33323e-13	-0.102134	0.102	0.166	8.34783e-09	0
AC098829.1	2.56529e-13	-0.123771	0.096	0.159	9.17809e-09	0
SPATS2L	2.57113e-13	0.108278	0.289	0.214	9.19897e-09	0
SF3B1	3.5611e-13	-0.100559	0.12	0.186	1.27409e-08	0
VKORC1L1	4.54308e-13	-0.133982	0.208	0.282	1.62542e-08	0
USP36	4.79055e-13	-0.1071	0.12	0.185	1.71396e-08	0
ZHX2	5.59399e-13	0.106768	0.525	0.432	2.00142e-08	0
AC138150.1	6.51723e-13	-0.100143	0.112	0.175	2.33174e-08	0
RNF19A	7.69141e-13	-0.130648	0.24	0.315	2.75183e-08	0
SMOC2	7.99045e-13	-0.28298	0.225	0.289	2.85882e-08	0
DNAJA1	8.82008e-13	0.106956	0.218	0.153	3.15565e-08	0
PRELID2	1.07166e-12	0.101488	0.348	0.267	3.83417e-08	0
KLF12	1.30988e-12	-0.113287	0.172	0.243	4.68649e-08	0
LUC7L3	2.49524e-12	-0.125033	0.247	0.319	8.92746e-08	0
DOCK8	2.86973e-12	-0.102188	0.128	0.192	1.02673e-07	0
AC006001.2	3.13283e-12	-0.108742	0.142	0.207	1.12087e-07	0
LATS2	4.87795e-12	0.101511	0.313	0.239	1.74523e-07	0
ALG13	5.4253e-12	-0.106539	0.151	0.217	1.94106e-07	0
ADD1	6.35123e-12	-0.122746	0.272	0.344	2.27234e-07	0
ADIRF	7.05918e-12	-0.120913	0.105	0.163	2.52563e-07	0
ZNF516	9.40384e-12	-0.104987	0.169	0.236	3.36451e-07	0
ZNF131	1.2615e-11	-0.115406	0.187	0.254	4.51338e-07	0
GOLGA4	1.29736e-11	-0.132322	0.343	0.412	4.64169e-07	0
EHBP1	1.36654e-11	-0.187246	0.783	0.758	4.88922e-07	0
SRSF11	1.431e-11	-0.122109	0.275	0.345	5.11983e-07	0
AFF3	1.47613e-11	-0.134398	0.2	0.266	5.28129e-07	0
CACNA2D1	1.69797e-11	-0.151528	0.44	0.498	6.075e-07	0
HGSNAT	2.84167e-11	-0.107896	0.174	0.239	1.01669e-06	0
CAPZB	2.98268e-11	-0.114338	0.227	0.295	1.06714e-06	0
TNRC6A	3.58857e-11	-0.14859	0.566	0.598	1.28392e-06	0
AGO2	3.61739e-11	-0.104521	0.178	0.244	1.29423e-06	0
PHIP	3.76135e-11	-0.122813	0.258	0.327	1.34574e-06	0
TNFRSF21	4.25181e-11	0.105421	0.21	0.151	1.52121e-06	0
ANKRD12	4.64701e-11	-0.124248	0.329	0.397	1.66261e-06	0
STK38	5.30907e-11	-0.1111	0.197	0.263	1.89948e-06	0
PHYKPL	7.981e-11	-0.104132	0.201	0.267	2.85544e-06	0
TRERF1	9.326e-11	-0.152701	0.303	0.364	3.33666e-06	0
USP53	9.75692e-11	-0.130444	0.197	0.262	3.49083e-06	0
NUP98	1.00351e-10	-0.109205	0.194	0.258	3.59036e-06	0
ARHGAP6	1.10967e-10	0.138139	0.417	0.346	3.97016e-06	0
PTPN12	1.44559e-10	-0.113689	0.282	0.351	5.17201e-06	0
BACH2	1.50883e-10	-0.100295	0.136	0.195	5.39831e-06	0
PLAAT3	1.59636e-10	-0.10728	0.143	0.202	5.71146e-06	0
PDCD4	1.61647e-10	0.100135	0.324	0.257	5.78342e-06	0
PCMTD1	1.92446e-10	-0.10961	0.235	0.301	6.88534e-06	0
RBFOX2	1.928e-10	-0.145015	0.525	0.566	6.89798e-06	0
PRKCG	2.57572e-10	-0.143094	0.062	0.105	9.21543e-06	0
LUC7L	2.82372e-10	-0.107629	0.26	0.327	1.01027e-05	0
EEF2K	3.00875e-10	-0.10457	0.162	0.222	1.07647e-05	0
CEP350	3.72827e-10	-0.102498	0.216	0.28	1.3339e-05	0
CSNK1A1	4.25696e-10	-0.130377	0.349	0.409	1.52306e-05	0
SETD5	5.20333e-10	-0.118474	0.375	0.436	1.86165e-05	0
ELL2	6.23143e-10	-0.131528	0.18	0.24	2.22948e-05	0
STIM1	7.0605e-10	-0.107406	0.175	0.234	2.5261e-05	0
POU2F1	1.50151e-09	-0.109444	0.265	0.328	5.37209e-05	0
SERPING1	1.64711e-09	-0.102105	0.099	0.148	5.89301e-05	0
MYO9B	1.68971e-09	-0.103272	0.194	0.253	6.04543e-05	0
RABGEF1	1.74735e-09	-0.16009	0.482	0.526	6.25165e-05	0
RAB1A	1.76652e-09	-0.11126	0.329	0.391	6.32026e-05	0
UBAP1	1.92828e-09	-0.106229	0.204	0.264	6.899e-05	0
RCOR1	1.94501e-09	-0.107352	0.187	0.245	6.95887e-05	0
DST	2.59132e-09	-0.163659	0.601	0.617	9.27121e-05	0
ANKIB1	3.10481e-09	-0.107355	0.232	0.292	0.000111084	0
PTPRT	3.39223e-09	-0.1042	0.074	0.119	0.000121367	0
SAMD8	3.67896e-09	-0.102648	0.178	0.235	0.000131626	0
KMT2A	4.32586e-09	-0.100317	0.201	0.259	0.000154771	0
PDE4B	4.5067e-09	0.182575	0.219	0.17	0.000161241	0
GABPB2	5.1224e-09	-0.103676	0.257	0.318	0.000183269	0
ATRX	5.18605e-09	-0.114866	0.363	0.421	0.000185547	0
TXNRD1	6.17073e-09	0.100779	0.261	0.204	0.000220776	0
CDC42BPA	6.6776e-09	-0.116039	0.409	0.463	0.000238911	0
ZMYM2	6.88502e-09	-0.111124	0.341	0.399	0.000246332	0
GNB1	7.88343e-09	-0.135173	0.411	0.462	0.000282053	0
PLEKHA2	8.25233e-09	-0.100269	0.188	0.244	0.000295252	0
ATAD2B	1.47459e-08	-0.102099	0.263	0.321	0.000527579	0
TSC22D2	1.58952e-08	-0.136521	0.173	0.225	0.000568698	0
HIPK3	1.62277e-08	-0.184797	0.52	0.545	0.000580593	0
BMPR2	1.93287e-08	-0.129772	0.446	0.495	0.000691544	0
TAFA2	2.88361e-08	-0.104631	0.107	0.153	0.0010317	0
MIRLET7BHG	3.16614e-08	-0.115298	0.258	0.311	0.00113278	0
NCOA2	3.39143e-08	-0.126192	0.465	0.511	0.00121339	0
HIVEP2	5.0652e-08	-0.108772	0.289	0.346	0.00181223	0
PRRC2C	5.294e-08	-0.104911	0.273	0.328	0.00189409	0
NCOR1	6.12357e-08	-0.105921	0.385	0.437	0.00219089	0
NCOR2	6.17037e-08	-0.143828	0.43	0.468	0.00220763	0
ASAP1	7.7099e-08	-0.1195	0.288	0.339	0.00275845	0
TMEM164	8.86107e-08	-0.10163	0.169	0.22	0.00317031	0
SLTM	1.03939e-07	-0.113679	0.313	0.364	0.00371873	0
KMT2E	1.06065e-07	-0.120973	0.36	0.41	0.00379481	0
WASF2	1.28256e-07	-0.106175	0.28	0.333	0.00458874	0
PHLPP1	1.39385e-07	-0.118373	0.23	0.281	0.00498692	0
SKI	1.84636e-07	-0.10194	0.268	0.322	0.00660589	0
FAM155A	2.50848e-07	0.15415	0.106	0.073	0.00897486	0
EEF1A1	3.64227e-07	-0.396556	0.464	0.479	0.0130313	0
AGO3	3.86782e-07	-0.112481	0.373	0.418	0.0138383	0
ZMIZ1	6.64467e-07	-0.11863	0.351	0.395	0.0237733	0
TPM4	7.41042e-07	-0.113076	0.241	0.292	0.026513	0
C20orf194	1.39509e-06	-0.100668	0.33	0.378	0.0499137	0
KDM2A	1.63426e-06	-0.118129	0.549	0.573	0.0584706	0
GFPT2	1.63919e-06	0.204418	0.447	0.407	0.058647	0
BMPR1A	1.79866e-06	-0.100229	0.363	0.406	0.0643525	0
LPAR1	1.83183e-06	-0.140513	0.479	0.514	0.0655392	0
MAP4K3	2.08714e-06	-0.10379	0.314	0.357	0.0746738	0
ABCC1	2.84415e-06	-0.109797	0.232	0.276	0.101758	0
ADAMTSL1	3.12198e-06	-0.102799	0.186	0.236	0.111698	0
WDFY3	4.75558e-06	-0.102862	0.398	0.436	0.170145	0
DGKI	6.30631e-06	0.198185	0.104	0.075	0.225627	0
SASH1	7.4635e-06	-0.112864	0.449	0.487	0.267029	0
NFIA	1.06002e-05	-0.116683	0.954	0.912	0.379253	0
PRKG1	2.16911e-05	-0.136234	0.775	0.775	0.776063	0
DDX5	2.84972e-05	-0.128068	0.388	0.417	1	0
JUN	3.40938e-05	-0.116068	0.225	0.26	1	0
ACYP2	5.17723e-05	-0.106497	0.494	0.518	1	0
MRTFA	9.89379e-05	-0.115447	0.533	0.542	1	0
AC020916.1	0.000398936	-0.236867	0.336	0.351	1	0
ADRA1A	0.000656538	0.105649	0.177	0.15	1	0
PRKCE	0.000968411	-0.103835	0.413	0.431	1	0
FYN	0.00107522	-0.122877	0.606	0.594	1	0
TMSB4X	0.00267309	-0.224727	0.368	0.306	1	0
TPT1	0.00684322	-0.249454	0.351	0.355	1	0
B2M	0.00809893	-0.199729	0.358	0.36	1	0
ZNF331	0.00923029	0.14685	0.187	0.168	1	0
SLC2A3	0.009347	0.120483	0.277	0.258	1	0
NFATC2	0.0113329	-0.111225	0.209	0.182	1	0
PLCG2	0.0147789	-0.124206	0.668	0.636	1	0
PAPPA	0.0155138	0.108407	0.335	0.312	1	0
ESYT2	0.0779861	-0.101914	0.378	0.381	1	0
CRIP1	0.545428	-0.180463	0.201	0.195	1	0
POLG2	0.713247	-0.107716	0.192	0.181	1	0
PLA2G2A	0.938617	-0.113263	0.215	0.204	1	0
TSHZ2	0	1.26711	0.976	0.583	0	1
FBLN1	0	1.25492	0.84	0.317	0	1
KCND2	2.03564e-279	1.05847	0.729	0.28	7.2831e-275	1
PRICKLE1	9.064e-258	1.00142	0.71	0.293	3.24292e-253	1
KAZN	4.58318e-248	0.969836	0.953	0.569	1.63977e-243	1
GSN	3.13701e-231	1.03942	0.797	0.439	1.12236e-226	1
KIAA1755	3.91615e-214	0.601631	0.417	0.099	1.40112e-209	1
NAV1	3.64748e-206	0.688675	0.773	0.358	1.30499e-201	1
ABCA8	5.44428e-196	0.699732	0.826	0.439	1.94785e-191	1
ABCA6	6.2116e-194	0.612367	0.826	0.389	2.22239e-189	1
EBF2	2.22304e-189	0.756793	0.835	0.438	7.9536e-185	1
ABCA10	1.18259e-186	0.651592	0.863	0.426	4.23108e-182	1
MAST4	2.1009e-183	-0.791121	0.504	0.787	7.5166e-179	1
MIR99AHG	1.0161e-182	0.754362	0.943	0.77	3.63541e-178	1
LRMDA	5.4288e-178	-0.849227	0.613	0.839	1.94232e-173	1
PID1	4.3269e-173	0.641428	0.761	0.361	1.54808e-168	1
EBF1	2.53819e-172	0.800792	0.985	0.789	9.08113e-168	1
COL6A3	3.15941e-172	0.605913	0.616	0.256	1.13037e-167	1
ABCA9	1.68445e-165	0.643122	0.832	0.435	6.02662e-161	1
NEGR1	5.08685e-165	0.711807	0.864	0.482	1.81997e-160	1
SNED1	4.60193e-162	0.606608	0.587	0.241	1.64648e-157	1
BOC	3.27283e-160	0.644379	0.651	0.321	1.17095e-155	1
LMO3	9.16e-157	0.466231	0.452	0.152	3.27727e-152	1
AC093772.1	1.05996e-147	0.335286	0.22	0.034	3.79233e-143	1
COL15A1	2.00836e-147	0.602867	0.584	0.24	7.18552e-143	1
PDGFRA	3.48333e-145	0.481966	0.569	0.238	1.24627e-140	1
DAPK1	1.93946e-144	-1.04493	0.315	0.589	6.939e-140	1
FRMD4A	3.21891e-143	-1.04816	0.555	0.747	1.15166e-138	1
PKHD1L1	6.50166e-140	-1.13345	0.313	0.571	2.32616e-135	1
TNXB	1.16677e-138	0.584122	0.865	0.651	4.17446e-134	1
SCARA5	1.85573e-138	0.447553	0.422	0.141	6.63942e-134	1
DCLK1	7.44307e-138	0.597929	0.742	0.394	2.66298e-133	1
LSP1	2.26106e-136	0.41412	0.392	0.125	8.08963e-132	1
DLC1	4.92331e-136	0.545556	0.871	0.517	1.76146e-131	1
FLRT2	1.47934e-135	-0.865426	0.359	0.653	5.29277e-131	1
EBF3	2.18358e-133	0.474455	0.494	0.195	7.8124e-129	1
RUNX1T1	4.5306e-133	0.612607	0.764	0.481	1.62096e-128	1
AC245041.2	5.15015e-132	-0.590001	0.073	0.394	1.84262e-127	1
CRIM1	5.02355e-129	-1.03885	0.333	0.596	1.79733e-124	1
DCN	8.86034e-127	0.572619	0.751	0.471	3.17005e-122	1
SOX6	1.22649e-126	-0.928686	0.351	0.602	4.38815e-122	1
LAMC1	2.56387e-126	0.556731	0.689	0.385	9.17303e-122	1
C7	2.2592e-124	0.585046	0.501	0.205	8.08298e-120	1
SORBS2	2.73939e-124	-0.788245	0.218	0.513	9.80101e-120	1
LRP1	3.51511e-124	0.448947	0.631	0.321	1.25764e-119	1
BMPER	3.71652e-123	0.562387	0.576	0.263	1.3297e-118	1
ITGA11	7.59408e-123	0.376147	0.425	0.151	2.71701e-118	1
FAM107B	1.13953e-122	-0.75983	0.302	0.591	4.077e-118	1
CACNB2	1.69255e-121	-0.677758	0.132	0.437	6.05562e-117	1
BICDL1	7.87879e-121	-0.597833	0.085	0.391	2.81887e-116	1
BNC2	3.26412e-120	-0.822708	0.843	0.873	1.16784e-115	1
FAM153CP	1.55261e-119	-0.551686	0.105	0.409	5.55493e-115	1
CD34	2.0955e-118	0.348553	0.356	0.117	7.49729e-114	1
ST6GAL1	5.88022e-118	-0.702944	0.152	0.452	2.10383e-113	1
GLIS3	4.74127e-117	0.565711	0.59	0.311	1.69633e-112	1
SLC4A4	8.34771e-117	-1.27902	0.418	0.614	2.98664e-112	1
ARHGAP44	1.49163e-116	-0.670258	0.207	0.5	5.33675e-112	1
FBN1	1.91341e-116	0.256135	0.822	0.454	6.84581e-112	1
AUTS2	3.25394e-116	0.537883	0.901	0.675	1.1642e-111	1
LAMA2	1.06434e-114	0.489866	0.78	0.425	3.80799e-110	1
ZEB1	1.89674e-114	0.510485	0.803	0.535	6.78615e-110	1
AP000561.1	4.09504e-114	-0.895017	0.221	0.491	1.46512e-109	1
GALNT18	4.16062e-114	-0.602448	0.123	0.421	1.48859e-109	1
NRP1	5.492e-114	0.5352	0.702	0.395	1.96493e-109	1
TPM1	1.20286e-113	-0.967854	0.368	0.589	4.3036e-109	1
RBFOX1	1.92932e-113	-1.8412	0.535	0.634	6.90271e-109	1
PHACTR1	1.98715e-113	-0.624718	0.178	0.472	7.10962e-109	1
EZR	2.97083e-111	-1.12753	0.358	0.566	1.0629e-106	1
LHFPL6	4.7751e-111	0.5097	0.689	0.368	1.70843e-106	1
LINC00842	7.34665e-110	-0.427361	0.042	0.319	2.62848e-105	1
AC098617.1	7.75933e-109	-0.655684	0.161	0.445	2.77613e-104	1
ZBTB7C	1.19215e-108	-0.572117	0.153	0.449	4.26526e-104	1
COBLL1	1.34899e-108	-0.68922	0.303	0.566	4.82643e-104	1
TCF7L1	7.15974e-108	0.457947	0.592	0.304	2.56161e-103	1
LRRC2	9.50051e-108	0.295597	0.239	0.059	3.39909e-103	1
ZNF385D	5.08553e-106	0.557687	0.469	0.206	1.8195e-101	1
GAS7	1.66773e-105	0.424255	0.729	0.421	5.96681e-101	1
BNC1	2.27994e-105	-0.471402	0.082	0.362	8.15718e-101	1
SAMD12	4.41387e-105	-0.479958	0.092	0.374	1.57919e-100	1
AOPEP	5.19282e-105	-0.665269	0.448	0.657	1.85789e-100	1
LAMA4	7.3457e-105	-0.61966	0.72	0.83	2.62815e-100	1
HSPG2	1.02089e-104	0.393775	0.549	0.266	3.65255e-100	1
FBLN2	6.36455e-100	0.34595	0.33	0.115	2.27711e-95	1
LSAMP	2.34459e-98	-0.742416	0.474	0.677	8.38847e-94	1
CUX1	6.03505e-97	-0.568728	0.631	0.776	2.15922e-92	1
SEMA3C	1.15453e-96	-0.984085	0.568	0.675	4.13066e-92	1
SLIT3	1.6169e-96	-0.599487	0.746	0.853	5.78494e-92	1
ADAM19	4.39183e-96	0.321495	0.333	0.119	1.57131e-91	1
ADGRG6	4.96347e-96	-0.566702	0.153	0.419	1.77583e-91	1
SETBP1	3.76716e-94	0.382448	0.528	0.255	1.34781e-89	1
SORCS2	4.30048e-94	0.320654	0.252	0.074	1.53862e-89	1
PDE4D	2.85498e-93	-0.836269	0.618	0.718	1.02145e-88	1
NOX4	2.5932e-92	0.404045	0.372	0.145	9.27794e-88	1
CNTN4	7.11946e-92	0.381167	0.471	0.213	2.5472e-87	1
AC018742.1	4.08914e-90	-0.729046	0.123	0.373	1.46301e-85	1
ABTB2	7.33869e-90	0.327862	0.259	0.079	2.62564e-85	1
RHOBTB3	2.03729e-89	0.347925	0.564	0.29	7.28901e-85	1
CACNA1C	4.51083e-89	0.45223	0.447	0.209	1.61388e-84	1
MCTP2	1.04385e-88	-0.477775	0.105	0.359	3.73468e-84	1
MAGI1	2.17635e-88	-0.45125	0.307	0.575	7.78653e-84	1
CFH	7.67681e-87	-0.606313	0.334	0.561	2.74661e-82	1
ABLIM2	1.90303e-86	-0.363874	0.038	0.269	6.80866e-82	1
CFD	6.78581e-86	0.389358	0.483	0.237	2.42783e-81	1
AC092691.1	2.63596e-85	-0.574234	0.136	0.383	9.43093e-81	1
PTPRF	6.85691e-85	-0.39809	0.166	0.426	2.45327e-80	1
PVT1	7.57477e-85	-0.454823	0.177	0.435	2.7101e-80	1
MTHFD1L	8.89405e-85	-0.567541	0.2	0.449	3.18211e-80	1
PDGFRB	1.97041e-84	0.243425	0.262	0.084	7.04972e-80	1
CSGALNACT1	2.13906e-84	-0.460143	0.171	0.427	7.65314e-80	1
RGS6	2.49864e-84	-0.942106	0.181	0.413	8.93963e-80	1
PCDH9	4.65361e-84	0.443987	0.669	0.402	1.66497e-79	1
TCF4	4.76985e-84	0.365682	0.696	0.406	1.70656e-79	1
AMPH	9.28579e-84	0.261994	0.272	0.09	3.32227e-79	1
AC027288.3	1.59224e-83	-0.53965	0.103	0.342	5.69673e-79	1
MRC2	1.57592e-82	0.395302	0.551	0.308	5.63834e-78	1
GRIP1	4.3192e-82	-0.54741	0.159	0.403	1.54532e-77	1
FBXL7	9.84846e-82	0.48248	0.877	0.74	3.52358e-77	1
PATJ	1.32427e-81	-0.420557	0.228	0.481	4.73799e-77	1
PDLIM5	1.62867e-80	-0.489759	0.335	0.572	5.82706e-76	1
ISM1	4.70814e-80	0.252136	0.18	0.043	1.68448e-75	1
WNT11	1.63669e-79	0.228398	0.202	0.055	5.85574e-75	1
MUC16	1.22907e-78	-0.399631	0.049	0.268	4.39738e-74	1
MGST1	1.87283e-78	0.331631	0.452	0.22	6.7006e-74	1
NEBL	2.84658e-78	-0.885491	0.184	0.402	1.01845e-73	1
PLXDC1	2.96471e-78	0.222894	0.209	0.059	1.06071e-73	1
OPHN1	1.30525e-77	0.371072	0.539	0.301	4.66991e-73	1
ARHGAP24	1.73732e-77	0.492325	0.686	0.465	6.21577e-73	1
GCNT1	3.25148e-77	-0.406009	0.118	0.355	1.16331e-72	1
ARHGAP18	1.455e-76	-0.469016	0.157	0.392	5.20569e-72	1
FOXP1	1.61048e-76	-0.417498	0.637	0.793	5.76196e-72	1
COL1A2	3.88957e-76	0.34228	0.522	0.275	1.39161e-71	1
MECOM	5.99844e-76	0.442824	0.564	0.324	2.14612e-71	1
DPP4	7.33205e-76	-0.467237	0.107	0.336	2.62326e-71	1
ECE1	7.96289e-76	0.319155	0.44	0.213	2.84896e-71	1
SESTD1	1.0889e-75	0.333717	0.53	0.285	3.89587e-71	1
SOBP	1.24961e-75	0.33732	0.472	0.244	4.47087e-71	1
FILIP1	1.40594e-75	0.329139	0.396	0.184	5.03019e-71	1
ANTXR2	1.43186e-74	0.328416	0.458	0.233	5.1229e-70	1
ZNF423	1.96059e-74	0.372094	0.475	0.249	7.01461e-70	1
PTPRQ	2.29389e-74	-0.459178	0.094	0.318	8.20709e-70	1
ADGRD1	2.74471e-74	-0.468811	0.25	0.484	9.82001e-70	1
LINC02006	4.11696e-74	-0.601386	0.122	0.343	1.47297e-69	1
SDK1	9.64262e-74	0.142557	0.629	0.338	3.44994e-69	1
COL5A1	1.78039e-73	0.327295	0.514	0.278	6.36987e-69	1
NINL	2.30901e-73	-0.440807	0.163	0.397	8.26118e-69	1
HIVEP3	5.47103e-73	-0.395719	0.223	0.469	1.95743e-68	1
REEP1	6.45336e-73	-0.342492	0.053	0.263	2.30888e-68	1
LRRC1	1.0525e-72	-0.438938	0.114	0.338	3.76563e-68	1
SYNE1	1.25541e-72	-0.570914	0.653	0.771	4.49162e-68	1
PHEX	2.89762e-72	0.175912	0.104	0.015	1.03671e-67	1
AC007368.1	1.14293e-71	-0.470143	0.083	0.296	4.08918e-67	1
ADGRB3	1.26248e-71	0.437354	0.464	0.244	4.51691e-67	1
ITGB8	1.52268e-71	-0.497889	0.151	0.375	5.44786e-67	1
WWC1	1.92753e-71	-0.424275	0.078	0.292	6.89632e-67	1
COL5A3	3.03907e-71	0.328514	0.349	0.153	1.08732e-66	1
IGFBP4	3.4184e-71	0.36512	0.359	0.163	1.22304e-66	1
VIPR2	5.01817e-71	-0.413556	0.078	0.292	1.7954e-66	1
TANC1	5.84798e-71	-0.340366	0.132	0.363	2.09229e-66	1
ADCY3	9.74509e-71	0.268715	0.287	0.111	3.4866e-66	1
[truncated: 10,078 more rows]

## Sheet: FAP_om 
gene	p_val	avg_log2FC	pct.1	pct.2	p_val_adj	cluster
RERE	0	-0.469506	0.038	0.287	0	0
PLA2G2A	0	0.864952	0.486	0.2	0	0
EIF4G3	0	-0.396742	0.027	0.236	0	0
NDUFS5	0	0.52714	0.341	0.148	0	0
MACF1	0	-0.602093	0.056	0.339	0	0
FAF1	0	-0.336532	0.021	0.213	0	0
PATJ	0	-0.397943	0.018	0.212	0	0
ROR1	0	-0.466038	0.03	0.241	0	0
DPYD	0	-0.70398	0.045	0.355	0	0
PIP5K1A	0	-0.547174	0.029	0.225	0	0
S100A10	0	1.17976	0.918	0.462	0	0
S100A6	0	1.14088	0.952	0.54	0	0
ASH1L	0	-0.449517	0.058	0.298	0	0
ITLN1	0	1.59902	0.68	0.303	0	0
PBX1	0	-0.729721	0.173	0.419	0	0
RABGAP1L	0	-0.43134	0.039	0.269	0	0
H3F3A	0	0.558176	0.427	0.207	0	0
AKT3	0	-0.450642	0.025	0.261	0	0
SMYD3	0	-0.47486	0.023	0.243	0	0
NCOA1	0	-0.420111	0.022	0.237	0	0
BIRC6	0	-0.347708	0.029	0.231	0	0
SLC8A1	0	-0.706727	0.054	0.267	0	0
USP34	0	-0.417833	0.04	0.277	0	0
EHBP1	0	-0.669314	0.041	0.335	0	0
WDPCP	0	-0.620689	0.032	0.283	0	0
MEIS1	0	-0.589113	0.05	0.302	0	0
ZNF638	0	-0.440958	0.044	0.297	0	0
EXOC6B	0	-0.422592	0.022	0.252	0	0
TMSB10	0	0.636442	0.833	0.431	0	0
COX5B	0	0.558381	0.347	0.147	0	0
MBD5	0	-0.411743	0.021	0.237	0	0
BAZ2B	0	-0.427121	0.044	0.276	0	0
RBMS1	0	-0.418124	0.079	0.312	0	0
BMPR2	0	-0.651519	0.027	0.236	0	0
PARD3B	0	-0.802704	0.18	0.418	0	0
EEF1B2	0	0.913657	0.529	0.2	0	0
ERBB4	0	-0.728647	0.028	0.244	0	0
PTMA	0	1.57415	0.926	0.412	0	0
AGAP1	0	-0.392054	0.018	0.218	0	0
TBC1D5	0	-0.524897	0.039	0.3	0	0
UBE2E2	0	-0.530272	0.072	0.329	0	0
RBMS3	0	-0.624028	0.039	0.292	0	0
RBM6	0	-0.537264	0.05	0.307	0	0
FHIT	0	-0.449647	0.027	0.223	0	0
PTPRG	0	-0.81877	0.024	0.294	0	0
FOXP1	0	-0.654376	0.08	0.378	0	0
ZBTB20	0	-0.827777	0.439	0.614	0	0
LSAMP	0	-0.759911	0.064	0.306	0	0
STAG1	0	-0.721038	0.041	0.373	0	0
TM4SF1	0	1.01656	0.641	0.303	0	0
MBNL1	0	-0.483167	0.062	0.306	0	0
FNDC3B	0	-0.661455	0.046	0.347	0	0
NLGN1	0	-0.55255	0.023	0.232	0	0
NAALADL2	0	-0.666429	0.022	0.298	0	0
LPP	0	-0.611257	0.121	0.39	0	0
LDB2	0	-0.529792	0.016	0.215	0	0
SLIT2	0	-0.589177	0.033	0.27	0	0
APBB2	0	-0.509453	0.029	0.283	0	0
ANKRD17	0	-0.388214	0.031	0.246	0	0
MAPK10	0	-0.418866	0.018	0.22	0	0
AFF1	0	-0.493672	0.031	0.271	0	0
CAMK2D	0	-0.402605	0.028	0.23	0	0
ELF2	0	-0.386733	0.036	0.239	0	0
MAML3	0	-0.550817	0.025	0.255	0	0
SH3D19	0	-0.480168	0.031	0.256	0	0
TRIO	0	-0.558001	0.017	0.247	0	0
FBXL7	0	-0.915013	0.04	0.356	0	0
PDZD2	0	-0.48403	0.042	0.268	0	0
GHR	0	-0.41426	0.026	0.226	0	0
PDE4D	0	-0.788682	0.033	0.295	0	0
ZSWIM6	0	-0.455147	0.02	0.213	0	0
MAST4	0	-0.596493	0.05	0.299	0	0
BTF3	0	0.809725	0.498	0.214	0	0
SSBP2	0	-0.504015	0.037	0.292	0	0
COX7C	0	1.00931	0.574	0.212	0	0
FAM172A	0	-0.356797	0.038	0.243	0	0
EFNA5	0	-0.703569	0.057	0.297	0	0
FER	0	-0.439791	0.029	0.261	0	0
HINT1	0	0.836252	0.476	0.185	0	0
NPM1	0	0.851229	0.463	0.195	0	0
ATXN1	0	-0.421729	0.031	0.251	0	0
CDKAL1	0	-0.361653	0.019	0.223	0	0
CARMIL1	0	-0.587757	0.021	0.292	0	0
ZFAND3	0	-0.51738	0.033	0.295	0	0
BTBD9	0	-0.406295	0.017	0.219	0	0
HSP90AB1	0	0.811995	0.477	0.215	0	0
EEF1A1	0	1.65625	0.966	0.477	0	0
SENP6	0	-0.344924	0.036	0.241	0	0
REV3L	0	-0.404324	0.027	0.223	0	0
UTRN	0	-0.596157	0.059	0.349	0	0
SASH1	0	-0.461756	0.027	0.24	0	0
ARID1B	0	-0.52026	0.029	0.298	0	0
PRKN	0	-0.413224	0.013	0.218	0	0
ACTB	0	0.89116	0.78	0.376	0	0
NDUFA4	0	0.772467	0.455	0.186	0	0
TOMM7	0	0.964882	0.578	0.241	0	0
GLI3	0	-0.474996	0.028	0.239	0	0
EGFR	0	-0.425783	0.028	0.235	0	0
AUTS2	0	-0.764795	0.034	0.323	0	0
HSPB1	0	0.669712	0.373	0.163	0	0
UPK3B	0	0.566051	0.298	0.102	0	0
MAGI2	0	-0.850363	0.03	0.331	0	0
CACNA2D1	0	-0.506123	0.019	0.237	0	0
CDK14	0	-0.572388	0.04	0.305	0	0
TFPI2	0	0.812081	0.472	0.224	0	0
CUX1	0	-0.860159	0.056	0.332	0	0
IMMP2L	0	-0.836738	0.042	0.362	0	0
DOCK4	0	-0.760538	0.037	0.343	0	0
EXOC4	0	-0.445947	0.029	0.27	0	0
RARRES2	0	0.935091	0.553	0.26	0	0
KMT2C	0	-0.411323	0.041	0.264	0	0
CLU	0	0.761458	0.495	0.261	0	0
RBPMS	0	-0.592781	0.082	0.328	0	0
SPIDR	0	-0.452965	0.029	0.256	0	0
UQCRB	0	0.958717	0.508	0.19	0	0
VPS13B	0	-0.460527	0.021	0.266	0	0
ZFPM2	0	-1.23847	0.313	0.549	0	0
EIF3E	0	0.671033	0.403	0.209	0	0
PKHD1L1	0	-0.824802	0.065	0.285	0	0
EXT1	0	-0.70815	0.035	0.331	0	0
PTK2	0	-0.478196	0.03	0.284	0	0
LY6E	0	0.517241	0.329	0.143	0	0
EEF1D	0	0.855433	0.556	0.256	0	0
GLIS3	0	-0.434894	0.028	0.226	0	0
BNC2	0	-0.979729	0.216	0.468	0	0
TPM2	0	0.673314	0.392	0.159	0	0
ROR2	0	-0.601765	0.026	0.252	0	0
OGN	0	0.669404	0.415	0.226	0	0
SVEP1	0	-0.548273	0.049	0.27	0	0
FRMD4A	0	-0.432675	0.015	0.206	0	0
PLXDC2	0	-0.692009	0.221	0.434	0	0
ZEB1	0	-0.447924	0.024	0.216	0	0
PARD3	0	-0.719329	0.029	0.353	0	0
PRKG1	0	-1.39014	0.241	0.514	0	0
BICC1	0	-0.664826	0.076	0.339	0	0
JMJD1C	0	-0.657395	0.061	0.382	0	0
HERC4	0	-0.374815	0.026	0.224	0	0
LRMDA	0	-0.840689	0.022	0.324	0	0
ADIRF	0	1.93524	0.884	0.325	0	0
IFITM2	0	0.778887	0.498	0.214	0	0
IFITM3	0	1.07309	0.713	0.323	0	0
POLR2L	0	0.553518	0.372	0.165	0	0
SBF2	0	-0.567019	0.027	0.306	0	0
FTH1	0	0.48893	0.824	0.457	0	0
PRDX5	0	0.502306	0.314	0.127	0	0
FAU	0	1.29512	0.802	0.347	0	0
GSTP1	0	0.584346	0.398	0.186	0	0
DLG2	0	-0.682523	0.03	0.299	0	0
MAML2	0	-0.775435	0.033	0.322	0	0
SIK3	0	-0.571515	0.018	0.255	0	0
CDON	0	-0.532487	0.066	0.29	0	0
ERC1	0	-0.383244	0.022	0.23	0	0
GAPDH	0	0.750655	0.471	0.203	0	0
PLEKHA5	0	-0.460858	0.032	0.26	0	0
KRT8	0	0.557583	0.423	0.164	0	0
KRT18	0	0.707348	0.58	0.195	0	0
PFDN5	0	0.975239	0.594	0.251	0	0
HNRNPA1	0	0.725929	0.425	0.182	0	0
MYL6	0	0.887502	0.6	0.304	0	0
NACA	0	1.08837	0.678	0.302	0	0
SRGAP1	0	-0.846858	0.024	0.257	0	0
NAV3	0	-0.837583	0.025	0.308	0	0
ANKS1B	0	-0.462638	0.023	0.239	0	0
MED13L	0	-0.676972	0.049	0.364	0	0
UBC	0	0.663459	0.495	0.262	0	0
PAN3	0	-0.343454	0.023	0.218	0	0
TPT1	0	1.62075	0.977	0.572	0	0
COMMD6	0	0.677807	0.422	0.181	0	0
FAM155A	0	-1.01508	0.033	0.277	0	0
PRKD1	0	-0.441624	0.026	0.227	0	0
NPAS3	0	-0.563958	0.027	0.246	0	0
SAMD4A	0	-0.77088	0.02	0.215	0	0
GPHN	0	-0.537539	0.022	0.272	0	0
FOS	0	0.612073	0.818	0.431	0	0
FLRT2	0	-0.593789	0.084	0.311	0	0
IFI27	0	0.7087	0.421	0.184	0	0
MARK3	0	-0.413122	0.059	0.279	0	0
SRP14	0	0.601508	0.415	0.199	0	0
SERF2	0	0.667424	0.519	0.261	0	0
B2M	0	0.868468	0.953	0.709	0	0
TCF12	0	-0.477612	0.026	0.28	0	0
ANXA2	0	0.495722	0.666	0.436	0	0
RORA	0	-1.17375	0.413	0.631	0	0
ZNF609	0	-0.70354	0.031	0.315	0	0
THSD4	0	-0.652743	0.046	0.276	0	0
MYO9A	0	-0.381615	0.037	0.254	0	0
AKAP13	0	-0.46718	0.044	0.284	0	0
HCFC1R1	0	0.495924	0.262	0.074	0	0
TNRC6A	0	-0.372791	0.039	0.252	0	0
CHD9	0	-0.451673	0.077	0.327	0	0
MT2A	0	0.515687	0.871	0.427	0	0
MT1E	0	0.869956	0.624	0.254	0	0
MT1X	0	0.484179	0.47	0.224	0	0
NFAT5	0	-0.486469	0.035	0.28	0	0
WWOX	0	-0.859682	0.033	0.351	0	0
COX4I1	0	0.877462	0.514	0.215	0	0
UBB	0	0.652834	0.417	0.19	0	0
NF1	0	-0.366056	0.033	0.238	0	0
KRT19	0	0.821956	0.421	0.16	0	0
EIF1	0	0.684428	0.814	0.435	0	0
KANSL1	0	-0.413927	0.03	0.261	0	0
LUC7L3	0	-0.430468	0.112	0.364	0	0
BCAS3	0	-0.387403	0.021	0.218	0	0
PITPNC1	0	-0.884373	0.037	0.308	0	0
ABCA8	0	-0.549676	0.061	0.283	0	0
H3F3B	0	0.599844	0.599	0.328	0	0
ACTG1	0	0.83921	0.585	0.301	0	0
EEF2	0	0.697112	0.449	0.212	0	0
JUNB	0	0.500832	0.497	0.25	0	0
UBA52	0	0.917253	0.639	0.302	0	0
C19orf33	0	0.447567	0.216	0.038	0	0
ZFP36	0	0.535641	0.577	0.299	0	0
SNRPD2	0	0.499913	0.309	0.125	0	0
FTL	0	0.362216	0.879	0.548	0	0
PLCB1	0	-1.1688	0.05	0.371	0	0
SLPI	0	1.24492	0.627	0.213	0	0
TSHZ2	0	-0.932741	0.302	0.52	0	0
TTC28	0	-0.78649	0.042	0.381	0	0
LGALS1	0	0.786854	0.751	0.359	0	0
SLC25A6	0	0.637936	0.395	0.16	0	0
ARHGAP6	0	-0.689305	0.031	0.299	0	0
TMSB4X	0	1.71722	0.978	0.53	0	0
SAT1	0	0.618814	0.645	0.473	0	0
TIMP1	0	1.10644	0.888	0.5	0	0
DIAPH2	0	-0.521032	0.041	0.302	0	0
SLC16A1-AS1	0	-0.395419	0.036	0.241	0	0
ADAMTS9-AS2	0	-0.603429	0.026	0.266	0	0
PVT1	0	-0.5732	0.016	0.208	0	0
MIR100HG	0	-0.795532	0.026	0.327	0	0
DLEU2	0	-0.56191	0.019	0.28	0	0
ZFAS1	0	0.715051	0.425	0.186	0	0
MIR99AHG	0	-0.781951	0.03	0.316	0	0
AP000561.1	0	-0.858778	0.024	0.264	0	0
FTX	0	-1.05013	0.267	0.557	0	0
JPX	0	-0.37657	0.043	0.252	0	0
LINC02360	0	-0.690661	0.02	0.236	0	0
LINC-PINT	0	-0.418337	0.025	0.228	0	0
MSLN	0	0.810645	0.43	0.145	0	0
GNB2L1	0	1.0765	0.713	0.28	0	0
RARRES3	0	0.382981	0.214	0.064	0	0
ATP5L	0	0.650221	0.405	0.169	0	0
ATP5G2	0	0.612049	0.373	0.157	0	0
TCEB2	0	0.497404	0.322	0.125	0	0
ATP5E	0	0.642378	0.455	0.211	0	0
DST	9.3795e-308	-0.401991	0.06	0.276	3.3558e-303	0
UBR5	2.2275e-305	-0.358165	0.025	0.216	7.96956e-301	0
MACROD2	6.10745e-305	-0.509132	0.029	0.221	2.18512e-300	0
CEP112	6.79925e-305	-0.338914	0.023	0.212	2.43264e-300	0
TCF4	5.60704e-304	-0.432364	0.05	0.257	2.00609e-299	0
MON2	1.18375e-303	-0.320052	0.023	0.212	4.23521e-299	0
SOX6	1.98507e-303	-0.627121	0.063	0.271	7.10219e-299	0
MYO1D	4.05727e-302	-0.401933	0.035	0.233	1.45161e-297	0
SPAG9	9.55868e-302	-0.447742	0.03	0.222	3.4199e-297	0
COX6A1	1.59537e-299	0.464467	0.294	0.118	5.70792e-295	0
GPATCH8	1.92682e-299	-0.333798	0.038	0.237	6.89376e-295	0
MKLN1	7.08385e-299	-0.324946	0.029	0.221	2.53446e-294	0
NUMB	8.3262e-299	-0.352534	0.03	0.221	2.97895e-294	0
PTPN13	9.37497e-299	-0.401718	0.044	0.244	3.35418e-294	0
NGFRAP1	2.88031e-297	0.434963	0.271	0.102	1.03052e-292	0
LRBA	1.82943e-296	-0.323805	0.02	0.202	6.54533e-292	0
TCF7L2	1.20196e-294	-0.36359	0.051	0.256	4.30038e-290	0
TNRC6B	4.8961e-294	-0.358647	0.081	0.303	1.75173e-289	0
KIF13A	1.7218e-293	-0.343088	0.023	0.207	6.16026e-289	0
KCTD8	2.93395e-293	-0.614118	0.025	0.208	1.04971e-288	0
ABLIM1	4.31315e-292	-0.419435	0.048	0.249	1.54316e-287	0
RALGAPA1	3.11187e-291	-0.320852	0.025	0.209	1.11337e-286	0
CAMK1D	1.07655e-290	-0.436019	0.027	0.211	3.85167e-286	0
PEAK1	1.37387e-290	-0.354442	0.023	0.206	4.91543e-286	0
SSH2	1.7622e-290	-0.339587	0.021	0.202	6.30479e-286	0
PTPRQ	2.23799e-290	-0.538755	0.037	0.227	8.00708e-286	0
UQCRH	1.10809e-288	0.485508	0.313	0.136	3.96452e-284	0
ZCCHC7	3.61515e-287	-0.343796	0.032	0.22	1.29343e-282	0
ATXN2	2.76003e-286	-0.344256	0.035	0.223	9.87485e-282	0
FYN	3.34589e-286	-0.347044	0.036	0.226	1.19709e-281	0
STK3	2.27891e-284	-0.334208	0.022	0.2	8.15348e-280	0
DLC1	1.48815e-283	-0.485079	0.031	0.214	5.32429e-279	0
FIS1	1.81007e-283	0.444746	0.265	0.102	6.47608e-279	0
CDK13	6.11153e-282	-0.30413	0.022	0.2	2.18658e-277	0
DAPK1	1.5293e-280	-0.57293	0.077	0.281	5.47153e-276	0
DENND4C	1.82098e-280	-0.311678	0.027	0.208	6.51511e-276	0
KCNT2	1.96198e-280	-0.432477	0.033	0.216	7.01959e-276	0
MEIS2	4.56049e-279	-0.522081	0.104	0.321	1.63165e-274	0
COX6B1	5.42493e-279	0.472763	0.303	0.13	1.94093e-274	0
PPIA	1.27409e-278	0.519615	0.372	0.181	4.55845e-274	0
IGF1R	5.38303e-276	-0.323318	0.024	0.2	1.92594e-271	0
TEAD1	2.21864e-275	-0.339268	0.039	0.225	7.93784e-271	0
PAFAH1B1	1.50938e-274	-0.358691	0.039	0.226	5.40027e-270	0
RBFOX1	8.07418e-274	-0.538385	0.025	0.2	2.88878e-269	0
GNAQ	2.31173e-273	-0.315043	0.039	0.225	8.2709e-269	0
MCTP2	1.45382e-272	-0.447324	0.045	0.232	5.20148e-268	0
GLS	3.70994e-272	-0.362664	0.06	0.259	1.32734e-267	0
SLIT3	1.95866e-269	-0.718426	0.345	0.513	7.0077e-265	0
EVA1C	3.73335e-269	-0.441942	0.036	0.216	1.33572e-264	0
MAP4K4	4.69786e-269	-0.422733	0.033	0.212	1.6808e-264	0
ARID4B	6.47707e-269	-0.348402	0.065	0.264	2.31737e-264	0
SNHG8	6.95499e-269	0.431722	0.253	0.098	2.48836e-264	0
AFF4	1.85517e-267	-0.434913	0.05	0.24	6.63741e-263	0
SKP1	8.47348e-267	0.532345	0.369	0.189	3.03164e-262	0
NIPBL	2.84484e-266	-0.288234	0.039	0.222	1.01783e-261	0
DUSP1	6.74601e-265	0.63015	0.451	0.255	2.41359e-260	0
ASXL1	4.12792e-264	-0.345662	0.028	0.201	1.47689e-259	0
CELF2	8.59433e-264	-0.655788	0.411	0.565	3.07488e-259	0
PPP6R3	1.11579e-262	-0.288074	0.029	0.203	3.99206e-258	0
PPDPF	1.1929e-262	0.440397	0.275	0.114	4.26796e-258	0
WWC2	5.80614e-262	-0.34667	0.044	0.227	2.07732e-257	0
KLF6	1.27997e-260	0.630632	0.357	0.18	4.57949e-256	0
SLMAP	1.2936e-259	-0.306696	0.032	0.206	4.62825e-255	0
DYNLL1	3.89823e-259	0.504174	0.351	0.175	1.39471e-254	0
TACC1	4.93455e-255	-0.56219	0.067	0.258	1.76548e-250	0
MAP4	5.64838e-254	-0.392607	0.079	0.278	2.02088e-249	0
CCBE1	3.14424e-253	-0.532366	0.051	0.23	1.12495e-248	0
GNG11	3.51312e-253	0.485702	0.309	0.144	1.25693e-248	0
DDX17	1.35766e-252	-0.324094	0.135	0.362	4.85745e-248	0
RBFOX2	5.5574e-252	-0.303666	0.046	0.225	1.98833e-247	0
EVI5	1.25518e-250	-0.307629	0.038	0.212	4.49079e-246	0
TMEM165	3.57559e-250	-0.502686	0.063	0.246	1.27927e-245	0
PUM1	1.45516e-249	-0.317775	0.034	0.203	5.20627e-245	0
TRMT112	6.10778e-248	0.405653	0.259	0.105	2.18524e-243	0
ATP5O	6.77142e-248	0.393577	0.257	0.104	2.42268e-243	0
ABI3BP	1.06383e-247	-0.367508	0.071	0.265	3.80618e-243	0
PPP3CA	1.52217e-247	-0.30434	0.037	0.21	5.44603e-243	0
TTC17	8.77215e-247	-0.276726	0.038	0.21	3.1385e-242	0
BOC	8.97234e-247	-0.338614	0.049	0.226	3.21012e-242	0
ARGLU1	3.64768e-246	-0.351246	0.143	0.366	1.30507e-241	0
CYR61	2.11958e-245	0.587576	0.282	0.122	7.58344e-241	0
ARHGAP44	3.68335e-245	-0.331119	0.035	0.203	1.31783e-240	0
CLIP1	8.00147e-245	-0.617541	0.042	0.213	2.86277e-240	0
ANXA1	2.53116e-244	0.445442	0.567	0.36	9.05597e-240	0
PLEKHH2	8.61936e-243	-0.31767	0.058	0.239	3.08383e-238	0
SERPING1	1.07242e-241	0.502925	0.54	0.344	3.8369e-237	0
PKD2	2.48291e-241	-0.335335	0.068	0.255	8.88335e-237	0
GNB1	9.34562e-240	-0.440167	0.038	0.204	3.34368e-235	0
CAV1	1.27874e-239	0.61074	0.41	0.252	4.57509e-235	0
UBE2H	4.23834e-238	-0.347327	0.04	0.208	1.51639e-233	0
ITSN1	2.02238e-237	-0.307566	0.047	0.219	7.23567e-233	0
ZRANB2	1.27706e-235	-0.283863	0.073	0.261	4.56908e-231	0
PRDX2	2.22368e-235	0.358642	0.23	0.089	7.9559e-231	0
MPDZ	8.85681e-235	-0.318048	0.043	0.211	3.16879e-230	0
EGR1	5.20496e-234	0.501346	0.363	0.185	1.86223e-229	0
AHI1	7.54268e-234	-0.294924	0.052	0.227	2.69862e-229	0
CUTA	2.86981e-232	0.399531	0.253	0.106	1.02676e-227	0
NTNG1	1.4343e-231	-0.356844	0.039	0.202	5.13165e-227	0
HP	7.71457e-231	0.514656	0.269	0.119	2.76012e-226	0
CD151	5.794e-229	0.444481	0.29	0.137	2.07298e-224	0
UQCRQ	3.2131e-226	0.384859	0.248	0.103	1.14958e-221	0
C12orf57	3.67906e-226	0.407218	0.276	0.123	1.3163e-221	0
FBLN1	6.42447e-226	-0.648673	0.057	0.224	2.29855e-221	0
WSB1	1.43911e-225	-0.315065	0.148	0.365	5.14886e-221	0
UBL5	1.98237e-225	0.396116	0.277	0.124	7.09252e-221	0
CALB2	2.37985e-225	0.461071	0.298	0.146	8.51461e-221	0
NR3C1	3.94901e-225	-0.264703	0.042	0.206	1.41288e-220	0
HIPK3	7.45583e-225	-0.334941	0.039	0.2	2.66755e-220	0
N4BP2L2	3.8095e-224	-0.313132	0.169	0.394	1.36296e-219	0
PDLIM5	2.90367e-221	-0.334575	0.08	0.261	1.03887e-216	0
TMA7	2.96225e-221	0.441562	0.329	0.164	1.05983e-216	0
NR2F1-AS1	1.20238e-220	-0.297202	0.047	0.211	4.30186e-216	0
SPTBN1	1.32503e-220	-0.334099	0.131	0.335	4.74069e-216	0
PNISR	9.02864e-220	-0.304629	0.158	0.374	3.23027e-215	0
PRDX6	2.30072e-219	0.451089	0.315	0.159	8.23153e-215	0
COX7B	8.05398e-218	0.37603	0.234	0.096	2.88155e-213	0
ID2	2.87163e-216	0.432509	0.263	0.118	1.02741e-211	0
GSTM3	6.54224e-216	0.397968	0.241	0.103	2.34068e-211	0
LIMA1	7.90191e-216	-0.335671	0.146	0.355	2.82714e-211	0
TBL1XR1	1.23388e-215	-0.266036	0.045	0.206	4.41457e-211	0
KMT2E	2.14138e-215	-0.275234	0.065	0.237	7.66143e-211	0
COX7A2	1.04596e-214	0.412455	0.29	0.138	3.74224e-210	0
BPTF	7.30483e-211	-0.258811	0.066	0.237	2.61352e-206	0
NDUFA1	1.26972e-210	0.37446	0.235	0.099	4.54279e-206	0
EDF1	1.53602e-210	0.425366	0.303	0.15	5.49556e-206	0
COX6C	3.09969e-209	0.427438	0.314	0.159	1.10901e-204	0
LAMB1	5.95256e-209	-0.479507	0.146	0.339	2.12971e-204	0
CRYAB	1.08842e-208	0.365738	0.224	0.092	3.89416e-204	0
SEMA3C	7.20682e-208	-0.702431	0.189	0.376	2.57845e-203	0
NDUFB7	2.90638e-207	0.35665	0.234	0.099	1.03985e-202	0
STAT3	1.40756e-206	-0.518956	0.121	0.304	5.03598e-202	0
UQCR11	1.06881e-205	0.357101	0.24	0.103	3.82399e-201	0
PLSCR4	1.62004e-205	-0.254923	0.06	0.225	5.79619e-201	0
NCOR1	2.04585e-202	-0.24415	0.053	0.211	7.31965e-198	0
NDUFB2	4.239e-201	0.399354	0.26	0.12	1.51663e-196	0
ATP5I	9.84402e-199	0.379571	0.257	0.118	3.52199e-194	0
CALM2	1.08489e-198	0.472076	0.384	0.22	3.88153e-194	0
HIGD2A	1.38716e-198	0.321736	0.202	0.079	4.96299e-194	0
C14orf2	8.77125e-198	0.388274	0.267	0.126	3.13818e-193	0
SRRM2	2.07283e-197	-0.270737	0.114	0.3	7.41619e-193	0
HSP90AA1	4.1204e-197	0.587967	0.433	0.282	1.4742e-192	0
EPC1	6.571e-197	-0.233338	0.049	0.203	2.35097e-192	0
FGFR1	1.0212e-196	-0.327443	0.054	0.209	3.65364e-192	0
XIST	1.93162e-195	-0.358329	0.135	0.322	6.91096e-191	0
PIK3R1	4.26849e-194	-0.307439	0.052	0.204	1.52718e-189	0
DDR2	9.87292e-194	-0.286174	0.05	0.201	3.53233e-189	0
TXNIP	2.97449e-193	0.531288	0.583	0.44	1.06421e-188	0
ANKRD11	1.59849e-191	-0.286026	0.058	0.212	5.71907e-187	0
FBN1	1.64329e-190	-0.589459	0.065	0.212	5.87935e-186	0
MYL9	5.51522e-188	0.425668	0.317	0.171	1.97323e-183	0
ADD3	1.0921e-187	-0.259283	0.052	0.201	3.90732e-183	0
KLK11	2.15029e-186	0.326779	0.207	0.087	7.69332e-182	0
C9orf3	2.87269e-185	-0.313302	0.066	0.218	1.02779e-180	0
MYL12B	8.6079e-185	0.432011	0.32	0.175	3.07974e-180	0
OST4	5.84406e-184	0.378434	0.286	0.143	2.09089e-179	0
ALDOA	9.04111e-184	0.373244	0.274	0.137	3.23473e-179	0
CHCHD2	2.05472e-181	0.404743	0.305	0.161	7.35138e-177	0
GFPT2	1.1837e-180	-0.503747	0.087	0.245	4.23504e-176	0
ATP5J	2.15128e-180	0.373895	0.264	0.13	7.69686e-176	0
IER3	1.22013e-179	0.38301	0.218	0.092	4.36538e-175	0
ST3GAL5	9.50357e-179	-0.241698	0.054	0.2	3.40019e-174	0
COX8A	6.03763e-178	0.308703	0.206	0.086	2.16014e-173	0
INMT	1.83266e-177	0.355895	0.205	0.088	6.55688e-173	0
C19orf53	6.43584e-177	0.30854	0.204	0.085	2.30262e-172	0
RBPJ	1.76151e-176	-0.268765	0.058	0.206	6.30234e-172	0
EIF3K	7.58929e-176	0.388485	0.274	0.14	2.71529e-171	0
SULF1	1.09864e-175	-0.483034	0.166	0.343	3.9307e-171	0
CLIC4	3.52079e-175	-0.717139	0.068	0.214	1.25967e-170	0
PHF14	5.18178e-175	-0.224396	0.064	0.213	1.85394e-170	0
IGFBP7	1.17888e-174	-0.491803	0.079	0.232	4.21778e-170	0
BSG	1.21623e-174	0.40451	0.294	0.158	4.35143e-170	0
CEBPB	1.757e-169	0.493691	0.279	0.147	6.28618e-165	0
ATRX	4.38239e-169	-0.209667	0.077	0.231	1.56793e-164	0
TMEM258	7.80811e-169	0.373321	0.264	0.134	2.79359e-164	0
NKTR	5.41897e-167	-0.202955	0.066	0.213	1.9388e-162	0
UQCR10	7.17395e-165	0.312977	0.214	0.096	2.5667e-160	0
JUN	2.04077e-163	0.263865	0.384	0.212	7.30146e-159	0
PPP1R12B	4.57665e-163	-0.219138	0.063	0.204	1.63744e-158	0
EIF4A2	9.41427e-163	0.498701	0.353	0.225	3.36824e-158	0
ST13	2.08131e-162	0.35661	0.249	0.125	7.44652e-158	0
PCM1	3.49842e-161	-0.206588	0.076	0.223	1.25166e-156	0
NEDD8	9.4843e-161	0.324206	0.232	0.11	3.39329e-156	0
CCL2	2.8358e-160	0.236667	0.296	0.148	1.01459e-155	0
PHPT1	1.0805e-158	0.298531	0.207	0.092	3.8658e-154	0
SOD1	7.36955e-158	0.351523	0.281	0.148	2.63668e-153	0
SEC61B	1.4247e-156	0.329406	0.245	0.121	5.0973e-152	0
ID3	1.4298e-156	0.32792	0.26	0.132	5.11553e-152	0
BNC1	4.91241e-156	-0.278581	0.065	0.201	1.75756e-151	0
TMEM98	8.41769e-156	0.391149	0.257	0.137	3.01168e-151	0
GADD45B	4.52679e-155	0.390927	0.284	0.148	1.61959e-150	0
SHFM1	1.26694e-154	0.285438	0.2	0.088	4.53286e-150	0
WDR83OS	1.42125e-154	0.30711	0.214	0.099	5.08496e-150	0
SORBS2	6.67788e-154	-0.326012	0.085	0.227	2.38921e-149	0
SEC61G	2.4959e-153	0.293379	0.202	0.09	8.92982e-149	0
NAP1L1	7.78956e-153	0.444377	0.32	0.194	2.78695e-148	0
IER2	3.61892e-152	0.362248	0.222	0.106	1.29478e-147	0
SEMA5A	1.30882e-151	-0.305946	0.068	0.202	4.68269e-147	0
SOCS3	2.01121e-148	0.322098	0.266	0.136	7.19571e-144	0
GPX1	8.69299e-148	0.28558	0.217	0.102	3.11018e-143	0
HMGN2	2.13264e-143	0.337898	0.232	0.117	7.63017e-139	0
RAB1A	5.80821e-143	-0.265801	0.09	0.232	2.07806e-138	0
GLTSCR2	5.37725e-141	0.346997	0.211	0.102	1.92387e-136	0
PAWR	5.92373e-141	-0.222722	0.072	0.203	2.11939e-136	0
GPBP1	2.61016e-139	-0.204949	0.076	0.209	9.33862e-135	0
NFIB	3.57606e-139	-0.404634	0.335	0.47	1.27944e-134	0
RERG	1.05645e-138	-0.308116	0.085	0.218	3.77978e-134	0
RBM25	1.36346e-138	-0.248778	0.098	0.24	4.87818e-134	0
ITM2B	2.20445e-138	0.419817	0.53	0.388	7.8871e-134	0
NPC2	2.52531e-138	0.353934	0.315	0.186	9.03506e-134	0
DCN	1.82379e-137	-1.42086	0.444	0.534	6.52515e-133	0
MYL12A	2.60617e-137	0.335953	0.245	0.13	9.32435e-133	0
HLA-B	2.28641e-136	0.428281	0.399	0.276	8.1803e-132	0
CD63	2.15021e-135	0.254557	0.583	0.404	7.69301e-131	0
COBLL1	3.62808e-135	-0.251921	0.101	0.241	1.29805e-130	0
FKBP2	3.83594e-135	0.312077	0.225	0.115	1.37242e-130	0
CCDC80	7.91697e-135	0.296056	0.755	0.601	2.83253e-130	0
TCEAL4	9.85287e-135	0.336654	0.218	0.111	3.52516e-130	0
SUMO2	6.08687e-132	0.351694	0.288	0.166	2.17776e-127	0
ALDH1A2	1.7626e-131	-0.259938	0.082	0.211	6.30624e-127	0
NFIA	2.36056e-130	-0.365134	0.387	0.506	8.44563e-126	0
TUBB	3.54256e-130	0.331007	0.245	0.132	1.26746e-125	0
CFL1	1.88868e-128	0.336412	0.277	0.156	6.75732e-124	0
CD9	5.14176e-127	0.311852	0.243	0.132	1.83962e-122	0
CFD	4.27781e-126	-2.28271	0.358	0.464	1.53051e-121	0
SLC25A3	2.86733e-123	0.336042	0.25	0.141	1.02587e-118	0
LAMA4	5.23641e-122	-0.53336	0.363	0.475	1.87348e-117	0
SSR4	2.64494e-121	0.320665	0.24	0.132	9.46307e-117	0
TSPO	4.10671e-121	0.292059	0.217	0.113	1.4693e-116	0
AOX1	5.44008e-121	-0.285607	0.126	0.263	1.94635e-116	0
GAS1	3.88187e-120	0.369511	0.228	0.127	1.38886e-115	0
PFN1	7.9543e-119	0.289607	0.221	0.116	2.84589e-114	0
MT1M	4.37228e-118	0.242476	0.297	0.17	1.56432e-113	0
OAZ1	1.18278e-117	0.323064	0.326	0.201	4.23175e-113	0
EID1	9.87241e-115	0.313466	0.292	0.175	3.53215e-110	0
PRDX1	6.21275e-114	0.296832	0.252	0.144	2.2228e-109	0
EZR	3.07437e-113	0.367946	0.383	0.271	1.09995e-108	0
DSTN	2.52418e-112	0.394251	0.31	0.2	9.03102e-108	0
PRG4	4.00804e-111	0.409187	0.203	0.108	1.434e-106	0
PEBP1	1.15224e-110	0.309399	0.256	0.149	4.12248e-106	0
FXYD1	3.29833e-109	0.259805	0.209	0.11	1.18008e-104	0
CRIM1	6.41551e-109	-0.277476	0.127	0.258	2.29534e-104	0
PTRF	2.18995e-108	0.244441	0.2	0.103	7.8352e-104	0
FOSB	3.53827e-105	0.396207	0.259	0.151	1.26592e-100	0
YBX1	4.47275e-105	0.342986	0.246	0.144	1.60026e-100	0
WT1	1.74059e-104	-0.205386	0.097	0.215	6.22747e-100	0
PARK7	8.77666e-103	0.283122	0.231	0.132	3.14011e-98	0
MEG3	4.05158e-101	-0.2409	0.119	0.243	1.44957e-96	0
COL6A1	4.64853e-100	-0.204016	0.152	0.287	1.66315e-95	0
COL8A1	1.13246e-98	-0.478503	0.184	0.309	4.05171e-94	0
NR4A1	1.45541e-98	0.302313	0.249	0.145	5.20717e-94	0
TUBA1B	3.76834e-98	0.290329	0.263	0.159	1.34824e-93	0
HLA-A	2.07944e-97	0.375486	0.355	0.255	7.43983e-93	0
SSR2	5.16564e-97	0.271205	0.228	0.132	1.84816e-92	0
NEGR1	3.13793e-96	-0.921055	0.283	0.369	1.12269e-91	0
CEBPD	1.16403e-95	0.260492	0.304	0.189	4.16466e-91	0
FSTL1	2.90455e-95	-0.264897	0.115	0.229	1.03919e-90	0
TXN	3.31592e-93	0.267155	0.223	0.128	1.18637e-88	0
NNMT	6.34477e-93	0.376244	0.363	0.258	2.27003e-88	0
HSPA8	1.03408e-92	0.267159	0.223	0.129	3.69972e-88	0
RABAC1	2.1835e-91	0.259557	0.225	0.132	7.81214e-87	0
MGST1	2.11841e-89	-0.233271	0.145	0.269	7.57923e-85	0
EMP1	3.88462e-89	-0.247433	0.102	0.211	1.38984e-84	0
ADH1B	9.44303e-85	0.294433	0.499	0.379	3.37853e-80	0
EIF3H	7.48463e-83	0.276261	0.221	0.136	2.67785e-78	0
PNRC1	7.58046e-83	0.281685	0.245	0.152	2.71214e-78	0
EIF3L	5.74595e-82	0.258032	0.215	0.129	2.05579e-77	0
LDHA	2.27665e-80	0.27854	0.275	0.18	8.14541e-76	0
HLA-C	3.59787e-78	0.297861	0.3	0.209	1.28725e-73	0
SELM	1.56685e-74	0.201129	0.214	0.127	5.60587e-70	0
MYC	5.55128e-72	0.219253	0.223	0.136	1.98614e-67	0
RNH1	8.59941e-72	0.256828	0.222	0.141	3.0767e-67	0
CPE	9.53329e-72	0.46861	0.361	0.295	3.41082e-67	0
LAMA2	7.41695e-70	-0.747424	0.144	0.222	2.65364e-65	0
CIRBP	4.75149e-64	0.323563	0.3	0.223	1.69999e-59	0
GYPC	6.25684e-64	0.238915	0.209	0.134	2.23857e-59	0
CALM1	1.00775e-63	0.245025	0.213	0.137	3.60554e-59	0
CLIC1	5.57413e-63	0.200843	0.208	0.13	1.99431e-58	0
SUB1	2.38848e-62	0.244254	0.217	0.142	8.54551e-58	0
PABPC1	1.23227e-59	0.30823	0.261	0.189	4.40883e-55	0
PPIB	7.61201e-58	0.243388	0.225	0.152	2.72343e-53	0
LGALS3	1.76776e-57	0.271109	0.278	0.201	6.32471e-53	0
CALD1	2.00653e-54	0.256377	0.751	0.686	7.17896e-50	0
SGK1	2.46531e-54	0.244734	0.202	0.133	8.82038e-50	0
MGST3	1.34936e-42	0.2166	0.228	0.165	4.82776e-38	0
MORF4L1	1.02821e-40	0.249036	0.264	0.203	3.67875e-36	0
EBF1	2.7975e-40	-0.572089	0.317	0.356	1.00089e-35	0
SEC62	1.43285e-39	0.253262	0.252	0.194	5.12646e-35	0
TPM1	2.82008e-37	0.322947	0.347	0.307	1.00897e-32	0
SOD2	1.55082e-36	-0.20185	0.177	0.255	5.54851e-32	0
GSN	2.36619e-32	-0.87735	0.47	0.477	8.46574e-28	0
TMEM59	3.24664e-31	0.218006	0.27	0.218	1.16158e-26	0
HMGB1	3.57441e-31	0.282225	0.33	0.29	1.27885e-26	0
CYSTM1	1.17404e-29	0.272479	0.298	0.259	4.20046e-25	0
PROCR	7.13257e-26	0.230092	0.263	0.222	2.55189e-21	0
S100A4	2.68454e-25	-0.681964	0.21	0.243	9.60475e-21	0
BCHE	1.13921e-24	0.221112	0.231	0.19	4.07587e-20	0
ZFP36L1	6.24101e-23	0.256517	0.298	0.262	2.23291e-18	0
HSP90B1	1.71352e-21	0.20291	0.223	0.185	6.13062e-17	0
LUM	5.28857e-21	-1.26669	0.33	0.336	1.89214e-16	0
COL3A1	6.03136e-21	-0.219317	0.334	0.37	2.1579e-16	0
COL1A2	3.57924e-18	-0.261233	0.522	0.523	1.28058e-13	0
SEPT7	2.86621e-11	0.204952	0.232	0.214	1.02547e-06	0
EFEMP1	8.9458e-07	0.200966	0.319	0.321	0.0320063	0
APOD	0.0322883	-1.4597	0.4	0.329	1	0
IGFBP6	0.407662	-0.330919	0.318	0.306	1	0
PLA2G2A	0	1.521	0.582	0.224	0	1
S100A10	0	0.900735	0.798	0.54	0	1
ITLN1	0	1.42805	0.694	0.351	0	1
PTMA	0	0.90723	0.837	0.493	0	1
TM4SF1	0	1.29649	0.71	0.338	0	1
SGK1	0	0.716098	0.371	0.118	0	1
ADIRF	0	0.803738	0.744	0.419	0	1
KRT8	0	1.4287	0.624	0.169	0	1
KRT18	0	2.12981	0.783	0.217	0	1
RORA	0	-1.04526	0.329	0.615	0	1
TNFRSF12A	0	0.508458	0.219	0.037	0	1
MT2A	0	1.99402	0.861	0.487	0	1
MT1E	0	1.54976	0.723	0.288	0	1
MT1X	0	1.34387	0.645	0.231	0	1
CCL2	0	1.58973	0.511	0.136	0	1
KRT19	0	0.722171	0.448	0.19	0	1
HAS1	0	1.23868	0.447	0.106	0	1
SLPI	0	0.77012	0.595	0.273	0	1
SAT1	0	1.59275	0.795	0.474	0	1
TIMP1	0	1.77183	0.876	0.553	0	1
DUSP1	2.34342e-307	0.853003	0.544	0.267	8.38428e-303	1
NNMT	3.53821e-294	0.804783	0.502	0.252	1.2659e-289	1
TFPI2	5.79378e-287	0.769736	0.505	0.252	2.0729e-282	1
TPT1	1.26413e-286	0.876482	0.857	0.643	4.52279e-282	1
MT1M	1.02816e-281	0.652657	0.416	0.169	3.67855e-277	1
IFITM3	1.20493e-278	0.711794	0.669	0.381	4.31098e-274	1
TMSB4X	7.31407e-277	0.688699	0.882	0.603	2.61683e-272	1
S100A6	3.51726e-273	0.659486	0.847	0.61	1.2584e-268	1
MSLN	4.51382e-264	0.577095	0.423	0.184	1.61495e-259	1
IER3	2.70316e-262	0.611177	0.293	0.098	9.67135e-258	1
PRKG1	1.81924e-261	-1.11914	0.204	0.484	6.50889e-257	1
FTX	3.28668e-259	-0.774507	0.234	0.523	1.17591e-254	1
ZBTB20	2.33324e-258	-0.779822	0.348	0.604	8.34788e-254	1
GADD45A	8.48376e-258	0.392935	0.202	0.051	3.03532e-253	1
PIM1	2.34483e-257	0.420548	0.226	0.063	8.38933e-253	1
TSHZ2	3.03257e-246	-0.849913	0.228	0.501	1.08499e-241	1
NAMPT	6.02844e-246	0.501045	0.294	0.105	2.15686e-241	1
KLF6	7.13827e-244	0.62425	0.425	0.194	2.55393e-239	1
SDC4	2.21454e-243	0.427897	0.234	0.07	7.92319e-239	1
HP	2.73783e-243	0.859934	0.329	0.13	9.79542e-239	1
ZFPM2	4.93837e-238	-0.975796	0.263	0.525	1.76685e-233	1
IFITM2	6.4191e-236	0.622519	0.493	0.253	2.29663e-231	1
SOD2	4.64731e-218	0.771261	0.41	0.211	1.66271e-213	1
FBXL7	1.09647e-214	-0.748454	0.066	0.31	3.92295e-210	1
EEF1A1	2.55311e-205	0.469213	0.866	0.557	9.13451e-201	1
MIR99AHG	1.03679e-198	-0.668455	0.05	0.275	3.70943e-194	1
PARD3B	2.41767e-198	-0.674022	0.143	0.391	8.64995e-194	1
FAU	1.33696e-195	0.598934	0.68	0.425	4.78337e-191	1
NFKBIA	1.78273e-193	0.571146	0.37	0.175	6.37825e-189	1
EIF1	1.55524e-191	0.530089	0.735	0.497	5.56433e-187	1
B2M	1.30652e-189	0.533192	0.882	0.752	4.67447e-185	1
AUTS2	5.34649e-184	-0.590381	0.061	0.28	1.91287e-179	1
IMMP2L	1.06604e-183	-0.623743	0.085	0.313	3.81406e-179	1
LRMDA	4.73751e-183	-0.64425	0.06	0.279	1.69498e-178	1
NAV3	1.57992e-181	-0.703194	0.054	0.267	5.65265e-177	1
WWOX	8.45235e-181	-0.615375	0.077	0.302	3.02408e-176	1
PLXDC2	5.89945e-179	-0.581099	0.175	0.412	2.1107e-174	1
ACTB	2.27027e-177	0.502175	0.679	0.444	8.12258e-173	1
BNC2	1.12102e-175	-0.683634	0.197	0.437	4.01078e-171	1
PARD3	8.08951e-174	-0.487754	0.082	0.303	2.89427e-169	1
LPP	2.10852e-173	-0.463091	0.12	0.355	7.54388e-169	1
EHBP1	2.34017e-173	-0.518641	0.074	0.292	8.37266e-169	1
MAGI2	5.72949e-173	-0.626991	0.07	0.285	2.0499e-168	1
RARRES2	1.44645e-172	0.539315	0.512	0.305	5.1751e-168	1
PTPRG	1.74034e-172	-0.659598	0.05	0.255	6.22658e-168	1
PBX1	3.2608e-171	-0.608766	0.156	0.389	1.16665e-166	1
EZR	1.76956e-170	0.58008	0.462	0.275	6.33114e-166	1
CELF2	5.93411e-170	-0.586988	0.334	0.556	2.12311e-165	1
MAML2	1.47355e-168	-0.584042	0.069	0.279	5.27207e-164	1
TTC28	1.63384e-168	-0.496436	0.102	0.328	5.84555e-164	1
ACTG1	6.66432e-166	0.548831	0.558	0.342	2.38436e-161	1
DCN	5.59483e-165	-1.47293	0.334	0.538	2.00172e-160	1
CYR61	1.66701e-162	0.907819	0.304	0.14	5.96423e-158	1
NAALADL2	1.48481e-161	-0.502013	0.057	0.256	5.31235e-157	1
DPYD	4.5483e-160	-0.489532	0.093	0.307	1.62729e-155	1
ERRFI1	1.28501e-157	0.470929	0.277	0.125	4.59752e-153	1
MIR100HG	3.76222e-157	-0.531015	0.075	0.28	1.34605e-152	1
SLIT3	8.70626e-157	-0.590361	0.283	0.5	3.11492e-152	1
NEGR1	1.26328e-155	-0.967993	0.173	0.374	4.51977e-151	1
MED13L	1.42952e-149	-0.438962	0.104	0.314	5.11454e-145	1
STAG1	7.85577e-148	-0.414945	0.108	0.32	2.81064e-143	1
FNDC3B	2.17054e-146	-0.447491	0.096	0.3	7.76576e-142	1
DLG2	8.48979e-146	-0.503	0.067	0.258	3.03748e-141	1
PLCB1	1.2113e-145	-0.674488	0.11	0.32	4.33379e-141	1
CDKN1A	2.15655e-145	0.328318	0.228	0.089	7.71569e-141	1
DOCK4	4.8158e-144	-0.512596	0.095	0.294	1.723e-139	1
EXT1	4.85728e-143	-0.468646	0.088	0.284	1.73784e-138	1
ARID1B	8.56851e-142	-0.368132	0.068	0.257	3.06564e-137	1
SH3D19	1.80519e-141	-0.392079	0.046	0.224	6.45863e-137	1
CARMIL1	2.41973e-141	-0.402469	0.063	0.25	8.6573e-137	1
TCF4	2.69638e-141	-0.397554	0.049	0.23	9.64711e-137	1
NFIA	8.82416e-140	-0.415352	0.291	0.504	3.15711e-135	1
VPS13B	1.07115e-139	-0.338216	0.05	0.229	3.83237e-135	1
LMNA	5.03616e-139	0.517295	0.329	0.17	1.80184e-134	1
SOCS3	8.55121e-139	0.383702	0.311	0.146	3.05945e-134	1
RBMS3	1.01939e-138	-0.474458	0.069	0.254	3.64717e-134	1
CDK14	1.30733e-138	-0.418596	0.076	0.265	4.67738e-134	1
CLU	3.52904e-138	0.565819	0.476	0.295	1.26262e-133	1
SBF2	4.72199e-138	-0.383414	0.075	0.262	1.68943e-133	1
MEIS1	1.59718e-135	-0.43948	0.079	0.264	5.71438e-131	1
EBF1	3.5331e-135	-0.680691	0.184	0.37	1.26407e-130	1
NR4A1	1.65275e-134	0.384891	0.313	0.15	5.9132e-130	1
CEBPB	9.5667e-134	0.460619	0.317	0.159	3.42277e-129	1
AKT3	2.2408e-133	-0.336449	0.052	0.225	8.01713e-129	1
ZFP36	3.05343e-133	0.446232	0.548	0.34	1.09246e-128	1
ARHGAP6	3.58707e-133	-0.48441	0.075	0.257	1.28338e-128	1
NFIB	1.72535e-132	-0.41895	0.252	0.464	6.17295e-128	1
TBC1D5	1.76963e-132	-0.367282	0.076	0.26	6.33138e-128	1
UTRN	3.39612e-132	-0.409867	0.11	0.303	1.21506e-127	1
FOXP1	1.03881e-131	-0.421202	0.129	0.331	3.71666e-127	1
BICC1	1.84161e-131	-0.457388	0.107	0.3	6.58891e-127	1
EXOC4	3.27783e-131	-0.329475	0.059	0.234	1.17274e-126	1
CD9	1.60576e-129	0.371026	0.287	0.14	5.74509e-125	1
APBB2	2.46781e-129	-0.362166	0.067	0.244	8.82934e-125	1
SSBP2	9.64432e-129	-0.365832	0.075	0.253	3.45054e-124	1
CHD9	2.15279e-128	-0.347272	0.098	0.29	7.70224e-124	1
MACF1	5.20241e-127	-0.396023	0.104	0.294	1.86132e-122	1
JMJD1C	8.0409e-127	-0.398983	0.131	0.33	2.87687e-122	1
PNRC1	4.34548e-126	0.445548	0.306	0.155	1.55473e-121	1
JUNB	4.77445e-126	0.391593	0.485	0.284	1.7082e-121	1
OGN	2.48224e-125	0.457098	0.413	0.252	8.88097e-121	1
CD55	2.23125e-122	0.377389	0.242	0.112	7.98296e-118	1
RBPMS	3.11377e-122	-0.459529	0.109	0.292	1.11405e-117	1
DDX21	3.15843e-122	0.321266	0.211	0.09	1.13002e-117	1
SLIT2	3.73193e-122	-0.444114	0.066	0.234	1.33521e-117	1
TCF12	4.856e-122	-0.320827	0.069	0.24	1.73738e-117	1
DIAPH2	3.67025e-120	-0.333251	0.084	0.262	1.31314e-115	1
DLEU2	7.90978e-120	-0.348441	0.068	0.238	2.82996e-115	1
GLI3	3.73253e-119	-0.371424	0.05	0.208	1.33542e-114	1
ID2	4.13762e-119	0.349031	0.277	0.135	1.48036e-114	1
TNRC6A	6.24393e-119	-0.294605	0.057	0.221	2.23395e-114	1
LAMA2	7.74701e-119	-0.773141	0.066	0.223	2.77173e-114	1
SLC20A1	1.70963e-118	0.278756	0.205	0.084	6.11671e-114	1
MBD5	2.58173e-118	-0.302263	0.048	0.205	9.2369e-114	1
UBE2E2	1.05154e-117	-0.383598	0.109	0.29	3.76221e-113	1
PTK2	4.5399e-117	-0.307041	0.074	0.244	1.62428e-112	1
UBC	5.39591e-117	0.457628	0.473	0.296	1.93055e-112	1
FER	4.40184e-116	-0.305207	0.062	0.226	1.57489e-111	1
HSPA8	9.39456e-116	0.35725	0.273	0.135	3.36119e-111	1
CACNA2D1	1.2413e-114	-0.354523	0.049	0.204	4.44113e-110	1
KANSL1	1.25701e-114	-0.29243	0.064	0.226	4.49733e-110	1
WDPCP	1.44376e-114	-0.416886	0.077	0.243	5.16549e-110	1
PITPNC1	9.27365e-114	-0.599171	0.095	0.264	3.31792e-109	1
EIF4A1	1.11305e-113	0.324707	0.245	0.116	3.98227e-109	1
CFD	1.16091e-113	-2.23274	0.29	0.46	4.15349e-109	1
EXOC6B	2.78576e-112	-0.284647	0.059	0.216	9.96688e-108	1
IFI27	7.69245e-111	0.457583	0.381	0.221	2.7522e-106	1
HSP90AB1	2.06947e-110	0.392075	0.426	0.257	7.40415e-106	1
SMYD3	3.05183e-110	-0.335032	0.056	0.209	1.09188e-105	1
ZFAND3	4.32356e-110	-0.315584	0.085	0.253	1.54688e-105	1
ID1	4.77841e-110	0.376569	0.234	0.11	1.70962e-105	1
RERE	7.95714e-110	-0.285036	0.081	0.248	2.84691e-105	1
ABCA8	2.26501e-109	-0.408648	0.084	0.25	8.10374e-105	1
PLEKHA5	7.54486e-109	-0.325947	0.067	0.224	2.6994e-104	1
TRIO	1.51942e-108	-0.366463	0.058	0.21	5.43617e-104	1
ADAMTS9-AS2	2.02261e-108	-0.404107	0.07	0.228	7.23651e-104	1
BSG	1.72265e-107	0.356863	0.315	0.173	6.16328e-103	1
HINT1	1.80217e-107	0.398213	0.395	0.235	6.44779e-103	1
UPK3B	4.06596e-107	0.314707	0.265	0.132	1.45472e-102	1
PRG4	4.39798e-107	0.452155	0.24	0.115	1.57351e-102	1
GPHN	8.97413e-107	-0.322166	0.073	0.231	3.21076e-102	1
EEF1B2	1.1454e-106	0.386955	0.431	0.258	4.09801e-102	1
MBNL1	2.50514e-106	-0.344213	0.1	0.268	8.96288e-102	1
BAZ2B	2.67152e-106	-0.275825	0.078	0.24	9.55817e-102	1
ANKS1B	1.2588e-105	-0.321972	0.057	0.206	4.50372e-101	1
AP000561.1	1.43144e-105	-0.563346	0.071	0.225	5.12142e-101	1
RABGAP1L	7.20907e-105	-0.296847	0.075	0.233	2.57926e-100	1
DST	1.26375e-104	-0.296229	0.081	0.244	4.52143e-100	1
SERPING1	3.95334e-104	0.451714	0.524	0.373	1.41443e-99	1
MT1A	1.49712e-103	0.222306	0.227	0.103	5.35641e-99	1
MYO9A	2.20729e-103	-0.269498	0.067	0.221	7.89725e-99	1
FAM172A	7.54233e-103	-0.265483	0.062	0.212	2.6985e-98	1
ANKRD17	2.54067e-102	-0.273434	0.063	0.213	9.09002e-98	1
PDE4D	1.23214e-101	-0.512335	0.096	0.252	4.40835e-97	1
BIRC6	1.49961e-101	-0.241619	0.054	0.201	5.36529e-97	1
ZNF638	2.7874e-101	-0.257601	0.093	0.256	9.97276e-97	1
JUND	7.00527e-100	0.333666	0.203	0.092	2.50634e-95	1
FAM155A	1.03932e-99	-0.69969	0.088	0.237	3.71848e-95	1
ERBB4	1.57083e-99	-0.558716	0.067	0.209	5.62011e-95	1
ATXN1	1.12077e-98	-0.274129	0.069	0.217	4.0099e-94	1
NFKBIZ	6.02983e-98	0.314893	0.226	0.11	2.15735e-93	1
ANXA1	9.16322e-98	0.445983	0.531	0.392	3.27842e-93	1
NACA	1.23765e-97	0.401508	0.55	0.371	4.42806e-93	1
PFDN5	1.26587e-97	0.383154	0.481	0.312	4.52903e-93	1
PTPN13	1.37233e-97	-0.300488	0.068	0.214	4.90993e-93	1
NCOA1	2.50927e-97	-0.277179	0.06	0.203	8.97765e-93	1
SVEP1	4.7114e-96	-0.397802	0.085	0.236	1.68564e-91	1
TCF7L2	7.53626e-96	-0.272273	0.076	0.226	2.69632e-91	1
MAML3	1.30049e-95	-0.340263	0.072	0.218	4.65289e-91	1
SPTBN1	1.8623e-95	-0.313085	0.138	0.307	6.66293e-91	1
ROR1	6.88458e-95	-0.314953	0.065	0.208	2.46316e-90	1
FBLN1	1.82182e-94	-0.545902	0.063	0.201	6.51809e-90	1
CDON	6.70349e-94	-0.358236	0.1	0.256	2.39837e-89	1
MYC	1.82241e-93	0.30395	0.271	0.141	6.52021e-89	1
MYL6	5.94937e-93	0.381362	0.519	0.355	2.12857e-88	1
BOC	2.57315e-92	-0.267655	0.061	0.201	9.20623e-88	1
HSP90AA1	1.83543e-91	0.465975	0.444	0.3	6.56682e-87	1
ZNF609	7.34461e-91	-0.32275	0.109	0.266	2.62776e-86	1
NFAT5	1.10657e-90	-0.26155	0.089	0.24	3.95909e-86	1
NPAS3	1.66311e-90	-0.373026	0.072	0.211	5.95029e-86	1
SIK3	3.75417e-90	-0.324537	0.073	0.216	1.34317e-85	1
TPM2	3.99088e-90	0.347709	0.334	0.198	1.42786e-85	1
LUM	9.53298e-90	-1.30971	0.21	0.353	3.41071e-85	1
COL3A1	9.70498e-90	-0.349501	0.218	0.382	3.47225e-85	1
NF1	9.88883e-90	-0.236468	0.066	0.206	3.53802e-85	1
H3F3B	1.13233e-89	0.358113	0.542	0.372	4.05127e-85	1
CEBPD	1.5165e-89	0.285024	0.349	0.198	5.42575e-85	1
USP34	4.49152e-89	-0.240242	0.089	0.238	1.60698e-84	1
EGFR	5.42803e-89	-0.283739	0.065	0.202	1.94204e-84	1
GNB2L1	5.48002e-89	0.338134	0.558	0.36	1.96064e-84	1
ALDH1A3	1.69888e-88	0.295639	0.217	0.108	6.07824e-84	1
COX7C	3.66825e-88	0.348964	0.438	0.28	1.31243e-83	1
ZFAS1	2.98296e-87	0.328799	0.368	0.226	1.06724e-82	1
ABI3BP	9.18192e-87	-0.299072	0.091	0.236	3.28511e-82	1
NDUFA4	4.4471e-86	0.320029	0.38	0.232	1.59108e-81	1
ATP1A1	7.93119e-86	0.326181	0.232	0.123	2.83762e-81	1
LINC02360	1.32641e-85	-0.434225	0.069	0.201	4.74565e-81	1
SPIDR	5.68069e-85	-0.260741	0.08	0.219	2.03244e-80	1
PLSCR4	9.95297e-85	-0.223012	0.067	0.202	3.56098e-80	1
CALB2	1.15531e-84	0.307716	0.291	0.167	4.13348e-80	1
LDHA	1.22246e-84	0.316659	0.319	0.186	4.37373e-80	1
GAPDH	4.78477e-84	0.345631	0.398	0.249	1.71189e-79	1
COL1A2	8.79841e-84	-0.370934	0.386	0.543	3.14789e-79	1
NPM1	1.52957e-83	0.3118	0.391	0.241	5.47249e-79	1
GSN	9.83521e-83	-0.907198	0.355	0.493	3.51884e-78	1
SEC61B	1.24639e-82	0.288583	0.253	0.137	4.45933e-78	1
JPX	1.42337e-82	-0.244931	0.081	0.218	5.09252e-78	1
UBA52	3.88173e-82	0.342618	0.53	0.362	1.38881e-77	1
C3	5.15756e-82	0.21029	0.759	0.691	1.84527e-77	1
TOMM7	1.31325e-81	0.330611	0.46	0.302	4.69855e-77	1
SLC8A1	3.35891e-81	-0.44166	0.096	0.232	1.20175e-76	1
EIF4G3	1.14124e-80	-0.227559	0.07	0.202	4.08313e-76	1
UAP1	2.25648e-80	0.234475	0.264	0.145	8.07322e-76	1
AFF1	8.74844e-80	-0.245536	0.091	0.231	3.13002e-75	1
SASH1	6.04893e-79	-0.245144	0.073	0.205	2.16419e-74	1
ELF2	8.16928e-79	-0.234346	0.075	0.207	2.9228e-74	1
MAST4	8.19665e-79	-0.342011	0.115	0.256	2.9326e-74	1
LSAMP	1.02237e-78	-0.433641	0.124	0.265	3.65783e-74	1
FLRT2	3.81617e-78	-0.374982	0.128	0.274	1.36535e-73	1
MEIS2	6.5193e-78	-0.345332	0.139	0.287	2.33247e-73	1
CFL1	8.27083e-78	0.284542	0.294	0.17	2.95914e-73	1
BPTF	2.50662e-77	-0.201399	0.08	0.213	8.96818e-73	1
HLA-B	2.6812e-77	0.339996	0.423	0.289	9.59281e-73	1
HNRNPA1	4.33107e-77	0.285318	0.365	0.223	1.54957e-72	1
TNRC6B	1.39092e-76	-0.21772	0.121	0.268	4.97643e-72	1
S100A4	9.27624e-76	-0.795428	0.125	0.251	3.31885e-71	1
ENO1	1.79621e-75	0.274921	0.223	0.12	6.42648e-71	1
CUX1	1.9391e-75	-0.423004	0.137	0.283	6.93769e-71	1
COX4I1	1.49676e-74	0.344727	0.407	0.27	5.35511e-70	1
HSPA5	2.66193e-74	0.282627	0.21	0.111	9.52386e-70	1
ZRANB2	7.40242e-74	-0.200122	0.097	0.233	2.64844e-69	1
TXN	1.5959e-72	0.284045	0.246	0.137	5.70982e-68	1
SRGAP1	3.80009e-72	-0.484976	0.089	0.216	1.3596e-67	1
EFNA5	3.85289e-71	-0.400985	0.124	0.255	1.37849e-66	1
MYO1D	2.19093e-70	-0.236391	0.079	0.2	7.8387e-66	1
ATP5E	5.21388e-69	0.29505	0.388	0.253	1.86542e-64	1
RBM6	8.2077e-69	-0.235484	0.123	0.263	2.93655e-64	1
BMPR2	1.30361e-68	-0.367801	0.08	0.2	4.66405e-64	1
PROCR	1.65546e-68	0.359097	0.328	0.218	5.92289e-64	1
NDUFS5	2.17516e-68	0.273586	0.298	0.18	7.78227e-64	1
CCNL1	4.05931e-68	0.349383	0.276	0.171	1.45234e-63	1
LAMA4	4.82607e-68	-0.441136	0.326	0.466	1.72667e-63	1
HLA-A	1.50747e-67	0.324769	0.386	0.264	5.39343e-63	1
DAPK1	1.91638e-67	-0.36399	0.121	0.247	6.85644e-63	1
AKAP13	4.2133e-67	-0.229171	0.111	0.243	1.50744e-62	1
CCBE1	1.07485e-66	-0.303985	0.083	0.202	3.84561e-62	1
CUTA	5.05694e-66	0.232116	0.231	0.129	1.80927e-61	1
ROR2	1.65345e-65	-0.28581	0.092	0.213	5.91572e-61	1
PFN1	2.74063e-65	0.286164	0.228	0.129	9.80543e-61	1
SLC25A6	8.45178e-65	0.257549	0.327	0.201	3.02388e-60	1
THSD4	1.99744e-64	-0.330531	0.112	0.236	7.14643e-60	1
CLDN1	4.51257e-64	0.309648	0.27	0.168	1.61451e-59	1
ASH1L	1.08044e-63	-0.225375	0.124	0.256	3.86558e-59	1
PKHD1L1	3.97983e-62	-0.53602	0.132	0.246	1.4239e-57	1
EEF1D	2.06361e-60	0.2762	0.45	0.311	7.38319e-56	1
PKD2	3.83881e-60	-0.211103	0.105	0.225	1.37345e-55	1
ATP5L	8.78614e-59	0.258667	0.327	0.212	3.14351e-54	1
PDZD2	2.51776e-58	-0.215162	0.109	0.229	9.00805e-54	1
UQCRB	4.10702e-58	0.247092	0.38	0.25	1.46941e-53	1
YBX3	3.79265e-56	0.295265	0.259	0.164	1.35694e-51	1
DNAJA1	9.94936e-56	0.222977	0.202	0.114	3.55968e-51	1
ABLIM1	2.25888e-54	-0.200481	0.101	0.214	8.08183e-50	1
LY6E	2.69685e-54	0.245896	0.277	0.175	9.6488e-50	1
TACC1	2.70205e-54	-0.364612	0.112	0.226	9.66738e-50	1
RARRES1	3.47245e-54	0.493589	0.394	0.299	1.24237e-49	1
SOX6	3.62811e-54	-0.354635	0.124	0.235	1.29807e-49	1
BTF3	1.43324e-53	0.249512	0.395	0.267	5.12785e-49	1
IER2	1.85969e-53	0.226501	0.214	0.123	6.65359e-49	1
MAP4	1.5854e-52	-0.209879	0.128	0.245	5.67223e-48	1
PPIA	2.30834e-49	0.238233	0.321	0.214	8.2588e-45	1
CD151	1.17781e-48	0.232011	0.255	0.162	4.21397e-44	1
IGFBP7	1.941e-48	-0.327679	0.105	0.208	6.94449e-44	1
CD63	2.28351e-48	0.260537	0.541	0.434	8.16995e-44	1
NDUFB2	1.8915e-47	0.213483	0.231	0.143	6.76739e-43	1
HSPB1	1.38436e-46	0.223647	0.302	0.201	4.95295e-42	1
CAV1	1.42913e-46	0.316778	0.372	0.278	5.11314e-42	1
PRDX6	1.63228e-46	0.233999	0.28	0.185	5.83999e-42	1
CLDN15	1.88899e-46	0.208803	0.207	0.127	6.75843e-42	1
POLR2L	3.77078e-45	0.23228	0.302	0.202	1.34911e-40	1
FOSB	6.61032e-45	0.221936	0.263	0.165	2.36504e-40	1
HSP90B1	1.22675e-43	0.258959	0.268	0.183	4.38908e-39	1
ALDOA	1.91185e-43	0.220757	0.246	0.159	6.84023e-39	1
APOD	6.17881e-43	-1.52639	0.27	0.357	2.21066e-38	1
SEMA3C	1.12896e-42	-0.464578	0.241	0.343	4.03919e-38	1
TMEM98	3.92394e-42	0.238587	0.237	0.156	1.40391e-37	1
GSTP1	5.93395e-42	0.222786	0.325	0.225	2.12305e-37	1
UQCRH	1.89307e-41	0.212888	0.255	0.167	6.77304e-37	1
MGST1	2.63662e-41	-0.245807	0.149	0.252	9.43331e-37	1
CPE	3.66411e-41	0.336889	0.383	0.3	1.31095e-36	1
ITM2B	3.77946e-40	0.348961	0.487	0.413	1.35222e-35	1
SERF2	3.85224e-40	0.234251	0.422	0.309	1.37826e-35	1
CHCHD2	3.31971e-39	0.21513	0.272	0.185	1.18773e-34	1
SULF1	1.70458e-38	-0.298843	0.208	0.313	6.09864e-34	1
SORBS2	4.63321e-38	-0.217619	0.115	0.204	1.65767e-33	1
LAMB1	3.46763e-36	-0.277468	0.205	0.304	1.24065e-31	1
CALM2	4.27415e-35	0.20376	0.342	0.248	1.52921e-30	1
AOX1	1.34467e-34	-0.216128	0.151	0.241	4.81095e-30	1
ZFP36L1	1.48644e-34	0.277116	0.337	0.261	5.31817e-30	1
ARID5B	4.21505e-34	0.327534	0.336	0.269	1.50806e-29	1
HLA-C	5.13498e-34	0.208958	0.303	0.221	1.83719e-29	1
PABPC1	3.26641e-33	0.21859	0.274	0.196	1.16866e-28	1
HLA-E	3.41284e-31	0.209289	0.241	0.17	1.22105e-26	1
CYSTM1	2.81266e-24	0.238313	0.319	0.261	1.00631e-19	1
VMP1	7.02779e-24	0.247262	0.207	0.153	2.5144e-19	1
COL6A2	5.56683e-22	-0.200211	0.302	0.383	1.9917e-17	1
DDX5	6.27393e-22	0.278307	0.437	0.404	2.24469e-17	1
EMP1	6.39994e-21	0.226842	0.232	0.178	2.28977e-16	1
SLC38A2	1.11994e-16	0.205254	0.212	0.168	4.00691e-12	1
UGP2	5.93573e-16	0.250124	0.24	0.197	2.12369e-11	1
VIM	0.424339	-0.335587	0.604	0.559	1	1
IGFBP6	0.946264	-0.335633	0.321	0.307	1	1
PLPP3	0	0.541594	0.314	0.064	0	2
JUN	0	1.24445	0.635	0.211	0	2
OLFML3	0	0.631179	0.355	0.044	0	2
CTSK	0	0.473702	0.278	0.047	0	2
S100A11	0	0.744044	0.566	0.187	0	2
S100A4	0	1.51538	0.789	0.173	0	2
S100A13	0	0.928245	0.543	0.113	0	2
DPT	0	2.16536	0.734	0.075	0	2
FMO2	0	0.5652	0.319	0.054	0	2
MYOC	0	1.12889	0.27	0.015	0	2
GLUL	0	1.12743	0.528	0.144	0	2
PRELP	0	0.757376	0.397	0.064	0	2
EPHX1	0	0.610505	0.389	0.091	0	2
H3F3A	0	0.64218	0.581	0.224	0	2
LAPTM4A	0	0.957952	0.59	0.252	0	2
TMSB10	0	0.888671	0.926	0.484	0	2
DBI	0	0.431619	0.296	0.058	0	2
FBLN2	0	0.515763	0.318	0.065	0	2
APOD	0	3.70407	0.953	0.278	0	2
SPON2	0	0.385767	0.244	0.047	0	2
SOD3	0	0.60212	0.316	0.029	0	2
IGFBP7	0	1.15704	0.46	0.165	0	2
SPARCL1	0	0.885768	0.562	0.246	0	2
ADH1B	0	0.952123	0.684	0.377	0	2
SFRP2	0	0.992986	0.394	0.051	0	2
C7	0	0.931584	0.462	0.101	0	2
CXCL14	0	2.33844	0.657	0.084	0	2
GPX3	0	2.31905	0.709	0.078	0	2
RSPO3	0	0.382881	0.257	0.058	0	2
GPNMB	0	0.586151	0.348	0.088	0	2
IGFBP3	0	1.39611	0.459	0.048	0	2
SRI	0	0.380366	0.285	0.073	0	2
COL1A2	0	0.559981	0.819	0.49	0	2
SGCE	0	0.432682	0.307	0.082	0	2
PDK4	0	0.746017	0.41	0.149	0	2
PCOLCE	0	0.70977	0.395	0.065	0	2
PTN	0	0.949784	0.405	0.042	0	2
TMEM176B	0	0.618576	0.388	0.101	0	2
TMEM176A	0	0.648152	0.361	0.063	0	2
PDGFRL	0	0.443796	0.289	0.074	0	2
SFRP1	0	0.576433	0.283	0.02	0	2
CEBPD	0	1.20129	0.48	0.188	0	2
SNAI2	0	0.500247	0.266	0.02	0	2
ALDH1A1	0	0.75604	0.344	0.062	0	2
ASPN	0	0.540987	0.294	0.052	0	2
GSN	0	2.13789	0.905	0.427	0	2
PTGDS	0	1.84066	0.508	0.09	0	2
VIM	0	1.81935	0.949	0.521	0	2
CXCL12	0	1.38936	0.513	0.045	0	2
DDIT4	0	0.449715	0.236	0.04	0	2
PLAC9	0	0.879011	0.463	0.084	0	2
PDLIM1	0	0.525122	0.354	0.099	0	2
LSP1	0	0.474061	0.278	0.045	0	2
ADM	0	0.662083	0.267	0.037	0	2
FTH1	0	1.49778	0.937	0.502	0	2
C1S	0	1.175	0.756	0.377	0	2
C1R	0	0.992531	0.671	0.307	0	2
CLEC2B	0	0.364399	0.233	0.033	0	2
MGP	0	2.17298	0.981	0.632	0	2
MGST1	0	0.976797	0.571	0.202	0	2
SSPN	0	0.410451	0.279	0.061	0	2
IGFBP6	0	1.00966	0.648	0.271	0	2
CD63	0	0.979603	0.791	0.409	0	2
LUM	0	2.74519	0.922	0.269	0	2
DCN	0	2.58725	0.968	0.461	0	2
PEBP1	0	0.529974	0.432	0.146	0	2
GAS6	0	0.694499	0.392	0.121	0	2
FOS	0	1.41351	0.866	0.486	0	2
FBLN5	0	0.985061	0.475	0.078	0	2
EID1	0	0.652034	0.479	0.172	0	2
FGF7	0	0.671531	0.36	0.073	0	2
NUPR1	0	0.930914	0.533	0.139	0	2
MMP2	0	0.51344	0.292	0.049	0	2
MT1A	0	1.10507	0.363	0.091	0	2
SERPINF1	0	1.46865	0.629	0.075	0	2
PMP22	0	0.587815	0.426	0.145	0	2
RASD1	0	1.51248	0.371	0.02	0	2
MFAP4	0	1.63405	0.62	0.083	0	2
EIF1	0	0.948515	0.911	0.484	0	2
H3F3B	0	0.883322	0.729	0.356	0	2
CYGB	0	0.362771	0.217	0.013	0	2
CFD	0	3.33501	0.899	0.387	0	2
GPX4	0	0.776373	0.503	0.135	0	2
GADD45B	0	0.850507	0.453	0.151	0	2
JUNB	0	1.23847	0.626	0.274	0	2
BST2	0	0.514936	0.341	0.092	0	2
FXYD1	0	0.543045	0.394	0.105	0	2
HSPB6	0	0.371961	0.2	0.011	0	2
ZFP36	0	1.11096	0.728	0.326	0	2
FTL	0	1.52112	0.972	0.59	0	2
CST3	0	0.926854	0.724	0.401	0	2
PLTP	0	0.529952	0.327	0.069	0	2
COL6A2	0	0.954922	0.711	0.335	0	2
TIMP3	0	0.76707	0.689	0.347	0	2
LGALS1	0	0.86499	0.851	0.41	0	2
FBLN1	0	1.39189	0.517	0.147	0	2
SRPX	0	0.919612	0.419	0.039	0	2
ITM2A	0	0.650189	0.336	0.04	0	2
TSC22D3	0	0.924213	0.448	0.103	0	2
GPC3	0	1.08474	0.456	0.068	0	2
IGF2	0	0.581682	0.272	0.031	0	2
SEPP1	0	1.46669	0.61	0.165	0	2
GNB2L1	0	0.817213	0.767	0.342	0	2
C10orf10	0	1.09586	0.325	0.026	0	2
LHFP	0	0.994512	0.467	0.029	0	2
WISP2	0	0.85131	0.385	0.045	0	2
GLTSCR2	0	0.477026	0.352	0.103	0	2
SELM	0	0.597527	0.436	0.115	0	2
EEF1A1	3.65027e-305	0.623313	0.963	0.555	1.30599e-300	2
UBA52	2.05282e-302	0.641567	0.725	0.345	7.34457e-298	2
SERF2	1.60115e-299	0.622939	0.644	0.288	5.7286e-295	2
MFGE8	5.40652e-294	0.315515	0.21	0.043	1.93434e-289	2
CTSF	1.45172e-289	0.34302	0.265	0.067	5.19397e-285	2
CCNI	1.61308e-287	0.598845	0.428	0.165	5.77128e-283	2
PRDX4	5.09563e-286	0.324377	0.239	0.056	1.82311e-281	2
CSTB	8.29981e-286	0.424847	0.316	0.092	2.96951e-281	2
SNX3	2.19395e-283	0.433233	0.353	0.113	7.8495e-279	2
LGALS3BP	2.37348e-283	0.448453	0.35	0.112	8.49185e-279	2
TM4SF1	4.93526e-283	-1.28979	0.087	0.418	1.76574e-278	2
CIRBP	1.02809e-282	0.627033	0.496	0.213	3.67831e-278	2
H2AFJ	5.75489e-281	0.386084	0.264	0.068	2.05898e-276	2
MT1M	6.81407e-281	0.964503	0.443	0.173	2.43794e-276	2
OAZ1	4.43231e-277	0.55247	0.497	0.201	1.58579e-272	2
PDLIM2	8.70671e-277	0.32348	0.227	0.052	3.11509e-272	2
ISLR	8.68738e-276	0.303433	0.209	0.045	3.10817e-271	2
MT2A	1.51681e-272	0.531055	0.892	0.495	5.42683e-268	2
PLCB1	7.20314e-272	-1.23644	0.012	0.325	2.57714e-267	2
PRKCDBP	1.41717e-271	0.287989	0.239	0.057	5.07036e-267	2
ABCA8	3.65754e-270	0.80931	0.452	0.204	1.30859e-265	2
EEF1D	1.01797e-269	0.603341	0.629	0.295	3.6421e-265	2
LEPROT	4.69238e-269	0.416678	0.324	0.103	1.67884e-264	2
CITED2	1.98506e-267	0.366852	0.211	0.047	7.10216e-263	2
SEMA3C	2.52109e-263	-1.13498	0.05	0.362	9.01996e-259	2
CD99	4.78788e-263	0.443732	0.374	0.128	1.71301e-258	2
FOSB	7.36687e-263	0.789344	0.404	0.152	2.63572e-258	2
UBB	4.68053e-261	0.522625	0.518	0.214	1.6746e-256	2
TSC22D1	4.81604e-257	0.547739	0.349	0.123	1.72308e-252	2
SUMO2	1.46119e-256	0.479075	0.436	0.169	5.22786e-252	2
EIF3F	1.32597e-254	0.384333	0.323	0.102	4.74404e-250	2
MYC	1.57054e-254	0.616308	0.369	0.134	5.61909e-250	2
VAMP5	7.78739e-252	0.32193	0.235	0.059	2.78617e-247	2
ESD	7.92638e-252	0.397584	0.328	0.108	2.8359e-247	2
BTF3	2.90235e-250	0.52726	0.57	0.251	1.0384e-245	2
SDC2	1.29377e-249	0.334518	0.265	0.075	4.62884e-245	2
SULF1	1.46188e-246	-0.871908	0.032	0.33	5.23032e-242	2
ITLN1	4.87944e-246	-1.97864	0.125	0.424	1.74577e-241	2
SEPW1	1.02568e-245	0.344285	0.269	0.077	3.66969e-241	2
SCPEP1	9.36463e-243	0.30731	0.217	0.054	3.35048e-238	2
BNC2	1.96402e-241	-1.0746	0.147	0.436	7.02686e-237	2
IGFBP5	1.60902e-240	0.865181	0.517	0.264	5.75674e-236	2
TFPI	1.16713e-238	0.350118	0.255	0.073	4.17577e-234	2
SEP15	2.75763e-238	0.288501	0.263	0.074	9.86626e-234	2
EZR	9.11826e-238	-0.740067	0.036	0.328	3.26233e-233	2
TTC28	6.38741e-235	-0.725463	0.038	0.328	2.28529e-230	2
EEF2	1.93458e-232	0.578129	0.523	0.241	6.92155e-228	2
EGR1	1.04035e-229	0.758469	0.454	0.203	3.72215e-225	2
SLC25A6	1.47014e-229	0.46936	0.462	0.189	5.25986e-225	2
COL8A1	1.12423e-228	-0.895669	0.027	0.307	4.02226e-224	2
SRP14	6.73209e-228	0.479974	0.508	0.222	2.40861e-223	2
FTX	1.19074e-226	-0.961742	0.263	0.512	4.26022e-222	2
VAMP2	3.22991e-225	0.334053	0.278	0.087	1.1556e-220	2
MAGI2	1.81326e-224	-0.825842	0.013	0.285	6.48748e-220	2
SOD1	1.82584e-224	0.434542	0.4	0.156	6.53248e-220	2
EMP2	3.8488e-224	0.37819	0.287	0.094	1.37702e-219	2
NFKBIA	9.15878e-220	0.493933	0.423	0.175	3.27683e-215	2
NACA	1.0491e-219	0.521608	0.7	0.359	3.75346e-215	2
CALM2	7.45931e-219	0.523392	0.505	0.232	2.66879e-214	2
MIR100HG	1.15062e-218	-0.743931	0.014	0.281	4.1167e-214	2
LGALS3	2.6115e-218	0.493914	0.448	0.194	9.34344e-214	2
OST4	1.02845e-217	0.398067	0.396	0.153	3.6796e-213	2
FKBP8	1.3487e-217	0.274819	0.225	0.061	4.82539e-213	2
BRK1	2.80571e-217	0.341964	0.307	0.103	1.00383e-212	2
YBX1	6.23992e-217	0.4088	0.38	0.145	2.23252e-212	2
PRKG1	2.29953e-216	-1.29072	0.223	0.473	8.22726e-212	2
LRMDA	9.91761e-216	-0.777472	0.013	0.278	3.54832e-211	2
HLA-E	1.15066e-215	0.495843	0.386	0.156	4.11684e-211	2
ZFPM2	2.4286e-215	-1.24485	0.284	0.516	8.68905e-211	2
TMEM50A	7.47556e-215	0.353431	0.302	0.104	2.6746e-210	2
PARD3	1.36454e-214	-0.616784	0.03	0.302	4.88204e-210	2
UBC	5.27779e-214	0.529775	0.588	0.288	1.88829e-209	2
MED13L	6.59194e-213	-0.631814	0.042	0.315	2.35846e-208	2
TMEM59	1.00612e-211	0.488774	0.453	0.206	3.5997e-207	2
WWOX	1.23117e-211	-0.760759	0.032	0.301	4.40488e-207	2
FCGRT	2.09098e-211	0.452542	0.389	0.162	7.48112e-207	2
SERPING1	6.5371e-211	0.575172	0.637	0.364	2.33884e-206	2
KRT10	1.18718e-210	0.234507	0.209	0.055	4.24749e-206	2
IFITM3	7.69702e-210	0.497095	0.731	0.382	2.75384e-205	2
PKHD1L1	1.32432e-208	-0.943803	0.005	0.257	4.73816e-204	2
VIMP	6.19872e-208	0.265146	0.224	0.062	2.21778e-203	2
STAG1	1.62058e-207	-0.627787	0.05	0.32	5.79812e-203	2
PSAP	2.86399e-207	0.595422	0.515	0.274	1.02468e-202	2
ISCU	4.29249e-207	0.284352	0.258	0.079	1.53577e-202	2
DPYD	3.2594e-206	-0.6574	0.041	0.307	1.16615e-201	2
TMA7	1.49524e-205	0.41455	0.429	0.179	5.34968e-201	2
NPC2	3.75847e-205	0.435523	0.443	0.192	1.3447e-200	2
EXT1	3.87598e-202	-0.665657	0.028	0.285	1.38675e-197	2
LSAMP	1.07249e-201	-0.819614	0.02	0.273	3.83716e-197	2
FAU	5.99116e-201	0.443539	0.781	0.421	2.14352e-196	2
DAPK1	8.76892e-201	-0.711793	0.009	0.256	3.13734e-196	2
CARMIL1	1.40315e-200	-0.557518	0.006	0.251	5.0202e-196	2
CUX1	4.95337e-200	-0.835123	0.033	0.291	1.77222e-195	2
RSL24D1	6.08909e-199	0.327806	0.298	0.103	2.17856e-194	2
PNRC1	1.27558e-198	0.443172	0.378	0.152	4.56376e-194	2
IMMP2L	1.43495e-198	-0.735037	0.049	0.311	5.13395e-194	2
ITM2B	6.56171e-198	0.548553	0.655	0.396	2.34765e-193	2
THSD4	9.49604e-198	-0.698658	0.003	0.244	3.39749e-193	2
MARCKS	1.03022e-196	0.263531	0.225	0.065	3.68592e-192	2
EFNA5	6.10692e-196	-0.7537	0.017	0.263	2.18494e-191	2
GABARAPL2	1.39177e-195	0.333161	0.285	0.098	4.97947e-191	2
FAM155A	3.23009e-195	-1.01728	0.003	0.242	1.15566e-190	2
TPT1	1.19669e-194	0.205854	0.958	0.638	4.28153e-190	2
PITPNC1	2.62505e-194	-0.820576	0.02	0.267	9.39189e-190	2
C12orf57	7.76996e-194	0.382422	0.355	0.138	2.77993e-189	2
NAV3	1.19607e-193	-0.788468	0.019	0.264	4.2793e-189	2
HNRNPA0	2.2753e-193	0.276057	0.261	0.084	8.14058e-189	2
PDE4D	2.59836e-193	-0.777506	0.014	0.256	9.29641e-189	2
NENF	3.93361e-193	0.274336	0.264	0.086	1.40737e-188	2
FBXL7	2.12548e-192	-0.756542	0.048	0.305	7.60453e-188	2
DOCK4	9.13748e-192	-0.677355	0.042	0.294	3.26921e-187	2
SOX6	1.62905e-191	-0.733171	0.007	0.245	5.8284e-187	2
FLRT2	1.91411e-191	-0.724008	0.033	0.281	6.8483e-187	2
DLG2	1.97099e-190	-0.639104	0.016	0.258	7.05182e-186	2
ZNF609	4.08723e-188	-0.631355	0.027	0.271	1.46233e-183	2
TOMM7	1.35676e-186	0.435772	0.59	0.292	4.85421e-182	2
WDPCP	2.18055e-186	-0.61941	0.011	0.246	7.80157e-182	2
AUTS2	4.32325e-186	-0.645742	0.032	0.277	1.54677e-181	2
CHCHD2	2.57652e-185	0.375955	0.407	0.172	9.21827e-181	2
PARD3B	1.52882e-184	-0.815482	0.14	0.385	5.46982e-180	2
UTRN	1.08493e-183	-0.568272	0.054	0.304	3.88167e-179	2
C4orf3	1.33359e-183	0.31118	0.296	0.107	4.77132e-179	2
BTG1	2.17149e-182	0.347169	0.287	0.104	7.76915e-178	2
CYB5R3	7.61633e-182	0.265619	0.224	0.069	2.72497e-177	2
CDK14	7.75485e-182	-0.554459	0.027	0.265	2.77453e-177	2
PTRF	1.7673e-181	0.312212	0.297	0.107	6.32305e-177	2
AP000561.1	3.18069e-181	-0.865343	0.004	0.229	1.13799e-176	2
IGFBP4	2.65395e-179	0.381342	0.344	0.141	9.49531e-175	2
SKP1	2.81105e-179	0.390047	0.455	0.207	1.00574e-174	2
GSTP1	9.70324e-179	0.402458	0.463	0.212	3.47162e-174	2
F3	3.33304e-178	0.286277	0.22	0.068	1.19249e-173	2
RABAC1	3.86685e-178	0.337127	0.338	0.134	1.38348e-173	2
NOVA1	7.46355e-178	0.231958	0.282	0.099	2.67031e-173	2
FHL1	1.25705e-177	0.428486	0.283	0.107	4.49747e-173	2
TXNIP	2.0781e-177	0.66002	0.657	0.454	7.43504e-173	2
DLEU2	2.45737e-177	-0.511893	0.013	0.24	8.79199e-173	2
TMED2	1.00831e-176	0.279146	0.262	0.09	3.60755e-172	2
SLPI	1.15091e-176	-1.10919	0.098	0.337	4.11771e-172	2
ANXA1	2.78708e-176	0.413676	0.666	0.381	9.97161e-172	2
S100A6	8.82869e-176	0.225602	0.95	0.605	3.15873e-171	2
SSR2	2.02744e-175	0.343737	0.337	0.135	7.25378e-171	2
FOXP1	3.23832e-175	-0.617815	0.083	0.331	1.15861e-170	2
CYBA	6.76471e-174	0.281144	0.28	0.102	2.42028e-169	2
TFPI2	1.30179e-173	-0.785328	0.069	0.308	4.65755e-169	2
ZFAND5	8.42843e-173	0.345305	0.253	0.088	3.01552e-168	2
EDF1	1.46665e-172	0.360682	0.383	0.165	5.24737e-168	2
SLC8A1	1.88817e-172	-0.738264	0.016	0.237	6.75549e-168	2
PDZD2	7.14129e-172	-0.505866	0.014	0.236	2.55501e-167	2
MAST4	9.55664e-172	-0.591498	0.032	0.262	3.41917e-167	2
ARL6IP5	1.41112e-171	0.319223	0.293	0.111	5.04872e-167	2
COL6A1	8.48535e-171	0.503121	0.448	0.232	3.03589e-166	2
AEBP1	1.16304e-170	0.331327	0.275	0.101	4.16113e-166	2
PARK7	3.43465e-169	0.328339	0.337	0.136	1.22885e-164	2
ERBB4	4.59247e-167	-0.74129	0.003	0.213	1.64309e-162	2
ARHGAP6	4.90448e-167	-0.630184	0.033	0.257	1.75473e-162	2
ATRAID	1.19268e-165	0.269432	0.259	0.092	4.26716e-161	2
GPHN	1.31077e-165	-0.485286	0.016	0.233	4.68967e-161	2
PRDX1	2.92825e-165	0.332615	0.356	0.149	1.04767e-160	2
ARL6IP4	5.89997e-165	0.25284	0.243	0.082	2.11089e-160	2
DDAH2	1.81174e-164	0.266621	0.261	0.093	6.48203e-160	2
TBC1D5	1.91449e-164	-0.474816	0.035	0.26	6.84966e-160	2
SEC62	5.23685e-164	0.401274	0.4	0.187	1.87364e-159	2
HEG1	5.42437e-164	-0.554535	0.033	0.255	1.94073e-159	2
FNDC3B	1.10499e-163	-0.543862	0.062	0.298	3.95343e-159	2
MAML3	1.10516e-163	-0.528446	0.01	0.221	3.95403e-159	2
COBLL1	1.70633e-163	-0.459684	0.015	0.228	6.1049e-159	2
EHBP1	3.23845e-163	-0.557187	0.056	0.287	1.15865e-158	2
ARID1B	8.36144e-163	-0.455923	0.033	0.255	2.99156e-158	2
LINC02360	9.67823e-162	-0.676025	0.001	0.204	3.46268e-157	2
SHFM1	1.61387e-161	0.256454	0.271	0.098	5.7741e-157	2
AFF1	2.28116e-160	-0.466837	0.021	0.234	8.16154e-156	2
MORF4L1	2.30202e-160	0.394945	0.415	0.196	8.23617e-156	2
NPAS3	2.61489e-160	-0.556024	0.008	0.214	9.35555e-156	2
ZFAND3	7.88198e-160	-0.452909	0.033	0.254	2.82001e-155	2
CDON	8.55627e-160	-0.575381	0.038	0.258	3.06126e-155	2
MCTP2	1.60242e-159	-0.500156	0.004	0.207	5.73315e-155	2
MEIS2	1.91189e-159	-0.643038	0.066	0.291	6.84036e-155	2
TCF12	7.58096e-159	-0.42279	0.025	0.24	2.71232e-154	2
SMDT1	1.60353e-158	0.249595	0.232	0.079	5.7371e-154	2
APBB2	2.59399e-158	-0.447274	0.027	0.243	9.28078e-154	2
SORBS2	3.9442e-158	-0.514868	0.009	0.213	1.41116e-153	2
SOCS3	1.70927e-157	0.572301	0.336	0.148	6.11543e-153	2
GPX1	1.86115e-157	0.289313	0.292	0.112	6.65883e-153	2
NAALADL2	5.8825e-157	-0.555001	0.036	0.253	2.10464e-152	2
GLS	1.39622e-156	-0.437529	0.021	0.232	4.99539e-152	2
ADAMTS1	1.44028e-156	0.334089	0.208	0.068	5.15305e-152	2
ROR2	2.31763e-156	-0.566446	0.013	0.218	8.292e-152	2
PSMB1	3.52659e-156	0.266246	0.298	0.116	1.26174e-151	2
ADAMTS9-AS2	4.29764e-156	-0.561798	0.021	0.229	1.53761e-151	2
UBE2E2	1.87238e-155	-0.52799	0.065	0.289	6.69901e-151	2
ANKS1B	1.16061e-154	-0.443105	0.007	0.207	4.15242e-150	2
ZFP36L2	1.77161e-154	0.474568	0.383	0.186	6.33847e-150	2
VPS28	5.37927e-154	0.257336	0.239	0.084	1.9246e-149	2
ACTB	1.91479e-153	0.324851	0.759	0.442	6.85072e-149	2
VPS13B	5.59534e-152	-0.400854	0.021	0.227	2.0019e-147	2
RABGAP1L	2.33154e-151	-0.426493	0.027	0.234	8.3418e-147	2
KRT18	2.67044e-151	-1.35075	0.096	0.31	9.55429e-147	2
MYO1D	3.07984e-151	-0.430626	0.008	0.205	1.10191e-146	2
MAML2	5.1314e-151	-0.62521	0.056	0.274	1.83591e-146	2
JTB	1.08859e-150	0.219295	0.205	0.066	3.89477e-146	2
PTPRQ	1.58077e-150	-0.570416	0.006	0.2	5.65567e-146	2
LAMP1	2.16025e-150	0.227318	0.205	0.067	7.72894e-146	2
MACF1	4.17692e-150	-0.508102	0.069	0.293	1.49442e-145	2
SPIDR	9.81788e-150	-0.424202	0.02	0.222	3.51264e-145	2
FKBP1A	1.37651e-149	0.26565	0.284	0.11	4.92488e-145	2
PTK2	4.0819e-149	-0.416963	0.035	0.244	1.46042e-144	2
LAMTOR4	7.82528e-149	0.271913	0.271	0.104	2.79973e-144	2
SIK3	2.38419e-148	-0.49618	0.018	0.218	8.53016e-144	2
DIAPH2	3.17183e-148	-0.462883	0.048	0.261	1.13482e-143	2
TUBB	1.6867e-147	0.323826	0.329	0.14	6.03469e-143	2
RERE	3.91553e-147	-0.423671	0.039	0.248	1.4009e-142	2
KANSL1	1.46385e-146	-0.379738	0.024	0.226	5.23735e-142	2
CRIM1	1.57482e-146	-0.539684	0.04	0.247	5.63438e-142	2
EXOC4	2.03356e-146	-0.392118	0.028	0.232	7.27566e-142	2
EXOC6B	5.00547e-146	-0.375979	0.018	0.216	1.79086e-141	2
ITGB1BP1	9.14957e-146	0.264497	0.247	0.093	3.27353e-141	2
COMMD6	7.58695e-145	0.34348	0.446	0.216	2.71446e-140	2
TPI1	1.05673e-144	0.269778	0.275	0.107	3.78076e-140	2
PDLIM5	1.47774e-144	-0.44127	0.035	0.238	5.28707e-140	2
PDGFRA	2.47629e-144	0.248498	0.211	0.072	8.85967e-140	2
KRT19	6.96812e-144	-0.688458	0.041	0.243	2.49305e-139	2
FER	8.77735e-144	-0.407223	0.027	0.225	3.14036e-139	2
ATXN1	1.51513e-142	-0.392837	0.022	0.218	5.42085e-138	2
MEIS1	2.96131e-142	-0.532962	0.055	0.262	1.0595e-137	2
NLGN1	6.14683e-142	-0.521237	0.012	0.2	2.19921e-137	2
C9orf3	1.08451e-140	-0.412832	0.012	0.2	3.88016e-136	2
ATP6V0E1	4.24702e-140	0.343234	0.362	0.17	1.5195e-135	2
CFL1	4.46821e-140	0.342367	0.363	0.165	1.59864e-135	2
MGST3	4.98258e-140	0.337264	0.351	0.161	1.78267e-135	2
ANXA2	6.74758e-140	0.339031	0.737	0.464	2.41415e-135	2
RORA	6.9505e-139	-0.886827	0.456	0.592	2.48675e-134	2
MYL12B	9.26733e-139	0.311188	0.4	0.189	3.31567e-134	2
TUBA1B	2.05651e-138	0.361229	0.358	0.164	7.35779e-134	2
SAP18	5.16148e-138	0.272654	0.271	0.108	1.84667e-133	2
SDCBP	1.23973e-137	0.290745	0.33	0.145	4.43552e-133	2
RAC1	5.06547e-137	0.276372	0.33	0.145	1.81232e-132	2
VKORC1	6.42169e-137	0.234832	0.218	0.077	2.29755e-132	2
MRFAP1	7.62312e-136	0.249699	0.238	0.089	2.7274e-131	2
EIF3L	9.08271e-136	0.282494	0.309	0.132	3.24961e-131	2
AOX1	1.00369e-135	-0.49549	0.051	0.25	3.591e-131	2
EIF3E	3.3224e-135	0.3811	0.45	0.234	1.18869e-130	2
ROR1	5.60879e-135	-0.440754	0.022	0.208	2.00671e-130	2
MIR99AHG	7.99874e-135	-0.585384	0.062	0.267	2.86179e-130	2
SMYD3	9.40009e-135	-0.421135	0.022	0.208	3.36316e-130	2
TAGLN	2.0323e-134	0.372119	0.237	0.091	7.27117e-130	2
DSTN	2.76743e-134	0.35416	0.411	0.206	9.90131e-130	2
SBF2	2.81308e-133	-0.430778	0.057	0.259	1.00646e-128	2
USMG5	5.33748e-133	0.237849	0.256	0.1	1.90964e-128	2
MBD5	2.17243e-132	-0.353543	0.019	0.203	7.77252e-128	2
NDUFA11	7.88106e-132	0.253367	0.26	0.103	2.81968e-127	2
HSD17B11	1.28568e-131	0.244863	0.243	0.095	4.59991e-127	2
CACNA2D1	1.43793e-131	-0.43996	0.02	0.203	5.14463e-127	2
RWDD1	3.04666e-131	0.258473	0.243	0.094	1.09003e-126	2
GYPC	3.38955e-131	0.29492	0.306	0.135	1.21271e-126	2
ATP5G3	4.06837e-131	0.25317	0.26	0.104	1.45558e-126	2
B2M	6.31605e-131	0.303886	0.941	0.749	2.25976e-126	2
MYEOV2	1.15352e-130	0.207229	0.209	0.073	4.12705e-126	2
WWC2	4.96171e-130	-0.374229	0.02	0.201	1.7752e-125	2
PSMA4	1.5244e-129	0.207779	0.217	0.078	5.454e-125	2
AKT3	1.63575e-129	-0.371088	0.034	0.222	5.85237e-125	2
SLIT2	2.0184e-129	-0.502936	0.041	0.232	7.22142e-125	2
MSLN	2.56979e-129	-0.591196	0.045	0.233	9.19418e-125	2
NGFRAP1	4.17353e-129	0.248333	0.299	0.125	1.49321e-124	2
TRIO	6.09093e-129	-0.455419	0.026	0.21	2.17921e-124	2
MYO9A	7.8046e-129	-0.359465	0.033	0.22	2.79233e-124	2
PPIA	1.68699e-128	0.313371	0.42	0.206	6.0357e-124	2
KMT2C	3.00268e-128	-0.379441	0.04	0.229	1.0743e-123	2
RBM6	6.08613e-128	-0.448204	0.066	0.265	2.17749e-123	2
MARK3	1.12898e-127	-0.418025	0.052	0.245	4.03927e-123	2
CNBP	1.50549e-127	0.27668	0.278	0.119	5.38635e-123	2
ID3	1.88646e-127	0.57659	0.31	0.146	6.74937e-123	2
PTPN13	2.53462e-127	-0.395291	0.031	0.214	9.06837e-123	2
PTPRG	3.38905e-127	-0.631931	0.055	0.248	1.21253e-122	2
KRT8	5.14757e-127	-0.76442	0.058	0.246	1.8417e-122	2
C6orf48	1.10373e-126	0.270639	0.231	0.089	3.94892e-122	2
CD59	3.75801e-126	0.293962	0.313	0.142	1.34454e-121	2
TSPO	7.12206e-126	0.250809	0.287	0.122	2.54813e-121	2
BAZ2B	9.00806e-126	-0.368216	0.048	0.239	3.2229e-121	2
LAMB1	5.92631e-125	-0.633079	0.114	0.312	2.12032e-120	2
USP34	7.35328e-125	-0.364342	0.049	0.239	2.63086e-120	2
DYNLL1	9.75645e-125	0.288978	0.402	0.197	3.49066e-120	2
C19orf43	1.05745e-124	0.205385	0.212	0.077	3.78333e-120	2
ATP6AP2	2.55667e-124	0.206195	0.211	0.078	9.14726e-120	2
AP3S1	3.18151e-124	0.240641	0.238	0.095	1.13828e-119	2
HTRA1	8.23166e-124	0.32358	0.322	0.152	2.94512e-119	2
PBX1	8.76733e-124	-0.637172	0.181	0.38	3.13677e-119	2
PPIB	9.83448e-124	0.297052	0.328	0.152	3.51858e-119	2
TCEB2	1.45684e-123	0.244169	0.342	0.154	5.21229e-119	2
PSMA7	1.7473e-123	0.264329	0.288	0.124	6.25149e-119	2
CALB2	2.54752e-123	-0.430498	0.025	0.2	9.11453e-119	2
CTSL	4.17692e-123	0.270928	0.237	0.095	1.49442e-118	2
BLVRB	5.34489e-123	0.240322	0.242	0.097	1.91229e-118	2
G0S2	5.53464e-123	0.302639	0.204	0.077	1.98018e-118	2
AP2M1	6.52388e-122	0.211697	0.228	0.088	2.33411e-117	2
SLC16A1-AS1	7.74278e-122	-0.374115	0.031	0.209	2.77021e-117	2
CLIC1	1.52567e-121	0.251722	0.301	0.132	5.45854e-117	2
EIF3G	2.49586e-121	0.232514	0.219	0.083	8.92969e-117	2
JMJD1C	2.73211e-121	-0.475223	0.122	0.325	9.77494e-117	2
GLI3	3.89682e-121	-0.419908	0.03	0.206	1.3942e-116	2
CCDC80	5.40284e-121	0.419731	0.829	0.617	1.93303e-116	2
FSTL1	8.23335e-120	0.317622	0.365	0.183	2.94573e-115	2
PFDN5	2.02386e-119	0.328885	0.562	0.308	7.24097e-115	2
H2AFZ	2.4505e-119	0.239826	0.212	0.08	8.7674e-115	2
LINC00493	6.7811e-119	0.213221	0.208	0.077	2.42614e-114	2
RHOBTB3	1.83682e-118	0.264573	0.256	0.109	6.57176e-114	2
DAD1	4.34828e-118	0.242815	0.268	0.114	1.55573e-113	2
EIF4G3	8.57884e-118	-0.341308	0.029	0.203	3.06934e-113	2
RHOB	2.01285e-117	0.262294	0.266	0.113	7.20157e-113	2
HMGN2	2.42947e-117	0.252723	0.292	0.129	8.69216e-113	2
REXO2	3.01152e-117	0.239853	0.208	0.079	1.07746e-112	2
MT1X	3.45211e-117	0.677253	0.466	0.263	1.23509e-112	2
FRMD4B	5.42205e-117	-0.374076	0.031	0.203	1.9399e-112	2
ZNF638	7.15639e-117	-0.361046	0.068	0.254	2.56041e-112	2
SUB1	7.34898e-117	0.25616	0.312	0.143	2.62932e-112	2
NDUFB10	2.18271e-116	0.222184	0.224	0.087	7.80932e-112	2
ANKRD17	2.56178e-116	-0.338	0.037	0.211	9.16553e-112	2
NEDD8	4.11899e-116	0.240636	0.283	0.123	1.47369e-111	2
ATP6V1G1	4.25624e-116	0.220757	0.232	0.093	1.5228e-111	2
MTCH1	1.36219e-115	0.200671	0.2	0.075	4.87365e-111	2
CAMLG	3.08539e-115	0.213227	0.2	0.074	1.10389e-110	2
SRGAP1	6.31318e-115	-0.706033	0.044	0.218	2.25873e-110	2
CALM1	7.05741e-115	0.290814	0.302	0.139	2.525e-110	2
TSPAN4	2.85214e-114	0.292388	0.294	0.138	1.02044e-109	2
MBNL1	5.52406e-114	-0.415258	0.078	0.266	1.9764e-109	2
EIF4A2	1.80712e-112	0.342532	0.428	0.236	6.4655e-108	2
RBPMS	6.48649e-111	-0.549885	0.103	0.287	2.32074e-106	2
IFI27L2	1.53421e-110	0.201741	0.2	0.075	5.4891e-106	2
JPX	2.50231e-110	-0.343795	0.046	0.218	8.95277e-106	2
NFAT5	7.37879e-110	-0.377281	0.061	0.238	2.63998e-105	2
POLR2L	8.16036e-110	0.260989	0.391	0.195	2.91962e-105	2
PKD2	2.08911e-109	-0.357189	0.053	0.228	7.47442e-105	2
SRSF3	2.92601e-109	0.298202	0.309	0.15	1.04687e-104	2
SLC25A3	1.00583e-108	0.271078	0.316	0.15	3.59864e-104	2
HSBP1	1.06762e-108	0.20303	0.217	0.086	3.81974e-104	2
WBP5	1.14047e-108	0.207717	0.236	0.097	4.08037e-104	2
BCHE	1.45051e-108	-0.43392	0.05	0.217	5.18962e-104	2
PPDPF	3.45875e-108	0.225497	0.3	0.136	1.23747e-103	2
BTG2	4.97512e-108	0.329512	0.258	0.113	1.78e-103	2
MAP4	6.55987e-108	-0.407206	0.069	0.248	2.34699e-103	2
ADH5	9.7402e-108	0.225331	0.238	0.102	3.48485e-103	2
NCOA1	1.48371e-107	-0.334111	0.037	0.202	5.30844e-103	2
HNRNPK	1.53601e-107	0.234822	0.288	0.132	5.49554e-103	2
PLXDC2	8.65549e-107	-0.598546	0.226	0.4	3.09676e-102	2
ATP5J	9.29142e-107	0.233591	0.311	0.146	3.32429e-102	2
PSME1	9.38189e-107	0.213867	0.232	0.096	3.35665e-102	2
ATP5O	1.01636e-106	0.225954	0.281	0.125	3.63635e-102	2
HNRNPA1	1.34646e-106	0.277027	0.424	0.22	4.81737e-102	2
RERG	1.98744e-106	-0.398253	0.038	0.203	7.11067e-102	2
UBL5	2.79779e-106	0.215185	0.311	0.144	1.00099e-101	2
SEPT7	1.1863e-104	0.310703	0.371	0.201	4.24433e-100	2
PA2G4	1.47941e-104	0.208841	0.203	0.079	5.29304e-100	2
BICC1	4.75752e-104	-0.546405	0.117	0.293	1.70215e-99	2
TUBA1A	5.89085e-104	0.329382	0.261	0.118	2.10763e-99	2
LTBP4	2.59479e-103	0.234268	0.257	0.116	9.28365e-99	2
ATP5G2	4.76589e-102	0.234876	0.375	0.191	1.70514e-97	2
SSBP2	7.85132e-102	-0.378698	0.077	0.248	2.80904e-97	2
ATP5I	4.36702e-101	0.217014	0.292	0.136	1.56243e-96	2
SENP6	9.64661e-101	-0.301639	0.046	0.207	3.45136e-96	2
ZBTB20	3.79989e-100	-0.677992	0.486	0.581	1.35952e-95	2
C14orf2	1.92508e-98	0.223324	0.302	0.144	6.88756e-94	2
MYL9	4.42229e-98	0.252676	0.364	0.189	1.58221e-93	2
COX4I1	5.82786e-98	0.21126	0.489	0.264	2.08509e-93	2
ITGB1	9.08989e-98	0.242391	0.256	0.119	3.25218e-93	2
NF1	6.69065e-97	-0.306006	0.047	0.204	2.39378e-92	2
ATP5L	6.97524e-97	0.234617	0.397	0.207	2.4956e-92	2
PRDX5	1.15931e-96	0.207822	0.321	0.155	4.14777e-92	2
COX7A2	1.33242e-96	0.216608	0.324	0.158	4.76712e-92	2
SEC11A	1.81303e-96	0.269201	0.29	0.142	6.48666e-92	2
EIF3K	2.05733e-96	0.228716	0.318	0.156	7.3607e-92	2
SPCS2	2.93234e-96	0.210587	0.27	0.125	1.04913e-91	2
FAM172A	4.7718e-96	-0.307126	0.052	0.209	1.70726e-91	2
WDR83OS	1.88502e-95	0.202584	0.252	0.113	6.74423e-91	2
TXN	4.40805e-95	0.243305	0.286	0.136	1.57711e-90	2
HMGB1	1.17713e-94	0.363806	0.457	0.282	4.21152e-90	2
UQCRB	2.01997e-94	0.214549	0.457	0.246	7.22706e-90	2
HSPB1	2.55324e-94	0.218874	0.376	0.195	9.13497e-90	2
BMPR2	3.34483e-94	-0.544026	0.049	0.2	1.19671e-89	2
RNH1	5.10542e-94	0.235097	0.296	0.146	1.82662e-89	2
CELF2	9.33556e-94	-0.601846	0.426	0.539	3.34008e-89	2
WT1	1.34332e-93	-0.329287	0.049	0.202	4.80613e-89	2
RBPJ	2.01889e-93	0.267713	0.302	0.156	7.22319e-89	2
ABLIM1	1.39875e-92	-0.364225	0.059	0.216	5.00446e-88	2
SNRPD2	2.42829e-92	0.202825	0.314	0.153	8.68793e-88	2
PLIN2	1.70325e-91	0.242316	0.207	0.089	6.09387e-87	2
EEF1B2	5.46214e-91	0.228263	0.471	0.258	1.95425e-86	2
ATP5E	9.72351e-91	0.240114	0.451	0.25	3.47888e-86	2
TMEM258	2.226e-90	0.226572	0.302	0.15	7.96417e-86	2
ABI3BP	7.62043e-90	-0.346336	0.074	0.234	2.72644e-85	2
EFEMP1	3.84384e-89	0.385596	0.466	0.304	1.37525e-84	2
ANXA5	4.17782e-87	0.225934	0.261	0.125	1.49474e-82	2
AFF4	2.6481e-86	-0.383465	0.06	0.209	9.47439e-82	2
EMP1	7.84785e-86	0.28222	0.319	0.169	2.8078e-81	2
TMBIM6	2.20132e-85	0.239368	0.306	0.16	7.87587e-81	2
PRDX6	4.35552e-85	0.257451	0.339	0.181	1.55832e-80	2
COX5B	8.71641e-85	0.205734	0.343	0.179	3.11856e-80	2
PTGES3	1.10612e-83	0.217008	0.264	0.131	3.95748e-79	2
ASH1L	1.97989e-83	-0.351967	0.099	0.255	7.08365e-79	2
DDX17	2.65272e-82	-0.349495	0.16	0.324	9.49091e-78	2
IFITM2	1.12004e-81	0.211701	0.464	0.263	4.00726e-77	2
GFPT2	3.06773e-81	-0.519663	0.076	0.221	1.09757e-76	2
ACTG1	2.33177e-80	0.235728	0.564	0.348	8.3426e-76	2
MYL6	2.03779e-79	0.216662	0.578	0.353	7.2908e-75	2
TCF7L2	3.13916e-79	-0.302944	0.076	0.221	1.12313e-74	2
TNRC6A	3.52941e-79	-0.265333	0.069	0.215	1.26275e-74	2
TPM1	1.89537e-78	-0.443987	0.178	0.333	6.78127e-74	2
MEG3	2.25549e-78	0.405786	0.339	0.199	8.06968e-74	2
CCBE1	3.54221e-77	-0.468827	0.065	0.2	1.26733e-72	2
LPP	9.488e-77	-0.395216	0.185	0.341	3.39462e-72	2
ST13	2.44265e-76	0.205699	0.276	0.141	8.7393e-72	2
AKAP13	7.35118e-76	-0.315494	0.094	0.241	2.63011e-71	2
PROCR	2.01672e-75	-0.376236	0.102	0.246	7.21541e-71	2
SSR4	3.39693e-75	0.201964	0.28	0.145	1.21535e-70	2
DST	4.3813e-75	-0.310696	0.092	0.238	1.56754e-70	2
ELF2	5.64355e-74	-0.287417	0.067	0.204	2.01915e-69	2
LAMA4	2.2475e-73	-0.628296	0.344	0.46	8.04112e-69	2
ZFP36L1	2.59389e-72	0.404034	0.399	0.256	9.2804e-68	2
SASH1	2.97231e-72	-0.332282	0.068	0.202	1.06343e-67	2
LAMC1	6.09967e-72	0.214263	0.26	0.135	2.18234e-67	2
CEBPB	2.46117e-71	0.215004	0.308	0.165	8.80557e-67	2
COL6A3	3.85758e-71	0.202479	0.223	0.109	1.38017e-66	2
LUC7L3	1.01095e-70	-0.329255	0.168	0.318	3.61696e-66	2
ARID4B	5.19311e-68	-0.275863	0.093	0.23	1.85799e-63	2
HLA-A	3.13143e-67	0.244892	0.423	0.263	1.12036e-62	2
PLA2G2A	4.3063e-67	-0.903305	0.146	0.283	1.54071e-62	2
SPATS2L	1.54898e-66	-0.28001	0.088	0.22	5.54194e-62	2
ATP2B1	6.24303e-66	-0.283955	0.092	0.223	2.23363e-61	2
SLIT3	7.29256e-66	-0.561894	0.386	0.482	2.60913e-61	2
TCF4	1.30322e-64	0.242422	0.326	0.194	4.66265e-60	2
LRP1	5.58554e-63	0.276832	0.271	0.155	1.99839e-58	2
CD34	7.99544e-63	0.205126	0.226	0.119	2.86061e-58	2
CALD1	8.7825e-63	0.258204	0.845	0.686	3.1422e-58	2
GPATCH8	3.70979e-61	-0.222983	0.077	0.201	1.32729e-56	2
TIMP2	4.0113e-61	0.225069	0.25	0.136	1.43516e-56	2
BPTF	1.24097e-60	-0.225171	0.083	0.208	4.43993e-56	2
HSP90AA1	7.44213e-59	0.285088	0.46	0.302	2.66265e-54	2
SQSTM1	2.91946e-57	0.202936	0.258	0.146	1.04452e-52	2
STAT3	8.44934e-56	-0.472617	0.15	0.272	3.02301e-51	2
SH3D19	4.57202e-54	-0.244571	0.093	0.214	1.63578e-49	2
ARGLU1	9.58685e-53	-0.284128	0.196	0.325	3.42998e-48	2
PLEKHA5	2.02362e-52	-0.261318	0.1	0.216	7.24011e-48	2
WSB1	3.5728e-51	-0.272552	0.196	0.326	1.27828e-46	2
TMEM165	2.16133e-49	-0.392692	0.105	0.212	7.73281e-45	2
NUCKS1	2.42895e-49	0.214382	0.299	0.185	8.69029e-45	2
TNRC6B	6.57513e-48	-0.215152	0.141	0.262	2.35245e-43	2
PLEKHH2	1.27557e-45	-0.201046	0.099	0.206	4.56375e-41	2
MCL1	1.016e-43	0.217658	0.204	0.116	3.63504e-39	2
FABP4	6.3039e-43	0.337808	0.277	0.177	2.25541e-38	2
SAT1	1.42966e-42	-0.752922	0.441	0.523	5.11504e-38	2
ZRANB2	2.07285e-42	-0.207056	0.121	0.226	7.41625e-38	2
RBMS3	8.85807e-40	-0.317494	0.139	0.241	3.16924e-35	2
RBMS1	1.37311e-37	-0.244952	0.165	0.266	4.91271e-33	2
CYSTM1	3.15525e-37	-0.281428	0.179	0.278	1.12889e-32	2
S100A10	1.08072e-36	-0.224116	0.83	0.544	3.8666e-32	2
RARRES1	3.51172e-36	-0.371879	0.22	0.322	1.25642e-31	2
NR4A1	1.42362e-33	0.238113	0.249	0.162	5.09345e-29	2
TIMP1	3.471e-31	-1.19071	0.639	0.589	1.24185e-26	2
SRRM2	7.40983e-31	-0.208457	0.174	0.264	2.65109e-26	2
ADIRF	1.30671e-29	-0.923254	0.456	0.461	4.67514e-25	2
PTMA	1.28868e-27	-0.245991	0.79	0.508	4.61065e-23	2
C3	3.20416e-27	-0.719197	0.72	0.697	1.14638e-22	2
OGN	2.91823e-22	-0.310635	0.213	0.279	1.04408e-17	2
EBF1	1.56118e-17	-0.200724	0.451	0.335	5.58558e-13	2
NEGR1	5.86214e-14	-0.41891	0.454	0.337	2.09736e-09	2
TSHZ2	0.00189333	-0.229897	0.553	0.457	1	2
LAMA2	0.277653	-0.434357	0.21	0.202	1	2
C1QB	0	0.310815	0.267	0.061	0	3
PATJ	0	0.447823	0.457	0.135	0	3
ROR1	0	0.538239	0.475	0.16	0	3
ZRANB2	0	0.625991	0.608	0.175	0	3
ST6GALNAC3	0	0.362533	0.307	0.076	0	3
DPYD	0	0.745586	0.714	0.235	0	3
RNPC3	0	0.395676	0.349	0.075	0	3
NTNG1	0	0.531992	0.455	0.132	0	3
NGF	0	0.355951	0.354	0.098	0	3
PBX1	0	0.689278	0.753	0.319	0	3
RALGPS2	0	0.480574	0.44	0.127	0	3
RGL1	0	0.399615	0.399	0.126	0	3
KCNT2	0	0.563336	0.496	0.138	0	3
RYR2	0	0.356739	0.281	0.066	0	3
FMN2	0	0.426078	0.381	0.098	0	3
FEZ2	0	0.480351	0.417	0.121	0	3
SLC8A1	0	1.16876	0.719	0.163	0	3
PLEKHH2	0	0.478115	0.498	0.164	0	3
EHBP1	0	0.531211	0.621	0.227	0	3
WDPCP	0	0.911914	0.696	0.173	0	3
MEIS1	0	0.796763	0.677	0.196	0	3
ST3GAL5	0	0.513285	0.466	0.133	0	3
MBD5	0	0.450151	0.474	0.155	0	3
BAZ2B	0	0.428731	0.516	0.189	0	3
COBLL1	0	0.444178	0.501	0.177	0	3
LRP2	0	0.421561	0.336	0.082	0	3
HIBCH	0	0.368398	0.39	0.121	0	3
GLS	0	0.570116	0.569	0.174	0	3
TMEFF2	0	1.11476	0.544	0.053	0	3
SPATS2L	0	0.473259	0.493	0.177	0	3
SGO2	0	0.64872	0.439	0.074	0	3
AOX1	0	0.651497	0.6	0.191	0	3
ABI2	0	0.380343	0.35	0.098	0	3
RAPH1	0	0.460498	0.457	0.126	0	3
PARD3B	0	0.773222	0.765	0.318	0	3
KANSL1L	0	0.46427	0.406	0.1	0	3
ERBB4	0	0.957708	0.631	0.146	0	3
PTMA	0	-1.63328	0.186	0.573	0	3
IQCA1	0	0.284035	0.243	0.052	0	3
SUMF1	0	0.385629	0.381	0.118	0	3
TBC1D5	0	0.60765	0.601	0.199	0	3
UBE2E2	0	0.505868	0.586	0.234	0	3
FBXL2	0	0.357275	0.336	0.093	0	3
FHIT	0	0.518056	0.46	0.146	0	3
ADAMTS9	0	0.48024	0.368	0.083	0	3
FRMD4B	0	0.485211	0.482	0.155	0	3
FOXP1	0	0.683151	0.723	0.262	0	3
GXYLT2	0	0.396933	0.355	0.091	0	3
CGGBP1	0	0.341721	0.307	0.072	0	3
ST3GAL6	0	0.457053	0.315	0.035	0	3
DCBLD2	0	0.421771	0.383	0.106	0	3
COL8A1	0	0.75454	0.643	0.241	0	3
ZBTB20	0	0.620084	0.864	0.541	0	3
LSAMP	0	0.745776	0.611	0.21	0	3
COL6A6	0	0.297736	0.223	0.04	0	3
TRPC1	0	0.362124	0.334	0.088	0	3
PLSCR4	0	0.413138	0.458	0.157	0	3
ANKUB1	0	0.685972	0.464	0.067	0	3
NLGN1	0	0.630322	0.507	0.148	0	3
NAALADL2	0	0.492584	0.538	0.199	0	3
PEX5L	0	0.336178	0.251	0.055	0	3
CC2D2A	0	0.317973	0.256	0.053	0	3
SLIT2	0	0.421187	0.517	0.181	0	3
KCTD8	0	0.676058	0.466	0.133	0	3
AC058822.1	0	0.370465	0.274	0.039	0	3
SLC4A4	0	0.441969	0.411	0.11	0	3
FRAS1	0	0.515409	0.425	0.105	0	3
PTPN13	0	0.545073	0.529	0.161	0	3
PKD2	0	0.435702	0.508	0.179	0	3
TSPAN5	0	0.328834	0.281	0.065	0	3
PDE5A	0	0.454075	0.358	0.073	0	3
MAML3	0	0.685597	0.587	0.159	0	3
GYPA	0	0.515271	0.223	0.033	0	3
NR3C2	0	0.377504	0.372	0.109	0	3
SORBS2	0	0.723923	0.601	0.151	0	3
SEMA5A	0	0.641174	0.53	0.132	0	3
PDZD2	0	0.431804	0.526	0.181	0	3
SELENOP	0	0.424519	0.343	0.067	0	3
PDE4D	0	0.973022	0.729	0.18	0	3
MAST4	0	0.83367	0.691	0.191	0	3
CMYA5	0	0.378935	0.331	0.082	0	3
SSBP2	0	0.548248	0.585	0.194	0	3
RASA1	0	0.506727	0.419	0.098	0	3
ERAP1	0	0.399151	0.314	0.058	0	3
EFNA5	0	0.906994	0.726	0.188	0	3
FER	0	0.426091	0.49	0.175	0	3
MAK	0	0.405838	0.305	0.047	0	3
ATXN1	0	0.501296	0.516	0.165	0	3
CARMIL1	0	0.703439	0.634	0.184	0	3
CLIC5	0	0.795361	0.522	0.132	0	3
COL19A1	0	0.314748	0.25	0.028	0	3
EEF1A1	0	-2.24202	0.185	0.638	0	3
PNISR	0	0.482733	0.651	0.288	0	3
LAMA4	0	0.95006	0.847	0.407	0	3
UTRN	0	0.548119	0.636	0.242	0	3
SHPRH	0	0.4559	0.43	0.111	0	3
ARID1B	0	0.460231	0.559	0.199	0	3
THSD7A	0	0.497622	0.327	0.055	0	3
ITGB8	0	0.55016	0.466	0.118	0	3
GLI3	0	0.732708	0.537	0.152	0	3
TNS3	0	0.386472	0.396	0.121	0	3
MAGI2	0	0.840416	0.694	0.213	0	3
SEMA3C	0	0.995283	0.78	0.284	0	3
CACNA2D1	0	0.56682	0.47	0.155	0	3
CDK14	0	0.659411	0.638	0.2	0	3
CDK6	0	0.397221	0.373	0.106	0	3
GNGT1	0	0.935023	0.495	0.036	0	3
DLD	0	0.314188	0.259	0.053	0	3
LAMB1	0	0.670296	0.697	0.25	0	3
LAMB4	0	0.390518	0.231	0.024	0	3
IMMP2L	0	0.692951	0.682	0.243	0	3
DOCK4	0	0.432786	0.599	0.235	0	3
CADPS2	0	0.384816	0.377	0.111	0	3
PODXL	0	0.364195	0.326	0.083	0	3
EXOC4	0	0.4633	0.521	0.179	0	3
ZNF596	0	0.331721	0.222	0.022	0	3
ANGPT2	0	0.295872	0.201	0.033	0	3
CSGALNACT1	0	0.424785	0.401	0.125	0	3
SULF1	0	0.871635	0.743	0.254	0	3
IL7	0	0.474512	0.355	0.053	0	3
NDUFAF6	0	0.325527	0.269	0.05	0	3
ZFPM2	0	1.16117	0.906	0.449	0	3
PKHD1L1	0	1.0522	0.751	0.178	0	3
TRPS1	0	0.399857	0.398	0.12	0	3
EXT1	0	0.476387	0.583	0.225	0	3
SAMD12	0	0.487511	0.415	0.093	0	3
GLIS3	0	0.496539	0.454	0.15	0	3
MPDZ	0	0.519168	0.472	0.139	0	3
BNC2	0	0.953065	0.861	0.36	0	3
DENND4C	0	0.400242	0.425	0.138	0	3
TRPM3	0	0.870357	0.517	0.114	0	3
DAPK1	0	0.870475	0.703	0.182	0	3
CENPP	0	0.408403	0.364	0.087	0	3
CELF2	0	0.668827	0.837	0.496	0	3
ANXA8L1	0	0.350349	0.326	0.083	0	3
PRKG1	0	1.17414	0.89	0.402	0	3
BICC1	0	0.667813	0.657	0.236	0	3
LRMDA	0	0.923981	0.684	0.206	0	3
ATRNL1	0	0.395932	0.323	0.071	0	3
KCNQ1	0	0.286944	0.234	0.04	0	3
SOX6	0	0.881797	0.694	0.172	0	3
WT1	0	0.428057	0.46	0.158	0	3
XRRA1	0	0.275026	0.24	0.049	0	3
DLG2	0	0.610713	0.597	0.196	0	3
MAML2	0	0.551418	0.6	0.216	0	3
PDGFD	0	0.526727	0.373	0.092	0	3
IL18	0	0.497635	0.467	0.143	0	3
CDON	0	0.786852	0.664	0.192	0	3
NTM	0	0.590611	0.437	0.119	0	3
BCL2L14	0	0.30015	0.222	0.036	0	3
ATF7IP	0	0.387892	0.375	0.103	0	3
RERG	0	0.467637	0.46	0.158	0	3
ITPR2	0	0.43277	0.438	0.13	0	3
KIF21A	0	0.444709	0.35	0.091	0	3
PDZRN4	0	1.13716	0.467	0.075	0	3
NAV3	0	0.732696	0.64	0.198	0	3
SYT1	0	0.581561	0.298	0.037	0	3
PTPRQ	0	0.675803	0.549	0.143	0	3
ATP2B1	0	0.466368	0.503	0.18	0	3
ANKS1B	0	0.623729	0.547	0.149	0	3
MED13L	0	0.46992	0.644	0.251	0	3
N4BP2L2	0	0.516251	0.691	0.303	0	3
TPT1	0	-2.07856	0.472	0.691	0	3
TRIM13	0	0.334351	0.264	0.059	0	3
PIBF1	0	0.372571	0.405	0.13	0	3
ARGLU1	0	0.494665	0.636	0.278	0	3
FAM155A	0	1.4063	0.737	0.164	0	3
PRKD1	0	0.654786	0.52	0.143	0	3
NPAS3	0	0.808503	0.609	0.15	0	3
KLHL28	0	0.349915	0.281	0.049	0	3
GPHN	0	0.526543	0.542	0.177	0	3
RGS6	0	0.484465	0.248	0.036	0	3
FOS	0	-1.57947	0.089	0.569	0	3
FLRT2	0	0.69039	0.655	0.215	0	3
TJP1	0	0.519136	0.49	0.149	0	3
GOLGA8B	0	0.283518	0.256	0.055	0	3
MEIS2	0	0.864085	0.709	0.223	0	3
CGNL1	0	0.309996	0.279	0.066	0	3
ALDH1A2	0	0.697255	0.572	0.139	0	3
RNF111	0	0.466722	0.406	0.09	0	3
RAB11A	0	0.52923	0.452	0.13	0	3
THSD4	0	0.692656	0.621	0.178	0	3
NEO1	0	0.357375	0.383	0.111	0	3
IL16	0	0.462941	0.409	0.101	0	3
BNC1	0	0.599858	0.516	0.132	0	3
MCTP2	0	0.669383	0.562	0.148	0	3
ZNF213	0	0.272605	0.209	0.028	0	3
MT2A	0	-2.47812	0.122	0.577	0	3
ARHGAP44	0	0.535066	0.487	0.128	0	3
WSB1	0	0.47391	0.649	0.278	0	3
MYO1D	0	0.442186	0.484	0.154	0	3
LUC7L3	0	0.548824	0.661	0.266	0	3
TOM1L1	0	0.288077	0.253	0.052	0	3
DLGAP1	0	0.347768	0.241	0.05	0	3
L3MBTL4	0	0.352687	0.325	0.081	0	3
ARHGAP28	0	0.549843	0.414	0.099	0	3
DTNA	0	0.526218	0.44	0.1	0	3
ATP8B1	0	0.359549	0.27	0.057	0	3
CCBE1	0	0.635975	0.48	0.156	0	3
ZNF565	0	0.287049	0.246	0.051	0	3
FERMT1	0	0.387512	0.263	0.032	0	3
PLCB1	0	1.2077	0.799	0.241	0	3
MACROD2	0	0.69935	0.505	0.14	0	3
PAXBP1	0	0.332015	0.312	0.078	0	3
AP000311.1	0	0.672407	0.438	0.06	0	3
GRK3	0	0.363436	0.31	0.073	0	3
TTC28	0	0.636192	0.694	0.258	0	3
MID1	0	0.42667	0.339	0.089	0	3
ARHGAP6	0	0.862255	0.667	0.189	0	3
DMD	0	0.425331	0.406	0.123	0	3
UTY	0	0.374671	0.244	0.029	0	3
GNG12-AS1	0	0.387673	0.289	0.047	0	3
ZRANB2-AS1	0	0.355885	0.271	0.028	0	3
DPYD-AS1	0	0.558789	0.382	0.049	0	3
LINC01376	0	0.436955	0.28	0.051	0	3
SLC8A1-AS1	0	0.994482	0.506	0.048	0	3
LINC01798	0	0.352229	0.286	0.053	0	3
AC098617.1	0	0.600422	0.462	0.102	0	3
RBMS3-AS3	0	0.590787	0.503	0.106	0	3
RBMS3-AS2	0	0.482978	0.353	0.06	0	3
AC006059.1	0	0.436402	0.342	0.057	0	3
DENND6A-AS1	0	0.278601	0.202	0.031	0	3
ADAMTS9-AS2	0	0.639527	0.554	0.172	0	3
ZBTB20-AS5	0	0.403524	0.303	0.052	0	3
AC107021.1	0	0.327165	0.214	0.021	0	3
AC005699.1	0	2.20018	0.811	0.086	0	3
LINC02232	0	0.417979	0.277	0.052	0	3
SPRY4-AS1	0	0.284147	0.208	0.035	0	3
AC011389.1	0	0.268983	0.21	0.031	0	3
CASC15	0	0.509492	0.429	0.099	0	3
AL138828.1	0	0.424061	0.259	0.048	0	3
AL356599.1	0	0.34161	0.266	0.042	0	3
AC004160.1	0	0.540415	0.455	0.11	0	3
AC211433.1	0	0.298955	0.232	0.034	0	3
MAGI2-AS3	0	0.359259	0.315	0.072	0	3
AC004594.1	0	0.364877	0.237	0.029	0	3
LINC00513	0	0.527446	0.416	0.088	0	3
AC117834.1	0	0.455408	0.29	0.031	0	3
AC090579.1	0	0.352254	0.205	0.027	0	3
AC023590.1	0	0.555127	0.331	0.03	0	3
AL157938.2	0	0.332896	0.238	0.035	0	3
LINC00710	0	0.404658	0.285	0.029	0	3
CELF2-AS2	0	0.293899	0.213	0.024	0	3
AC131571.1	0	0.347996	0.217	0.026	0	3
AP002336.2	0	0.310235	0.241	0.045	0	3
AP002812.2	0	0.362401	0.259	0.035	0	3
MIR100HG	0	0.795587	0.69	0.209	0	3
AC027288.3	0	0.351366	0.306	0.078	0	3
DLEU2	0	0.442082	0.531	0.184	0	3
DLEU1	0	0.570034	0.377	0.056	0	3
SNHG14	0	0.565967	0.462	0.103	0	3
RORA-AS1	0	0.282146	0.245	0.052	0	3
AC012404.1	0	0.416458	0.372	0.077	0	3
AC103876.1	0	1.44246	0.675	0.075	0	3
LINC01197	0	0.421031	0.325	0.067	0	3
AC012409.2	0	0.335504	0.258	0.055	0	3
CERS3-AS1	0	0.360046	0.29	0.056	0	3
AP001011.1	0	0.356621	0.274	0.039	0	3
AL109930.1	0	0.717743	0.425	0.093	0	3
AP000561.1	0	1.15097	0.73	0.152	0	3
FTX	0	0.854644	0.867	0.447	0	3
JPX	0	0.569745	0.524	0.168	0	3
DIAPH2-AS1	0	0.527613	0.307	0.04	0	3
AL035427.1	0	0.326031	0.217	0.021	0	3
DANT2	0	0.46407	0.428	0.114	0	3
TMLHE-AS1	0	0.463978	0.3	0.035	0	3
LINC02360	0	1.27007	0.716	0.129	0	3
Z99289.1	0	0.604509	0.385	0.038	0	3
LINC-PINT	0	0.540109	0.514	0.144	0	3
AC103853.1	0	0.738225	0.457	0.048	0	3
ZCCHC11	0	0.421646	0.418	0.113	0	3
C5orf42	0	0.414021	0.389	0.1	0	3
PAPD4	0	0.36008	0.364	0.098	0	3
GMDS-AS1	0	0.430462	0.364	0.092	0	3
C9orf3	0	0.797631	0.625	0.135	0	3
C14orf37	0	0.298149	0.266	0.057	0	3
DPH6-AS1	0	0.512063	0.39	0.068	0	3
AL357055.3	0	0.471417	0.346	0.043	0	3
AL512638.2	0	0.350136	0.243	0.026	0	3
AL359915.2	0	0.295547	0.248	0.054	0	3
AC097376.2	0	0.313204	0.238	0.044	0	3
AC016205.1	0	0.33774	0.227	0.039	0	3
AC068587.6	0	0.453767	0.372	0.062	0	3
AC099669.1	0	0.258053	0.205	0.032	0	3
AC134511.1	0	0.479838	0.389	0.071	0	3
AL136311.1	0	0.254899	0.206	0.029	0	3
AP003086.2	0	0.453846	0.278	0.044	0	3
C9orf84	0	0.635106	0.412	0.05	0	3
RSRP1	9.14552e-308	0.419688	0.489	0.179	3.27208e-303	3
RABGAP1L	1.58661e-305	0.430904	0.499	0.184	5.67658e-301	3
CEP112	2.919e-305	0.393791	0.42	0.14	1.04436e-300	3
PPP1R12A	2.0927e-304	0.392794	0.41	0.135	7.48726e-300	3
FBXL13	5.47879e-304	0.314765	0.247	0.055	1.9602e-299	3
FAM227B	1.22362e-302	0.293581	0.25	0.056	4.37787e-298	3
PLCL1	1.12718e-301	0.374708	0.331	0.092	4.03282e-297	3
RBFOX1	5.1872e-301	0.499141	0.412	0.132	1.85588e-296	3
RASSF8	5.41973e-301	0.374806	0.387	0.122	1.93907e-296	3
NR2F1-AS1	6.78574e-301	0.397511	0.429	0.144	2.4278e-296	3
PDE8B	1.99053e-300	0.308759	0.275	0.067	7.12171e-296	3
MYO9A	2.64768e-298	0.397658	0.477	0.173	9.47285e-294	3
GNB2L1	3.19742e-298	-1.32015	0.052	0.419	1.14397e-293	3
HAND2-AS1	6.21874e-298	0.360874	0.353	0.105	2.22494e-293	3
SEMA6D	1.26087e-297	0.29796	0.258	0.06	4.51114e-293	3
S100A10	7.73502e-297	-1.44285	0.284	0.603	2.76744e-292	3
SLC25A27	1.42589e-296	0.287135	0.27	0.066	5.10156e-292	3
FAM69A	5.52739e-296	0.312587	0.271	0.067	1.97759e-291	3
DIAPH2	1.40899e-295	0.434775	0.535	0.208	5.0411e-291	3
RAP2C-AS1	1.45618e-295	0.291858	0.206	0.04	5.20991e-291	3
ZNF302	3.78753e-295	0.273666	0.257	0.06	1.3551e-290	3
ST6GAL1	5.99376e-294	0.348158	0.331	0.094	2.14445e-289	3
COL4A5	2.07095e-293	0.315743	0.288	0.074	7.40946e-289	3
TMSB10	2.15727e-293	-1.27818	0.215	0.561	7.71828e-289	3
SPATA6	7.43625e-293	0.355676	0.38	0.121	2.66054e-288	3
RIC1	7.90437e-293	0.320006	0.311	0.086	2.82802e-288	3
EIF1	4.84832e-292	-1.28138	0.238	0.557	1.73463e-287	3
PPFIBP1	5.71718e-291	0.363706	0.392	0.128	2.04549e-286	3
PKN2	3.01221e-290	0.354335	0.399	0.132	1.07771e-285	3
AC093110.1	5.65144e-290	0.232442	0.213	0.042	2.02197e-285	3
EXOC6B	1.7787e-289	0.392537	0.465	0.169	6.36385e-285	3
CACHD1	2.10426e-289	0.354032	0.342	0.101	7.52861e-285	3
ENOX1	2.37892e-289	0.437474	0.382	0.123	8.51131e-285	3
DOCK5	1.20721e-288	0.372118	0.38	0.122	4.31915e-284	3
CD46	4.09644e-288	0.34365	0.388	0.126	1.46563e-283	3
FTH1	5.10427e-288	-1.38528	0.225	0.579	1.82621e-283	3
NABP1	7.79319e-288	0.326533	0.309	0.085	2.78825e-283	3
SEMA3D	9.66106e-288	0.383009	0.291	0.077	3.45654e-283	3
INTU	3.42753e-287	0.281193	0.251	0.059	1.2263e-282	3
RBPMS	6.78214e-287	0.557495	0.566	0.238	2.42651e-282	3
PAWR	8.56068e-287	0.362759	0.426	0.145	3.06284e-282	3
SPON1	1.03224e-286	0.33334	0.311	0.086	3.69314e-282	3
DDX17	1.82751e-284	0.435424	0.627	0.274	6.53845e-280	3
CCDC18-AS1	8.72763e-283	0.340361	0.339	0.102	3.12257e-278	3
NEK7	2.85877e-282	0.337414	0.361	0.113	1.02281e-277	3
NEBL	6.73964e-281	0.359516	0.304	0.084	2.41131e-276	3
RETREG1	1.9602e-280	0.280277	0.238	0.054	7.0132e-276	3
DYNC2H1	4.35859e-280	0.349701	0.388	0.128	1.55942e-275	3
TBCK	1.88071e-279	0.328967	0.341	0.104	6.7288e-275	3
ARHGEF28	2.03385e-279	0.318658	0.314	0.089	7.27671e-275	3
PARD3	3.9945e-279	0.421814	0.586	0.242	1.42915e-274	3
KANSL1	3.63781e-278	0.373305	0.476	0.177	1.30154e-273	3
RFWD2	1.02442e-277	0.307432	0.316	0.091	3.66517e-273	3
FBXL17	2.77065e-277	0.355059	0.378	0.123	9.91282e-273	3
DGKH	4.56676e-277	0.33213	0.31	0.088	1.63389e-272	3
PKP4	1.50967e-276	0.301914	0.287	0.077	5.40131e-272	3
TMSB4X	1.84781e-276	-2.01489	0.456	0.657	6.61109e-272	3
AKT3	7.03662e-276	0.367293	0.473	0.176	2.51756e-271	3
MAP3K1	9.34238e-276	0.299726	0.238	0.055	3.34252e-271	3
ZNF280D	1.99723e-275	0.33232	0.348	0.108	7.14567e-271	3
CTNNA3	1.32618e-274	0.444357	0.313	0.089	4.7448e-270	3
MIR3936HG	3.70807e-274	0.291923	0.276	0.073	1.32667e-269	3
LINC01515	3.23293e-273	0.303979	0.238	0.056	1.15668e-268	3
ANTXR1	7.36354e-273	0.351313	0.376	0.123	2.63453e-268	3
[truncated: 9,365 more rows]

## Sheet: Myeloid
gene	p_val	avg_log2FC	pct.1	pct.2	p_val_adj	cluster
[truncated: 31,676 more rows]

[truncated: 2 more sheets: FAP_sc , Endotelial]
